# Supplementary material for: Diet-induced hypercholesterolemia promotes androgen-independent prostate cancer metastasis via IQGAP1 and caveolin-1
Source: Oncotarget. 2015 Mar 2;6(10):7438–53. doi: 10.18632/oncotarget.3476 (PMC4480691; doi:10.18632/oncotarget.3476)
Supplement: Supplementary file 2 [file oncotarget-06-7438-s002.xlsx]

## Sheet: HM_et_al_Supp_Table1
Supplementary Table S1. Proteins quantified by mass spectrometry, and their mean SILAC (heavy/light) ratio with cholesterol treatment over three independent replicates.
	ID	DETAIL	MEAN_Chol.control(H.L)	STANDARD_DEVIATION	LOG_MEAN	LOG_SD	NUMBER_OF_OBSERVATIONS	PERM_P.VALUE	ADJ_P.VALUE	NORMALIZED_MEAN	NORMALIZED_LOG_MEAN	Z-SCORE	SIGNIFICANT_P-VALUE	>1.5 fold change	SIGNIFICANT_UNDER_BOTH
3	Q9Y2B0	Protein canopy homolog 2	2.26631	1.49815	0.818153	0.639078	2	0.001998	0.001998	2.26631	0.818153	3.5273	TRUE	TRUE	TRUE
4	P61163	Alpha-centractin	1.58955	0.747615	0.46345	0.360521	5	0.000999001	0.000999001	1.58955	0.46345	1.89176	TRUE	TRUE	TRUE
6	O00483	NADH dehydrogenase [ubiquinone] 1 alpha subcomplex subunit 4	1.82417	0.462291	0.601122	0.299229	6	0.000999001	0.000999001	1.82417	0.601122	2.52657	TRUE	TRUE	TRUE
8	P08574	Cytochrome c1, heme protein, mitochondrial	1.50795	0.451854	0.410749	0.309668	5	0.003996	0.003996	1.50795	0.410749	1.64876	TRUE	TRUE	TRUE
13	P46940	Ras GTPase-activating-like protein IQGAP1	1.72701	0.281735	0.546391	0.157164	3	0.001998	0.001998	1.72701	0.546391	2.27421	TRUE	TRUE	TRUE
14	Q9BTV4	Transmembrane protein 43	1.73029	0.378043	0.548287	0.217626	2	0.003996	0.003996	1.73029	0.548287	2.28295	TRUE	TRUE	TRUE
16	O95782	AP-2 complex subunit alpha-1	1.53314	0.563123	0.427317	0.363292	2	0.018981	0.018981	1.53314	0.427317	1.72516	TRUE	TRUE	TRUE
18	P62942	Peptidyl-prolyl cis-trans isomerase FKBP1A	1.93313	0.0379301	0.659143	0.0196204	2	0.002997	0.002997	1.93313	0.659143	2.7941	TRUE	TRUE	TRUE
20	P04179	Superoxide dismutase [Mn], mitochondrial	1.92108	0.0104617	0.652886	0.00544576	2	0.001998	0.001998	1.92108	0.652886	2.76526	TRUE	TRUE	TRUE
24	O43175	D-3-phosphoglycerate dehydrogenase	1.74501	0.101899	0.556759	0.0583795	4	0.00499501	0.00499501	1.74501	0.556759	2.32201	TRUE	TRUE	TRUE
29	P50454	Serpin H1	1.61613	0.0760723	0.480033	0.0463307	5	0.002997	0.002997	1.61613	0.480033	1.96823	TRUE	TRUE	TRUE
31	Q86V81	THO complex subunit 4	1.71523	0.0104326	0.539545	0.00608231	2	0.00599401	0.00599401	1.71523	0.539545	2.24264	TRUE	TRUE	TRUE
33	O75643	U5 small nuclear ribonucleoprotein 200 kDa helicase	1.5317	0.220768	0.426378	0.143884	2	0.014985	0.014985	1.5317	0.426378	1.72082	TRUE	TRUE	TRUE
36	P10620	Microsomal glutathione S-transferase 1	1.55408	0.0632522	0.440883	0.0406235	13	0.000999001	0.000999001	1.55408	0.440883	1.78771	TRUE	TRUE	TRUE
37	P52434	DNA-directed RNA polymerases I, II, and III subunit RPABC3	1.5282	0.198151	0.42409	0.129482	2	0.012987	0.012987	1.5282	0.42409	1.71028	TRUE	TRUE	TRUE
40	P56134	ATP synthase subunit f, mitochondrial	1.57366	0.0695503	0.453404	0.0438953	7	0.000999001	0.000999001	1.57366	0.453404	1.84544	TRUE	TRUE	TRUE
43	Q15233	Non-POU domain-containing octamer-binding protein	1.57511	0.0611899	0.454328	0.0387375	6	0.000999001	0.000999001	1.57511	0.454328	1.8497	TRUE	TRUE	TRUE
46	P35268	60S ribosomal protein L22	1.57872	0.109256	0.456612	0.0704615	3	0.002997	0.002997	1.57872	0.456612	1.86023	TRUE	TRUE	TRUE
59	Q14108	Lysosome membrane protein 2	1.54465	0.105241	0.434797	0.0681063	2	0.011988	0.011988	1.54465	0.434797	1.75965	TRUE	TRUE	TRUE
63	O43920	NADH dehydrogenase [ubiquinone] iron-sulfur protein 5	1.55581	0.0743039	0.441998	0.0477499	2	0.018981	0.018981	1.55581	0.441998	1.79285	TRUE	TRUE	TRUE
65	P08195	4F2 cell-surface antigen heavy chain	1.54955	0.0765273	0.437964	0.0493768	2	0.010989	0.010989	1.54955	0.437964	1.77425	TRUE	TRUE	TRUE
68	P07954	Fumarate hydratase, mitochondrial	1.51736	0.108432	0.416972	0.0714307	2	0.027972	0.027972	1.51736	0.416972	1.67745	TRUE	TRUE	TRUE
69	O75340	Programmed cell death protein 6	1.51446	0.111516	0.415061	0.0736011	2	0.023976	0.023976	1.51446	0.415061	1.66864	TRUE	TRUE	TRUE
73	Q92841	Probable ATP-dependent RNA helicase DDX17	1.51479	0.100877	0.415278	0.0677269	3	0.00599401	0.00599401	1.51479	0.415278	1.66964	TRUE	TRUE	TRUE
77	P62310	U6 snRNA-associated Sm-like protein LSm3	1.55286	0.0308254	0.440099	0.0198501	2	0.013986	0.013986	1.55286	0.440099	1.78409	TRUE	TRUE	TRUE
359	Q03135	Caveolin-1	0.665685	0.259075	-0.406938	0.389948	3	0.00699301	0.00699301	0.665685	-0.406938	-2.1216	TRUE	TRUE	TRUE
436	P20674	Cytochrome c oxidase subunit 5A, mitochondrial	0.612129	0.218599	-0.490812	0.353422	2	0.00799201	0.00799201	0.612129	-0.490812	-2.50834	TRUE	TRUE	TRUE
439	Q8NI27	THO complex subunit 2	0.593058	0.172501	-0.522463	0.324056	5	0.000999001	0.000999001	0.593058	-0.522463	-2.65428	TRUE	TRUE	TRUE
442	Q92621	Nuclear pore complex protein Nup205	0.570847	0.0929801	-0.560634	0.162523	2	0.002997	0.002997	0.570847	-0.560634	-2.83029	TRUE	TRUE	TRUE
443	Q14157	Ubiquitin-associated protein 2-like	0.614972	0.00122441	-0.486179	0.00199101	2	0.00699301	0.00699301	0.614972	-0.486179	-2.48698	TRUE	TRUE	TRUE
444	P07477	Trypsin-1	0.459846	0.136736	-0.776863	0.295202	2	0.001998	0.001998	0.459846	-0.776863	-3.82732	TRUE	TRUE	TRUE
1	P07355	Annexin A2	0.909937	1.37632	-0.0943798	0.35575	114	0.01998	0.01998	0.909937	-0.0943798	-0.680391	TRUE	FALSE	FALSE
2	P68363	Tubulin alpha-1B chain	1.32769	0.654129	0.283442	0.283587	32	0.000999001	0.000999001	1.32769	0.283442	1.06175	TRUE	FALSE	FALSE
5	P00558	Phosphoglycerate kinase 1	1.01328	0.472557	0.0131905	0.341228	15	0.884116	0.884116	1.01328	0.0131905	-0.184384	FALSE	FALSE	FALSE
7	P42704	Leucine-rich PPR motif-containing protein, mitochondrial	1.23359	0.477661	0.209932	0.354067	7	0.042957	0.042957	1.23359	0.209932	0.722794	TRUE	FALSE	FALSE
9	Q6P2Q9	Pre-mRNA-processing-splicing factor 8	1.36176	0.329428	0.308779	0.217759	8	0.002997	0.002997	1.36176	0.308779	1.17858	TRUE	FALSE	FALSE
10	P06748	Nucleophosmin	1.1837	0.38562	0.168648	0.310381	24	0.00899101	0.00899101	1.1837	0.168648	0.532431	TRUE	FALSE	FALSE
11	P06493	Cyclin-dependent kinase 1	1.35916	0.847601	0.30687	0.604996	2	0.125874	0.125874	1.35916	0.30687	1.16978	FALSE	FALSE	FALSE
12	P13639	Elongation factor 2	0.962264	0.294344	-0.0384664	0.234786	19	0.63037	0.63037	0.962264	-0.0384664	-0.422574	FALSE	FALSE	FALSE
15	P02786	Transferrin receptor protein 1	0.989491	0.422382	-0.0105644	0.329395	11	0.917083	0.917083	0.989491	-0.0105644	-0.293917	FALSE	FALSE	FALSE
17	P22626	Heterogeneous nuclear ribonucleoproteins A2/B1	1.42037	0.205407	0.350916	0.13939	20	0.000999001	0.000999001	1.42037	0.350916	1.37287	TRUE	FALSE	FALSE
19	Q9UM00	Transmembrane and coiled-coil domain-containing protein 1	1.47081	0.167083	0.385812	0.106132	12	0.000999001	0.000999001	1.47081	0.385812	1.53378	TRUE	FALSE	FALSE
21	P08670	Vimentin	1.45363	0.273084	0.374064	0.212272	43	0.000999001	0.000999001	1.45363	0.374064	1.4796	TRUE	FALSE	FALSE
22	P37802	Transgelin-2	1.065	0.296367	0.062979	0.230419	28	0.325674	0.325674	1.065	0.062979	0.0451912	FALSE	FALSE	FALSE
23	P35579	Myosin-9	0.969635	0.222733	-0.0308352	0.198763	51	0.679321	0.679321	0.969635	-0.0308352	-0.387386	FALSE	FALSE	FALSE
25	Q15365	Poly(rC)-binding protein 1	1.34425	0.367313	0.295834	0.317723	6	0.014985	0.014985	1.34425	0.295834	1.11889	TRUE	FALSE	FALSE
26	P06733	Alpha-enolase	1.04	0.248173	0.0392231	0.222253	62	0.581419	0.581419	1.04	0.0392231	-0.0643472	FALSE	FALSE	FALSE
27	P30040	Endoplasmic reticulum resident protein 29	1.31861	0.359738	0.276576	0.262021	7	0.00499501	0.00499501	1.31861	0.276576	1.03009	TRUE	FALSE	FALSE
28	Q9P0J0	NADH dehydrogenase [ubiquinone] 1 alpha subcomplex subunit 13	1.46999	0.126375	0.385257	0.0822311	9	0.002997	0.002997	1.46999	0.385257	1.53122	TRUE	FALSE	FALSE
30	P29401	Transketolase	1.14602	0.306573	0.136291	0.269643	14	0.116883	0.116883	1.14602	0.136291	0.383233	FALSE	FALSE	FALSE
32	P08729	Keratin, type II cytoskeletal 7	1.09241	0.335055	0.0883844	0.320973	18	0.237762	0.237762	1.09241	0.0883844	0.162336	FALSE	FALSE	FALSE
34	P34931	Heat shock 70 kDa protein 1-like	1.4762	0.106079	0.389474	0.0689339	6	0.002997	0.002997	1.4762	0.389474	1.55066	TRUE	FALSE	FALSE
35	A6NHR9	Structural maintenance of chromosomes flexible hinge domain-containing protein 1	1.33046	0.343546	0.285528	0.257473	4	0.034965	0.034965	1.33046	0.285528	1.07137	TRUE	FALSE	FALSE
38	P30041	Peroxiredoxin-6	1.0932	0.265398	0.0891124	0.243545	71	0.0819181	0.0819181	1.0932	0.0891124	0.165692	FALSE	FALSE	FALSE
39	P18206	Vinculin	1.18451	0.256513	0.169331	0.230141	15	0.026973	0.026973	1.18451	0.169331	0.535583	TRUE	FALSE	FALSE
41	Q14697	Neutral alpha-glucosidase AB	1.45714	0.15773	0.376477	0.116547	8	0.001998	0.001998	1.45714	0.376477	1.49073	TRUE	FALSE	FALSE
42	P11586	C-1-tetrahydrofolate synthase, cytoplasmic	1.32552	0.392631	0.281807	0.316931	3	0.0689311	0.0689311	1.32552	0.281807	1.05421	FALSE	FALSE	FALSE
44	P62736	Actin, aortic smooth muscle	1.17834	0.260902	0.16411	0.233213	84	0.000999001	0.000999001	1.17834	0.16411	0.511508	TRUE	FALSE	FALSE
45	Q9NRW3	Probable DNA dC->dU-editing enzyme APOBEC-3C	1.17739	0.317823	0.163301	0.24818	4	0.206793	0.206793	1.17739	0.163301	0.507775	FALSE	FALSE	FALSE
47	P05783	Keratin, type I cytoskeletal 18	1.47502	0.239779	0.388671	0.198486	9	0.000999001	0.000999001	1.47502	0.388671	1.54696	TRUE	FALSE	FALSE
48	Q32P51	Heterogeneous nuclear ribonucleoprotein A1-like 2	1.07743	0.283328	0.0745798	0.255579	20	0.298701	0.298701	1.07743	0.0745798	0.0986824	FALSE	FALSE	FALSE
49	P14314	Glucosidase 2 subunit beta	1.0716	0.366782	0.0691526	0.29438	4	0.586414	0.586414	1.0716	0.0691526	0.0736579	FALSE	FALSE	FALSE
50	P06576	ATP synthase subunit beta, mitochondrial	1.22101	0.259858	0.199675	0.220596	38	0.000999001	0.000999001	1.22101	0.199675	0.675499	TRUE	FALSE	FALSE
51	P62258	14-3-3 protein epsilon	0.980921	0.159188	-0.0192633	0.127216	20	0.8002	0.8002	0.980921	-0.0192633	-0.334028	FALSE	FALSE	FALSE
52	Q15084	Protein disulfide-isomerase A6	1.29227	0.183234	0.256399	0.146526	11	0.00699301	0.00699301	1.29227	0.256399	0.937053	TRUE	FALSE	FALSE
53	P14625	Endoplasmin	1.13455	0.305828	0.126237	0.306226	30	0.042957	0.042957	1.13455	0.126237	0.336875	TRUE	FALSE	FALSE
54	Q16881	Thioredoxin reductase 1, cytoplasmic	1.2144	0.551091	0.194251	0.508958	3	0.215784	0.215784	1.2144	0.194251	0.650487	FALSE	FALSE	FALSE
55	P07814	Bifunctional aminoacyl-tRNA synthetase	1.38438	0.284546	0.32525	0.225421	4	0.016983	0.016983	1.38438	0.32525	1.25452	TRUE	FALSE	FALSE
56	P62249	40S ribosomal protein S16	0.962984	0.264028	-0.0377183	0.26178	25	0.597403	0.597403	0.962984	-0.0377183	-0.419124	FALSE	FALSE	FALSE
57	P47895	Aldehyde dehydrogenase family 1 member A3	1.36682	0.324515	0.312483	0.265682	4	0.013986	0.013986	1.36682	0.312483	1.19566	TRUE	FALSE	FALSE
58	P61981	14-3-3 protein gamma	1.15302	0.375351	0.142387	0.295673	3	0.368631	0.368631	1.15302	0.142387	0.41134	FALSE	FALSE	FALSE
60	Q9Y4L1	Hypoxia up-regulated protein 1	1.39369	0.216478	0.331957	0.170367	10	0.002997	0.002997	1.39369	0.331957	1.28545	TRUE	FALSE	FALSE
61	Q9BSJ8	Extended synaptotagmin-1	1.41156	0.267432	0.344693	0.235635	9	0.000999001	0.000999001	1.41156	0.344693	1.34417	TRUE	FALSE	FALSE
62	P49721	Proteasome subunit beta type-2	1.47879	0.0873933	0.391226	0.0574195	4	0.00599401	0.00599401	1.47879	0.391226	1.55874	TRUE	FALSE	FALSE
64	P12814	Alpha-actinin-1	1.28248	0.230541	0.248792	0.192457	36	0.000999001	0.000999001	1.28248	0.248792	0.901975	TRUE	FALSE	FALSE
66	P53992	Protein transport protein Sec24C	1.19968	0.299924	0.182056	0.303411	8	0.0649351	0.0649351	1.19968	0.182056	0.594256	FALSE	FALSE	FALSE
67	Q07020	60S ribosomal protein L18	1.12892	0.236917	0.121262	0.199669	17	0.11988	0.11988	1.12892	0.121262	0.313935	FALSE	FALSE	FALSE
70	P61026	Ras-related protein Rab-10	1.38554	0.0979737	0.326093	0.0709473	15	0.001998	0.001998	1.38554	0.326093	1.25841	TRUE	FALSE	FALSE
71	Q14152	Eukaryotic translation initiation factor 3 subunit A	1.2014	0.32425	0.183492	0.303141	10	0.0619381	0.0619381	1.2014	0.183492	0.600875	FALSE	FALSE	FALSE
72	P52701	DNA mismatch repair protein Msh6	1.21541	0.30849	0.195079	0.236196	3	0.192807	0.192807	1.21541	0.195079	0.654303	FALSE	FALSE	FALSE
74	P63104	14-3-3 protein zeta/delta	0.927723	0.242683	-0.0750223	0.247591	46	0.200799	0.200799	0.927723	-0.0750223	-0.591133	FALSE	FALSE	FALSE
75	P50914	60S ribosomal protein L14	1.28891	0.193742	0.253796	0.162926	13	0.00599401	0.00599401	1.28891	0.253796	0.92505	TRUE	FALSE	FALSE
76	P26641	Elongation factor 1-gamma	0.96683	0.32398	-0.033733	0.298186	11	0.715285	0.715285	0.96683	-0.033733	-0.400748	FALSE	FALSE	FALSE
78	P27797	Calreticulin	1.05168	0.287524	0.0503866	0.238664	8	0.606394	0.606394	1.05168	0.0503866	-0.0128726	FALSE	FALSE	FALSE
79	Q71U36	Tubulin alpha-1A chain	1.11278	0.264177	0.106863	0.238691	48	0.0519481	0.0519481	1.11278	0.106863	0.24754	FALSE	FALSE	FALSE
80	P12235	ADP/ATP translocase 1	1.03114	0.272536	0.0306679	0.23543	22	0.685315	0.685315	1.03114	0.0306679	-0.103795	FALSE	FALSE	FALSE
81	P05787	Keratin, type II cytoskeletal 8	0.968929	0.683432	-0.0315635	0.678963	2	0.906094	0.906094	0.968929	-0.0315635	-0.390744	FALSE	FALSE	FALSE
82	Q9NVJ2	ADP-ribosylation factor-like protein 8B	1.4981	0.0485018	0.404196	0.0320628	4	0.003996	0.003996	1.4981	0.404196	1.61854	TRUE	FALSE	FALSE
83	P25705	ATP synthase subunit alpha, mitochondrial	1.24088	0.290102	0.215821	0.249807	15	0.003996	0.003996	1.24088	0.215821	0.749947	TRUE	FALSE	FALSE
84	Q13885	Tubulin beta-2A chain	1.31408	0.143388	0.273134	0.118843	27	0.000999001	0.000999001	1.31408	0.273134	1.01422	TRUE	FALSE	FALSE
85	Q00610	Clathrin heavy chain 1	1.19365	0.237173	0.177019	0.214208	111	0.000999001	0.000999001	1.19365	0.177019	0.57103	TRUE	FALSE	FALSE
86	P62269	40S ribosomal protein S18	1.10511	0.245023	0.099943	0.223727	24	0.161838	0.161838	1.10511	0.099943	0.215632	FALSE	FALSE	FALSE
87	O75489	NADH dehydrogenase [ubiquinone] iron-sulfur protein 3, mitochondrial	1.22542	0.412469	0.20328	0.333496	2	0.261738	0.261738	1.22542	0.20328	0.692119	FALSE	FALSE	FALSE
88	P05198	Eukaryotic translation initiation factor 2 subunit 1	1.42072	0.0762097	0.351162	0.0522511	5	0.00799201	0.00799201	1.42072	0.351162	1.374	TRUE	FALSE	FALSE
89	P62917	60S ribosomal protein L8	1.22668	0.272028	0.204308	0.233655	8	0.0529471	0.0529471	1.22668	0.204308	0.696858	FALSE	FALSE	FALSE
90	P55209	Nucleosome assembly protein 1-like 1	0.971356	0.246227	-0.0290622	0.206829	7	0.775225	0.775225	0.971356	-0.0290622	-0.379211	FALSE	FALSE	FALSE
91	P62847	40S ribosomal protein S24	1.29056	0.192321	0.255079	0.158524	27	0.000999001	0.000999001	1.29056	0.255079	0.930966	TRUE	FALSE	FALSE
92	P11021	78 kDa glucose-regulated protein	1.10558	0.269292	0.100366	0.227545	25	0.158841	0.158841	1.10558	0.100366	0.217584	FALSE	FALSE	FALSE
93	Q86VP6	Cullin-associated NEDD8-dissociated protein 1	1.35813	0.0896335	0.306106	0.0634272	7	0.00499501	0.00499501	1.35813	0.306106	1.16625	TRUE	FALSE	FALSE
94	P19105	Myosin regulatory light chain 12A	1.45553	0.112124	0.375368	0.0769955	2	0.042957	0.042957	1.45553	0.375368	1.48562	TRUE	FALSE	FALSE
95	P60709	Actin, cytoplasmic 1	1.22025	0.23737	0.199053	0.209212	29	0.00599401	0.00599401	1.22025	0.199053	0.672629	TRUE	FALSE	FALSE
96	P29692	Elongation factor 1-delta	1.31824	0.178691	0.276299	0.143753	7	0.00599401	0.00599401	1.31824	0.276299	1.02881	TRUE	FALSE	FALSE
97	P62753	40S ribosomal protein S6	1.02377	0.274421	0.0234879	0.23253	5	0.858142	0.858142	1.02377	0.0234879	-0.136903	FALSE	FALSE	FALSE
98	Q92945	Far upstream element-binding protein 2	1.24145	0.362729	0.21628	0.290142	2	0.223776	0.223776	1.24145	0.21628	0.752063	FALSE	FALSE	FALSE
99	P23396	40S ribosomal protein S3	1.23137	0.234488	0.208127	0.203283	13	0.013986	0.013986	1.23137	0.208127	0.71447	TRUE	FALSE	FALSE
100	P11413	Glucose-6-phosphate 1-dehydrogenase	1.20644	0.230522	0.187673	0.192389	10	0.038961	0.038961	1.20644	0.187673	0.620158	TRUE	FALSE	FALSE
101	O00410	Importin-5	1.0771	0.278972	0.0742754	0.246818	11	0.425574	0.425574	1.0771	0.0742754	0.0972792	FALSE	FALSE	FALSE
102	P04843	Dolichyl-diphosphooligosaccharide--protein glycosyltransferase subunit 1	1.11287	0.498612	0.106944	0.440865	2	0.585415	0.585415	1.11287	0.106944	0.247915	FALSE	FALSE	FALSE
103	P46776	60S ribosomal protein L27a	1.23287	0.317172	0.209343	0.28748	4	0.114885	0.114885	1.23287	0.209343	0.720074	FALSE	FALSE	FALSE
104	P30101	Protein disulfide-isomerase A3	1.10499	0.248332	0.0998345	0.215538	21	0.178821	0.178821	1.10499	0.0998345	0.215132	FALSE	FALSE	FALSE
105	P07737	Profilin-1	1.01132	0.262841	0.011252	0.241658	90	0.919081	0.919081	1.01132	0.011252	-0.193322	FALSE	FALSE	FALSE
106	Q9NZM1	Myoferlin	1.14454	0.231724	0.135002	0.206498	40	0.016983	0.016983	1.14454	0.135002	0.377288	TRUE	FALSE	FALSE
107	Q9BVC6	Transmembrane protein 109	1.39861	0.117706	0.335478	0.0863757	4	0.018981	0.018981	1.39861	0.335478	1.30169	TRUE	FALSE	FALSE
108	P62241	40S ribosomal protein S8	1.20112	0.215631	0.183254	0.19109	16	0.024975	0.024975	1.20112	0.183254	0.599781	TRUE	FALSE	FALSE
109	Q9NR31	GTP-binding protein SAR1a	1.09982	0.370726	0.0951423	0.332363	6	0.406593	0.406593	1.09982	0.0951423	0.193496	FALSE	FALSE	FALSE
110	Q99623	Prohibitin-2	1.15133	0.242801	0.140917	0.218677	12	0.0959041	0.0959041	1.15133	0.140917	0.404563	FALSE	FALSE	FALSE
111	O75390	Citrate synthase, mitochondrial	1.23685	0.308152	0.212565	0.262762	8	0.028971	0.028971	1.23685	0.212565	0.734933	TRUE	FALSE	FALSE
112	P60866	40S ribosomal protein S20	1.04238	0.252179	0.0415075	0.225678	14	0.608392	0.608392	1.04238	0.0415075	-0.0538141	FALSE	FALSE	FALSE
113	Q02878	60S ribosomal protein L6	1.35708	0.120391	0.305335	0.0985206	20	0.000999001	0.000999001	1.35708	0.305335	1.1627	TRUE	FALSE	FALSE
114	P30049	ATP synthase subunit delta, mitochondrial	1.48835	0.0271967	0.397669	0.0182725	2	0.02997	0.02997	1.48835	0.397669	1.58845	TRUE	FALSE	FALSE
115	Q16658	Fascin	1.35413	0.205598	0.30316	0.15154	2	0.103896	0.103896	1.35413	0.30316	1.15266	FALSE	FALSE	FALSE
116	P54652	Heat shock-related 70 kDa protein 2	1.44252	0.0600118	0.366392	0.0416562	4	0.011988	0.011988	1.44252	0.366392	1.44423	TRUE	FALSE	FALSE
117	Q00325	Phosphate carrier protein, mitochondrial	1.16706	0.261696	0.154486	0.225914	15	0.042957	0.042957	1.16706	0.154486	0.467131	TRUE	FALSE	FALSE
118	Q92616	Translational activator GCN1	1.09677	0.237861	0.0923693	0.218228	19	0.184815	0.184815	1.09677	0.0923693	0.18071	FALSE	FALSE	FALSE
119	P02545	Prelamin-A/C	1.32804	0.176885	0.283708	0.139038	6	0.020979	0.020979	1.32804	0.283708	1.06297	TRUE	FALSE	FALSE
120	P39019	40S ribosomal protein S19	0.960801	0.319919	-0.0399875	0.290998	23	0.597403	0.597403	0.960801	-0.0399875	-0.429588	FALSE	FALSE	FALSE
121	P14649	Myosin light chain 6B	0.969623	0.33147	-0.0308484	0.291426	4	0.822178	0.822178	0.969623	-0.0308484	-0.387447	FALSE	FALSE	FALSE
122	O00217	NADH dehydrogenase [ubiquinone] iron-sulfur protein 8, mitochondrial	1.3966	0.078031	0.334037	0.0555363	4	0.014985	0.014985	1.3966	0.334037	1.29504	TRUE	FALSE	FALSE
123	P07900	Heat shock protein HSP 90-alpha	1.30237	0.197085	0.264188	0.167863	14	0.001998	0.001998	1.30237	0.264188	0.972966	TRUE	FALSE	FALSE
124	Q10567	AP-1 complex subunit beta-1	1.45415	0.0441653	0.37442	0.0307458	5	0.003996	0.003996	1.45415	0.37442	1.48124	TRUE	FALSE	FALSE
125	P09211	Glutathione S-transferase P	1.0507	0.535502	0.0494544	0.49923	2	0.821179	0.821179	1.0507	0.0494544	-0.0171709	FALSE	FALSE	FALSE
126	P46782	40S ribosomal protein S5	1.00649	0.277078	0.00646684	0.282625	19	0.929071	0.929071	1.00649	0.00646684	-0.215387	FALSE	FALSE	FALSE
127	P84077	ADP-ribosylation factor 1	0.973236	0.134142	-0.0271291	0.124517	26	0.69031	0.69031	0.973236	-0.0271291	-0.370298	FALSE	FALSE	FALSE
128	P40429	60S ribosomal protein L13a	0.970935	0.440507	-0.0294956	0.441455	6	0.777223	0.777223	0.970935	-0.0294956	-0.381209	FALSE	FALSE	FALSE
129	P62829	60S ribosomal protein L23	1.02221	0.184865	0.0219697	0.167996	30	0.774226	0.774226	1.02221	0.0219697	-0.143903	FALSE	FALSE	FALSE
130	Q9BYX7	Putative beta-actin-like protein 3	1.3518	0.167474	0.301434	0.140472	22	0.000999001	0.000999001	1.3518	0.301434	1.14471	TRUE	FALSE	FALSE
131	P13667	Protein disulfide-isomerase A4	1.06952	0.349078	0.0672097	0.310135	3	0.643357	0.643357	1.06952	0.0672097	0.0646991	FALSE	FALSE	FALSE
132	P83881	60S ribosomal protein L36a	1.37179	0.0923835	0.316118	0.0668874	5	0.00999001	0.00999001	1.37179	0.316118	1.21242	TRUE	FALSE	FALSE
133	P48047	ATP synthase subunit O, mitochondrial	0.999625	0.307094	-0.000375368	0.267987	4	0.997003	0.997003	0.999625	-0.000375368	-0.246936	FALSE	FALSE	FALSE
134	P67812	Signal peptidase complex catalytic subunit SEC11A	1.46674	0.025419	0.38304	0.0173299	2	0.024975	0.024975	1.46674	0.38304	1.521	TRUE	FALSE	FALSE
135	P26373	60S ribosomal protein L13	1.39846	0.0442408	0.335368	0.0315531	12	0.001998	0.001998	1.39846	0.335368	1.30118	TRUE	FALSE	FALSE
136	P98179	Putative RNA-binding protein 3	1.43345	0.0488473	0.360086	0.0347826	6	0.001998	0.001998	1.43345	0.360086	1.41515	TRUE	FALSE	FALSE
137	O14880	Microsomal glutathione S-transferase 3	1.18895	0.239906	0.173068	0.212622	15	0.030969	0.030969	1.18895	0.173068	0.55281	TRUE	FALSE	FALSE
138	P15880	40S ribosomal protein S2	0.960895	0.155767	-0.0398904	0.138593	15	0.638362	0.638362	0.960895	-0.0398904	-0.42914	FALSE	FALSE	FALSE
139	P14678	Small nuclear ribonucleoprotein-associated proteins B and B'	1.09433	0.342809	0.0901416	0.314448	8	0.35964	0.35964	1.09433	0.0901416	0.170438	FALSE	FALSE	FALSE
140	P18124	60S ribosomal protein L7	1.33573	0.155177	0.289475	0.129173	19	0.000999001	0.000999001	1.33573	0.289475	1.08956	TRUE	FALSE	FALSE
141	P13646	Keratin, type I cytoskeletal 13	1.34155	0.176096	0.293823	0.131075	2	0.100899	0.100899	1.34155	0.293823	1.10961	FALSE	FALSE	FALSE
142	P59190	Ras-related protein Rab-15	1.41001	0.0450575	0.343596	0.0316826	4	0.012987	0.012987	1.41001	0.343596	1.33912	TRUE	FALSE	FALSE
143	Q9H4B7	Tubulin beta-1 chain	1.37599	0.0637666	0.319177	0.0453571	4	0.01998	0.01998	1.37599	0.319177	1.22652	TRUE	FALSE	FALSE
144	P07339	Cathepsin D	1.41979	0.0674972	0.350509	0.0481476	3	0.017982	0.017982	1.41979	0.350509	1.371	TRUE	FALSE	FALSE
145	P40926	Malate dehydrogenase, mitochondrial	0.996814	0.182047	-0.00319076	0.167701	30	0.966034	0.966034	0.996814	-0.00319076	-0.259918	FALSE	FALSE	FALSE
146	P62888	60S ribosomal protein L30	1.3057	0.171663	0.266739	0.151504	19	0.000999001	0.000999001	1.3057	0.266739	0.98473	TRUE	FALSE	FALSE
147	O96008	Mitochondrial import receptor subunit TOM40 homolog	1.43214	0.0188867	0.359167	0.0130965	5	0.002997	0.002997	1.43214	0.359167	1.41092	TRUE	FALSE	FALSE
148	P51571	Translocon-associated protein subunit delta	1.32268	0.17105	0.279662	0.139269	5	0.023976	0.023976	1.32268	0.279662	1.04432	TRUE	FALSE	FALSE
149	P14618	Pyruvate kinase isozymes M1/M2	1.10222	0.244242	0.0973308	0.222519	28	0.140859	0.140859	1.10222	0.0973308	0.203588	FALSE	FALSE	FALSE
150	P55060	Exportin-2	0.908274	0.251063	-0.0962087	0.288157	14	0.246753	0.246753	0.908274	-0.0962087	-0.688824	FALSE	FALSE	FALSE
151	P08238	Heat shock protein HSP 90-beta	1.28384	0.118867	0.249858	0.0958693	15	0.00599401	0.00599401	1.28384	0.249858	0.906891	TRUE	FALSE	FALSE
152	Q14019	Coactosin-like protein	1.35512	0.0740185	0.303891	0.0564616	14	0.001998	0.001998	1.35512	0.303891	1.15604	TRUE	FALSE	FALSE
153	P10809	60 kDa heat shock protein, mitochondrial	1.00038	0.189278	0.000382774	0.182729	73	0.998002	0.998002	1.00038	0.000382774	-0.24344	FALSE	FALSE	FALSE
154	P08865	40S ribosomal protein SA	1.27609	0.149447	0.243804	0.127361	7	0.034965	0.034965	1.27609	0.243804	0.878975	TRUE	FALSE	FALSE
155	P46783	40S ribosomal protein S10	1.00413	0.253852	0.0041224	0.235177	43	0.954046	0.954046	1.00413	0.0041224	-0.226197	FALSE	FALSE	FALSE
156	P51665	26S proteasome non-ATPase regulatory subunit 7	1.42358	0.0274672	0.353176	0.0193197	3	0.020979	0.020979	1.42358	0.353176	1.38329	TRUE	FALSE	FALSE
157	P55072	Transitional endoplasmic reticulum ATPase	0.99442	0.177919	-0.00559553	0.176349	20	0.949051	0.949051	0.99442	-0.00559553	-0.271006	FALSE	FALSE	FALSE
158	P68104	Elongation factor 1-alpha 1	1.16076	0.211632	0.149075	0.19755	53	0.002997	0.002997	1.16076	0.149075	0.442179	TRUE	FALSE	FALSE
159	P04632	Calpain small subunit 1	1.21562	0.260485	0.195253	0.234945	4	0.13986	0.13986	1.21562	0.195253	0.655107	FALSE	FALSE	FALSE
160	Q9NQH7	Probable Xaa-Pro aminopeptidase 3	1.38423	0.0402742	0.32514	0.0291494	9	0.002997	0.002997	1.38423	0.32514	1.25402	TRUE	FALSE	FALSE
161	P31946	14-3-3 protein beta/alpha	0.948029	0.196762	-0.0533707	0.186	27	0.475524	0.475524	0.948029	-0.0533707	-0.491298	FALSE	FALSE	FALSE
162	P04350	Tubulin beta-4A chain	1.36577	0.0541918	0.311721	0.0395825	5	0.016983	0.016983	1.36577	0.311721	1.19214	TRUE	FALSE	FALSE
163	P60174	Triosephosphate isomerase	0.94939	0.233352	-0.0519354	0.235604	53	0.432567	0.432567	0.94939	-0.0519354	-0.48468	FALSE	FALSE	FALSE
164	P08727	Keratin, type I cytoskeletal 19	1.342	0.100116	0.294163	0.0777232	14	0.003996	0.003996	1.342	0.294163	1.11118	TRUE	FALSE	FALSE
165	P38646	Stress-70 protein, mitochondrial	1.28927	0.157619	0.254075	0.123902	6	0.022977	0.022977	1.28927	0.254075	0.926336	TRUE	FALSE	FALSE
166	Q9NVI7	ATPase family AAA domain-containing protein 3A	1.39485	0.0647469	0.332783	0.0464103	2	0.0669331	0.0669331	1.39485	0.332783	1.28926	FALSE	FALSE	FALSE
167	P04406	Glyceraldehyde-3-phosphate dehydrogenase	1.11789	0.22131	0.111442	0.204079	38	0.0549451	0.0549451	1.11789	0.111442	0.268653	FALSE	FALSE	FALSE
168	P61513	60S ribosomal protein L37a	1.01654	0.276569	0.0164042	0.245572	4	0.881119	0.881119	1.01654	0.0164042	-0.169565	FALSE	FALSE	FALSE
169	P00403	Cytochrome c oxidase subunit 2	1.20096	0.219017	0.183125	0.192551	8	0.0779221	0.0779221	1.20096	0.183125	0.599184	FALSE	FALSE	FALSE
170	P61604	10 kDa heat shock protein, mitochondrial	0.957178	0.124665	-0.0437659	0.120251	38	0.517483	0.517483	0.957178	-0.0437659	-0.44701	FALSE	FALSE	FALSE
171	P05141	ADP/ATP translocase 2	0.952078	0.148176	-0.0491087	0.134858	14	0.552448	0.552448	0.952078	-0.0491087	-0.471646	FALSE	FALSE	FALSE
172	P32119	Peroxiredoxin-2	1.06803	0.214525	0.0658176	0.205003	25	0.356643	0.356643	1.06803	0.0658176	0.0582799	FALSE	FALSE	FALSE
173	P62277	40S ribosomal protein S13	0.962375	0.230601	-0.0383512	0.210568	16	0.63037	0.63037	0.962375	-0.0383512	-0.422043	FALSE	FALSE	FALSE
174	P62834	Ras-related protein Rap-1A	1.32901	0.0588181	0.284434	0.044309	12	0.003996	0.003996	1.32901	0.284434	1.06632	TRUE	FALSE	FALSE
175	P00338	L-lactate dehydrogenase A chain	0.915271	0.204336	-0.0885347	0.203775	58	0.100899	0.100899	0.915271	-0.0885347	-0.653439	FALSE	FALSE	FALSE
176	Q99714	3-hydroxyacyl-CoA dehydrogenase type-2	1.04904	0.223693	0.047879	0.218982	10	0.6004	0.6004	1.04904	0.047879	-0.024435	FALSE	FALSE	FALSE
177	P63244	Guanine nucleotide-binding protein subunit beta-2-like 1	1.19226	0.248881	0.175853	0.225868	4	0.221778	0.221778	1.19226	0.175853	0.565653	FALSE	FALSE	FALSE
178	P07237	Protein disulfide-isomerase	0.993745	0.250647	-0.00627493	0.235637	14	0.944056	0.944056	0.993745	-0.00627493	-0.274139	FALSE	FALSE	FALSE
179	O14735	CDP-diacylglycerol--inositol 3-phosphatidyltransferase	1.35012	0.10151	0.300191	0.0751505	2	0.107892	0.107892	1.35012	0.300191	1.13898	FALSE	FALSE	FALSE
180	P08758	Annexin A5	0.920526	0.252907	-0.0828104	0.257184	28	0.225774	0.225774	0.920526	-0.0828104	-0.627044	FALSE	FALSE	FALSE
181	Q8WUY1	UPF0670 protein C8orf55	1.3779	0.0625187	0.320558	0.0453648	2	0.0969031	0.0969031	1.3779	0.320558	1.23289	FALSE	FALSE	FALSE
182	P26358	DNA (cytosine-5)-methyltransferase 1	1.37965	0.0387539	0.321827	0.0282307	6	0.00699301	0.00699301	1.37965	0.321827	1.23874	TRUE	FALSE	FALSE
183	P18077	60S ribosomal protein L35a	1.38498	0.0508687	0.325684	0.0367247	2	0.0859141	0.0859141	1.38498	0.325684	1.25653	FALSE	FALSE	FALSE
184	P46781	40S ribosomal protein S9	1.26608	0.213837	0.235923	0.19884	7	0.030969	0.030969	1.26608	0.235923	0.842638	TRUE	FALSE	FALSE
185	P61247	40S ribosomal protein S3a	1.10585	0.270714	0.100617	0.242822	6	0.398601	0.398601	1.10585	0.100617	0.218741	FALSE	FALSE	FALSE
186	P06744	Glucose-6-phosphate isomerase	1.24243	0.168222	0.217069	0.150632	13	0.00899101	0.00899101	1.24243	0.217069	0.755699	TRUE	FALSE	FALSE
187	P62826	GTP-binding nuclear protein Ran	1.02468	0.188546	0.0243803	0.170493	23	0.738262	0.738262	1.02468	0.0243803	-0.132788	FALSE	FALSE	FALSE
188	Q13200	26S proteasome non-ATPase regulatory subunit 2	1.11884	0.359497	0.112294	0.348434	3	0.480519	0.480519	1.11884	0.112294	0.272584	FALSE	FALSE	FALSE
189	P07437	Tubulin beta chain	0.977447	0.141118	-0.0228114	0.128576	13	0.784216	0.784216	0.977447	-0.0228114	-0.350389	FALSE	FALSE	FALSE
190	P06703	Protein S100-A6	1.15633	0.270978	0.145249	0.272493	5	0.245754	0.245754	1.15633	0.145249	0.424539	FALSE	FALSE	FALSE
191	P49327	Fatty acid synthase	1.07793	0.227328	0.07504	0.222862	33	0.285714	0.285714	1.07793	0.07504	0.100805	FALSE	FALSE	FALSE
192	Q9Y536	Peptidylprolyl cis-trans isomerase A-like 4A/B/C	1.21882	0.2105	0.197887	0.195421	17	0.00799201	0.00799201	1.21882	0.197887	0.667251	TRUE	FALSE	FALSE
193	Q02543	60S ribosomal protein L18a	0.934879	0.22856	-0.0673386	0.215755	10	0.474525	0.474525	0.934879	-0.0673386	-0.555704	FALSE	FALSE	FALSE
194	P02533	Keratin, type I cytoskeletal 14	1.37058	0.0344239	0.315235	0.0254082	5	0.00899101	0.00899101	1.37058	0.315235	1.20834	TRUE	FALSE	FALSE
195	P35580	Myosin-10	1.24344	0.229704	0.217883	0.216814	6	0.0609391	0.0609391	1.24344	0.217883	0.759455	FALSE	FALSE	FALSE
196	P27348	14-3-3 protein theta	1.00093	0.188346	0.000934161	0.175221	20	0.993007	0.993007	1.00093	0.000934161	-0.240898	FALSE	FALSE	FALSE
197	P00505	Aspartate aminotransferase, mitochondrial	1.29966	0.0830268	0.262099	0.0654986	7	0.017982	0.017982	1.29966	0.262099	0.963335	TRUE	FALSE	FALSE
198	P49368	T-complex protein 1 subunit gamma	1.38806	0.0160059	0.327904	0.011531	2	0.0799201	0.0799201	1.38806	0.327904	1.26676	FALSE	FALSE	FALSE
199	P26599	Polypyrimidine tract-binding protein 1	1.07551	0.161195	0.0727936	0.144841	8	0.495504	0.495504	1.07551	0.0727936	0.0904466	FALSE	FALSE	FALSE
200	Q9P1U1	Actin-related protein 3B	1.31559	0.0655613	0.274288	0.049472	4	0.031968	0.031968	1.31559	0.274288	1.01954	TRUE	FALSE	FALSE
201	P37837	Transaldolase	0.98336	0.227023	-0.01678	0.219123	8	0.87013	0.87013	0.98336	-0.01678	-0.322578	FALSE	FALSE	FALSE
202	Q58FG1	Putative heat shock protein HSP 90-alpha A4	1.09227	0.195332	0.0882567	0.164226	4	0.522478	0.522478	1.09227	0.0882567	0.161747	FALSE	FALSE	FALSE
203	P60953	Cell division control protein 42 homolog	0.980201	0.202049	-0.0199973	0.180296	6	0.866134	0.866134	0.980201	-0.0199973	-0.337413	FALSE	FALSE	FALSE
204	Q04837	Single-stranded DNA-binding protein, mitochondrial	1.0851	0.23976	0.0816692	0.219689	10	0.392607	0.392607	1.0851	0.0816692	0.131372	FALSE	FALSE	FALSE
205	Q9H299	SH3 domain-binding glutamic acid-rich-like protein 3	1.18972	0.108921	0.173714	0.0906137	10	0.0609391	0.0609391	1.18972	0.173714	0.555792	FALSE	FALSE	FALSE
206	O15145	Actin-related protein 2/3 complex subunit 3	0.854496	0.317998	-0.157243	0.348184	5	0.196803	0.196803	0.854496	-0.157243	-0.970254	FALSE	FALSE	FALSE
207	P35232	Prohibitin	1.05459	0.181527	0.0531529	0.163916	8	0.598402	0.598402	1.05459	0.0531529	-0.000117099	FALSE	FALSE	FALSE
208	Q01469	Fatty acid-binding protein, epidermal	1.08411	0.200849	0.0807558	0.193677	17	0.27972	0.27972	1.08411	0.0807558	0.12716	FALSE	FALSE	FALSE
209	P68366	Tubulin alpha-4A chain	1.30962	0.0455963	0.269737	0.0350628	10	0.00699301	0.00699301	1.30962	0.269737	0.998552	TRUE	FALSE	FALSE
210	P30044	Peroxiredoxin-5, mitochondrial	0.929687	0.181621	-0.0729077	0.175631	20	0.355644	0.355644	0.929687	-0.0729077	-0.581383	FALSE	FALSE	FALSE
211	P53621	Coatomer subunit alpha	0.945278	0.201788	-0.0562759	0.201424	11	0.518482	0.518482	0.945278	-0.0562759	-0.504693	FALSE	FALSE	FALSE
212	P62701	40S ribosomal protein S4, X isoform	0.946205	0.212914	-0.0552961	0.204435	15	0.485514	0.485514	0.946205	-0.0552961	-0.500176	FALSE	FALSE	FALSE
213	P62805	Histone H4	1.15032	0.187983	0.140038	0.156634	3	0.368631	0.368631	1.15032	0.140038	0.400512	FALSE	FALSE	FALSE
214	P14174	Macrophage migration inhibitory factor	1.25565	0.0556388	0.22765	0.0438419	18	0.002997	0.002997	1.25565	0.22765	0.804489	TRUE	FALSE	FALSE
215	P62244	40S ribosomal protein S15a	1.13644	0.235364	0.127903	0.222565	16	0.104895	0.104895	1.13644	0.127903	0.344557	FALSE	FALSE	FALSE
216	P25398	40S ribosomal protein S12	1.04781	0.195289	0.0467054	0.17603	10	0.594406	0.594406	1.04781	0.0467054	-0.0298466	FALSE	FALSE	FALSE
217	P62314	Small nuclear ribonucleoprotein Sm D1	1.05191	0.114743	0.0506062	0.10202	16	0.513487	0.513487	1.05191	0.0506062	-0.0118597	FALSE	FALSE	FALSE
218	P00441	Superoxide dismutase [Cu-Zn]	1.00622	0.242155	0.00620527	0.236242	5	0.953047	0.953047	1.00622	0.00620527	-0.216593	FALSE	FALSE	FALSE
219	P32969	60S ribosomal protein L9	0.97104	0.169213	-0.0293872	0.155476	8	0.749251	0.749251	0.97104	-0.0293872	-0.380709	FALSE	FALSE	FALSE
220	Q9UJZ1	Stomatin-like protein 2	1.34839	0.0198882	0.298909	0.0147493	2	0.116883	0.116883	1.34839	0.298909	1.13307	FALSE	FALSE	FALSE
221	P24534	Elongation factor 1-beta	0.942864	0.177337	-0.0588328	0.16615	8	0.533467	0.533467	0.942864	-0.0588328	-0.516483	FALSE	FALSE	FALSE
222	P33778	Histone H2B type 1-B	1.35294	0.00904452	0.302279	0.00668507	2	0.126873	0.126873	1.35294	0.302279	1.14861	FALSE	FALSE	FALSE
223	P04792	Heat shock protein beta-1	1.1253	0.299032	0.118052	0.264195	2	0.551449	0.551449	1.1253	0.118052	0.299133	FALSE	FALSE	FALSE
224	P53618	Coatomer subunit beta	0.961909	0.303619	-0.0388356	0.30568	4	0.768232	0.768232	0.961909	-0.0388356	-0.424276	FALSE	FALSE	FALSE
225	P23284	Peptidyl-prolyl cis-trans isomerase B	0.887091	0.13621	-0.119808	0.141718	25	0.0699301	0.0699301	0.887091	-0.119808	-0.79764	FALSE	FALSE	FALSE
226	Q58FF7	Putative heat shock protein HSP 90-beta-3	1.02192	0.218539	0.0216847	0.199561	6	0.859141	0.859141	1.02192	0.0216847	-0.145217	FALSE	FALSE	FALSE
227	P62913	60S ribosomal protein L11	0.951322	0.164436	-0.0499028	0.15321	10	0.579421	0.579421	0.951322	-0.0499028	-0.475307	FALSE	FALSE	FALSE
228	P51149	Ras-related protein Rab-7a	0.979512	0.242108	-0.0207012	0.274915	6	0.854146	0.854146	0.979512	-0.0207012	-0.340658	FALSE	FALSE	FALSE
229	P62263	40S ribosomal protein S14	1.10221	0.204811	0.097321	0.190086	9	0.314685	0.314685	1.10221	0.097321	0.203542	FALSE	FALSE	FALSE
230	P25205	DNA replication licensing factor MCM3	1.28236	0.0596134	0.248705	0.0469505	3	0.0979021	0.0979021	1.28236	0.248705	0.901576	FALSE	FALSE	FALSE
231	P78417	Glutathione S-transferase omega-1	1.022	0.358634	0.0217588	0.381917	3	0.88012	0.88012	1.022	0.0217588	-0.144875	FALSE	FALSE	FALSE
232	P68402	Platelet-activating factor acetylhydrolase IB subunit beta	1.27954	0.0398317	0.2465	0.0310137	3	0.11988	0.11988	1.27954	0.2465	0.891409	FALSE	FALSE	FALSE
233	Q8TAA3	Proteasome subunit alpha type-7-like	1.09373	0.287386	0.0895979	0.261268	2	0.697303	0.697303	1.09373	0.0895979	0.167931	FALSE	FALSE	FALSE
234	P22314	Ubiquitin-like modifier-activating enzyme 1	1.0475	0.137097	0.0464105	0.122247	6	0.683317	0.683317	1.0475	0.0464105	-0.0312064	FALSE	FALSE	FALSE
235	Q06830	Peroxiredoxin-1	0.841738	0.122328	-0.172286	0.135236	47	0.000999001	0.000999001	0.841738	-0.172286	-1.03962	TRUE	FALSE	FALSE
236	P46777	60S ribosomal protein L5	1.25949	0.0742283	0.230704	0.0589183	2	0.181818	0.181818	1.25949	0.230704	0.818573	FALSE	FALSE	FALSE
237	P31040	Succinate dehydrogenase [ubiquinone] flavoprotein subunit, mitochondrial	1.26757	0.06091	0.237103	0.0480433	2	0.211788	0.211788	1.26757	0.237103	0.848076	FALSE	FALSE	FALSE
238	P60842	Eukaryotic initiation factor 4A-I	0.975008	0.264092	-0.0253099	0.250116	3	0.866134	0.866134	0.975008	-0.0253099	-0.361909	FALSE	FALSE	FALSE
239	Q15366	Poly(rC)-binding protein 2	1.15798	0.188809	0.146679	0.170174	3	0.34965	0.34965	1.15798	0.146679	0.431134	FALSE	FALSE	FALSE
240	Q71UM5	40S ribosomal protein S27-like	1.0471	0.205584	0.0460236	0.188756	5	0.715285	0.715285	1.0471	0.0460236	-0.0329902	FALSE	FALSE	FALSE
241	P15311	Ezrin	0.925606	0.217615	-0.0773062	0.216461	12	0.368631	0.368631	0.925606	-0.0773062	-0.601664	FALSE	FALSE	FALSE
242	P13797	Plastin-3	1.226	0.0870869	0.20376	0.0710033	2	0.224775	0.224775	1.226	0.20376	0.694332	FALSE	FALSE	FALSE
243	P62851	40S ribosomal protein S25	1.10536	0.198748	0.100174	0.190268	9	0.303696	0.303696	1.10536	0.100174	0.216698	FALSE	FALSE	FALSE
244	P30050	60S ribosomal protein L12	0.879123	0.125327	-0.12883	0.125194	16	0.0989011	0.0989011	0.879123	-0.12883	-0.839241	FALSE	FALSE	FALSE
245	P61978	Heterogeneous nuclear ribonucleoprotein K	0.951021	0.176067	-0.0502191	0.175212	7	0.656344	0.656344	0.951021	-0.0502191	-0.476766	FALSE	FALSE	FALSE
246	Q9BYZ2	L-lactate dehydrogenase A-like 6B	0.998334	0.154703	-0.00166712	0.151432	26	0.985015	0.985015	0.998334	-0.00166712	-0.252892	FALSE	FALSE	FALSE
247	P30048	Thioredoxin-dependent peroxide reductase, mitochondrial	1.00887	0.120751	0.00882614	0.109498	7	0.935065	0.935065	1.00887	0.00882614	-0.204508	FALSE	FALSE	FALSE
248	P20618	Proteasome subunit beta type-1	1.24232	0.0420293	0.216982	0.0340617	3	0.152847	0.152847	1.24232	0.216982	0.755299	FALSE	FALSE	FALSE
249	Q9H2U2	Inorganic pyrophosphatase 2, mitochondrial	1.20456	0.0894459	0.186113	0.0742221	2	0.285714	0.285714	1.20456	0.186113	0.612963	FALSE	FALSE	FALSE
250	P11216	Glycogen phosphorylase, brain form	1.14931	0.131334	0.139162	0.117637	6	0.214785	0.214785	1.14931	0.139162	0.396471	FALSE	FALSE	FALSE
251	Q15185	Prostaglandin E synthase 3	1.03614	0.144208	0.0354977	0.135911	5	0.777223	0.777223	1.03614	0.0354977	-0.081525	FALSE	FALSE	FALSE
252	Q96HE7	ERO1-like protein alpha	0.980926	0.238126	-0.0192585	0.234686	5	0.874126	0.874126	0.980926	-0.0192585	-0.334006	FALSE	FALSE	FALSE
253	P53999	Activated RNA polymerase II transcriptional coactivator p15	0.998689	0.338889	-0.00131169	0.336159	2	0.999001	0.999001	0.998689	-0.00131169	-0.251253	FALSE	FALSE	FALSE
254	P27816	Microtubule-associated protein 4	0.979523	0.175489	-0.0206892	0.166419	7	0.835165	0.835165	0.979523	-0.0206892	-0.340603	FALSE	FALSE	FALSE
255	P30086	Phosphatidylethanolamine-binding protein 1	1.00099	0.136335	0.000986981	0.130125	9	0.99001	0.99001	1.00099	0.000986981	-0.240654	FALSE	FALSE	FALSE
256	P28072	Proteasome subunit beta type-6	1.24534	0.0126447	0.219409	0.0101535	2	0.225774	0.225774	1.24534	0.219409	0.76649	FALSE	FALSE	FALSE
257	Q9H3N1	Thioredoxin-related transmembrane protein 1	1.15518	0.12485	0.144256	0.107973	2	0.435564	0.435564	1.15518	0.144256	0.419961	FALSE	FALSE	FALSE
258	P13804	Electron transfer flavoprotein subunit alpha, mitochondrial	1.03007	0.146195	0.0296297	0.135935	4	0.802198	0.802198	1.03007	0.0296297	-0.108583	FALSE	FALSE	FALSE
259	P04075	Fructose-bisphosphate aldolase A	0.850423	0.226702	-0.162021	0.267596	10	0.0889111	0.0889111	0.850423	-0.162021	-0.992284	FALSE	FALSE	FALSE
260	Q6ZMR3	L-lactate dehydrogenase A-like 6A	1.11438	0.15753	0.108297	0.164816	8	0.293706	0.293706	1.11438	0.108297	0.254151	FALSE	FALSE	FALSE
261	Q6DD88	Atlastin-3	0.991211	0.297921	-0.00882745	0.298344	2	0.971029	0.971029	0.991211	-0.00882745	-0.285909	FALSE	FALSE	FALSE
262	P04080	Cystatin-B	0.834561	0.126239	-0.180849	0.130489	12	0.034965	0.034965	0.834561	-0.180849	-1.0791	TRUE	FALSE	FALSE
263	P04844	Dolichyl-diphosphooligosaccharide--protein glycosyltransferase subunit 2	1.08516	0.155473	0.0817273	0.147435	3	0.582418	0.582418	1.08516	0.0817273	0.131639	FALSE	FALSE	FALSE
264	Q5XKE5	Keratin, type II cytoskeletal 79	1.16226	0.0577669	0.150368	0.0496919	2	0.411588	0.411588	1.16226	0.150368	0.448143	FALSE	FALSE	FALSE
265	P16615	Sarcoplasmic/endoplasmic reticulum calcium ATPase 2	1.02331	0.117498	0.0230448	0.109761	4	0.852148	0.852148	1.02331	0.0230448	-0.138946	FALSE	FALSE	FALSE
266	Q16222	UDP-N-acetylhexosamine pyrophosphorylase	1.16548	0.0424251	0.153135	0.0363973	2	0.401598	0.401598	1.16548	0.153135	0.460902	FALSE	FALSE	FALSE
267	P48643	T-complex protein 1 subunit epsilon	1.00049	0.175691	0.000487267	0.174977	3	0.997003	0.997003	1.00049	0.000487267	-0.242958	FALSE	FALSE	FALSE
268	P50995	Annexin A11	0.945875	0.308666	-0.0556452	0.3235	2	0.811189	0.811189	0.945875	-0.0556452	-0.501785	FALSE	FALSE	FALSE
269	Q9NYU2	UDP-glucose:glycoprotein glucosyltransferase 1	1.16944	0.0194788	0.156528	0.0166561	2	0.348651	0.348651	1.16944	0.156528	0.476545	FALSE	FALSE	FALSE
270	P62081	40S ribosomal protein S7	0.929849	0.119883	-0.0727328	0.131748	23	0.310689	0.310689	0.929849	-0.0727328	-0.580576	FALSE	FALSE	FALSE
271	P55263	Adenosine kinase	1.02726	0.19681	0.0268943	0.191006	2	0.915085	0.915085	1.02726	0.0268943	-0.121195	FALSE	FALSE	FALSE
272	P11142	Heat shock cognate 71 kDa protein	0.959584	0.161052	-0.0412552	0.206367	15	0.648352	0.648352	0.959584	-0.0412552	-0.435433	FALSE	FALSE	FALSE
273	Q8NBS9	Thioredoxin domain-containing protein 5	1.03225	0.139476	0.0317447	0.141839	4	0.788212	0.788212	1.03225	0.0317447	-0.09883	FALSE	FALSE	FALSE
274	P06737	Glycogen phosphorylase, liver form	1.11207	0.0700833	0.10622	0.063	2	0.603397	0.603397	1.11207	0.10622	0.244574	FALSE	FALSE	FALSE
275	Q9BRA2	Thioredoxin domain-containing protein 17	0.982236	0.129655	-0.0179236	0.128034	4	0.886114	0.886114	0.982236	-0.0179236	-0.327851	FALSE	FALSE	FALSE
276	P49720	Proteasome subunit beta type-3	0.909432	0.157672	-0.0949351	0.17138	7	0.370629	0.370629	0.909432	-0.0949351	-0.682951	FALSE	FALSE	FALSE
277	P45880	Voltage-dependent anion-selective channel protein 2	0.884014	0.0903775	-0.123282	0.0976136	19	0.101898	0.101898	0.884014	-0.123282	-0.81366	FALSE	FALSE	FALSE
278	Q99832	T-complex protein 1 subunit eta	0.955576	0.2537	-0.0454407	0.263959	2	0.84016	0.84016	0.955576	-0.0454407	-0.454732	FALSE	FALSE	FALSE
279	P62280	40S ribosomal protein S11	1.13504	0.0226347	0.126664	0.0199412	2	0.492507	0.492507	1.13504	0.126664	0.338843	FALSE	FALSE	FALSE
280	P07195	L-lactate dehydrogenase B chain	0.882935	0.151465	-0.124503	0.166211	16	0.101898	0.101898	0.882935	-0.124503	-0.819291	FALSE	FALSE	FALSE
281	P18621	60S ribosomal protein L17	1.01649	0.132965	0.0163599	0.135096	4	0.895105	0.895105	1.01649	0.0163599	-0.16977	FALSE	FALSE	FALSE
282	P62330	ADP-ribosylation factor 6	1.01899	0.130646	0.0188164	0.130067	4	0.891109	0.891109	1.01899	0.0188164	-0.158443	FALSE	FALSE	FALSE
283	P07305	Histone H1.0	0.986279	0.145284	-0.0138156	0.147736	4	0.93007	0.93007	0.986279	-0.0138156	-0.308909	FALSE	FALSE	FALSE
284	P05556	Integrin beta-1	1.04722	0.066175	0.046135	0.064253	5	0.692308	0.692308	1.04722	0.046135	-0.0324764	FALSE	FALSE	FALSE
285	P05387	60S acidic ribosomal protein P2	0.953951	0.0874774	-0.0471432	0.0879278	7	0.672328	0.672328	0.953951	-0.0471432	-0.462583	FALSE	FALSE	FALSE
286	P21333	Filamin-A	0.862312	0.122707	-0.148139	0.139909	9	0.111888	0.111888	0.862312	-0.148139	-0.928273	FALSE	FALSE	FALSE
287	Q02539	Histone H1.1	0.877549	0.146276	-0.130622	0.189641	10	0.141858	0.141858	0.877549	-0.130622	-0.847505	FALSE	FALSE	FALSE
288	Q01082	Spectrin beta chain, brain 1	1.00396	0.0984797	0.0039527	0.0953556	3	0.979021	0.979021	1.00396	0.0039527	-0.226979	FALSE	FALSE	FALSE
289	O95197	Reticulon-3	0.982441	0.119069	-0.0177146	0.118634	3	0.89011	0.89011	0.982441	-0.0177146	-0.326887	FALSE	FALSE	FALSE
290	O14980	Exportin-1	1.01271	0.167936	0.0126344	0.191403	6	0.913087	0.913087	1.01271	0.0126344	-0.186948	FALSE	FALSE	FALSE
291	P19338	Nucleolin	0.984112	0.0783866	-0.0160157	0.0802922	16	0.824176	0.824176	0.984112	-0.0160157	-0.319054	FALSE	FALSE	FALSE
292	P04083	Annexin A1	0.868399	0.108757	-0.141104	0.114501	7	0.175824	0.175824	0.868399	-0.141104	-0.895839	FALSE	FALSE	FALSE
293	Q15717	ELAV-like protein 1	1.0125	0.129144	0.0124221	0.127378	2	0.959041	0.959041	1.0125	0.0124221	-0.187927	FALSE	FALSE	FALSE
294	O60361	Putative nucleoside diphosphate kinase	0.869098	0.164644	-0.140299	0.224248	18	0.0559441	0.0559441	0.869098	-0.140299	-0.892125	FALSE	FALSE	FALSE
295	P05386	60S acidic ribosomal protein P1	0.88608	0.0993957	-0.120948	0.106598	9	0.232767	0.232767	0.88608	-0.120948	-0.802898	FALSE	FALSE	FALSE
296	Q14103	Heterogeneous nuclear ribonucleoprotein D0	0.991803	0.0677236	-0.00823118	0.0666844	5	0.941059	0.941059	0.991803	-0.00823118	-0.283159	FALSE	FALSE	FALSE
297	P61081	NEDD8-conjugating enzyme Ubc12	1.05347	0.0625334	0.052086	0.061026	4	0.707293	0.707293	1.05347	0.052086	-0.00503636	FALSE	FALSE	FALSE
298	P12956	X-ray repair cross-complementing protein 6	0.97146	0.0850855	-0.0289556	0.086733	6	0.788212	0.788212	0.97146	-0.0289556	-0.37872	FALSE	FALSE	FALSE
299	P49773	Histidine triad nucleotide-binding protein 1	1.07828	0.0193852	0.0753681	0.0179774	2	0.736264	0.736264	1.07828	0.0753681	0.102317	FALSE	FALSE	FALSE
300	Q969H8	UPF0556 protein C19orf10	0.991097	0.0511604	-0.00894243	0.051154	11	0.917083	0.917083	0.991097	-0.00894243	-0.286439	FALSE	FALSE	FALSE
301	Q9HAV7	GrpE protein homolog 1, mitochondrial	1.05763	0.0418545	0.0560299	0.0395687	2	0.81019	0.81019	1.05763	0.0560299	0.0131491	FALSE	FALSE	FALSE
302	P31949	Protein S100-A11	0.872207	0.148256	-0.136728	0.170615	8	0.177822	0.177822	0.872207	-0.136728	-0.87566	FALSE	FALSE	FALSE
303	Q9Y490	Talin-1	0.969427	0.077094	-0.0310499	0.078961	5	0.784216	0.784216	0.969427	-0.0310499	-0.388376	FALSE	FALSE	FALSE
304	Q9NSE4	Isoleucyl-tRNA synthetase, mitochondrial	1.0711	0.0127031	0.068689	0.0118888	3	0.638362	0.638362	1.0711	0.068689	0.0715202	FALSE	FALSE	FALSE
305	Q04760	Lactoylglutathione lyase	0.825076	0.218922	-0.19228	0.255754	3	0.20979	0.20979	0.825076	-0.19228	-1.13181	FALSE	FALSE	FALSE
306	Q00839	Heterogeneous nuclear ribonucleoprotein U	1.05082	0.0414924	0.0495734	0.0394805	2	0.825175	0.825175	1.05082	0.0495734	-0.0166221	FALSE	FALSE	FALSE
307	Q9NRP0	Oligosaccharyltransferase complex subunit OSTC	0.989354	0.0619739	-0.0107031	0.0615409	5	0.925075	0.925075	0.989354	-0.0107031	-0.294557	FALSE	FALSE	FALSE
308	P23246	Splicing factor, proline- and glutamine-rich	0.992714	0.0763354	-0.00731281	0.0762181	3	0.966034	0.966034	0.992714	-0.00731281	-0.278925	FALSE	FALSE	FALSE
309	Q9UHD8	Septin-9	1.03092	0.0544507	0.0304519	0.0528053	2	0.898102	0.898102	1.03092	0.0304519	-0.104791	FALSE	FALSE	FALSE
310	P99999	Cytochrome c	0.865663	0.0866253	-0.14426	0.100159	33	0.012987	0.012987	0.865663	-0.14426	-0.910389	TRUE	FALSE	FALSE
311	Q9BUN8	Derlin-1	1.01966	0.0508188	0.0194644	0.0498289	2	0.938062	0.938062	1.01966	0.0194644	-0.155455	FALSE	FALSE	FALSE
312	P40925	Malate dehydrogenase, cytoplasmic	0.929845	0.0999231	-0.0727369	0.107702	4	0.608392	0.608392	0.929845	-0.0727369	-0.580595	FALSE	FALSE	FALSE
313	Q01518	Adenylyl cyclase-associated protein 1	1.03139	0.0254447	0.0309082	0.0247433	4	0.814186	0.814186	1.03139	0.0309082	-0.102688	FALSE	FALSE	FALSE
314	O76003	Glutaredoxin-3	1.03768	0.0245732	0.0369891	0.0236797	2	0.883117	0.883117	1.03768	0.0369891	-0.0746482	FALSE	FALSE	FALSE
315	P15531	Nucleoside diphosphate kinase A	0.917766	0.0709278	-0.0858125	0.0765337	30	0.200799	0.200799	0.917766	-0.0858125	-0.640887	FALSE	FALSE	FALSE
316	P46779	60S ribosomal protein L28	0.905196	0.0817232	-0.0996043	0.0876598	11	0.253746	0.253746	0.905196	-0.0996043	-0.704481	FALSE	FALSE	FALSE
317	P83731	60S ribosomal protein L24	0.913567	0.0759158	-0.0903983	0.0795058	5	0.430569	0.430569	0.913567	-0.0903983	-0.662032	FALSE	FALSE	FALSE
318	P24539	ATP synthase subunit b, mitochondrial	0.938822	0.0603683	-0.0631295	0.0630939	6	0.583417	0.583417	0.938822	-0.0631295	-0.536295	FALSE	FALSE	FALSE
319	Q6NVV1	Putative 60S ribosomal protein L13a-like MGC87657	0.941145	0.13822	-0.0606586	0.146601	2	0.797203	0.797203	0.941145	-0.0606586	-0.524902	FALSE	FALSE	FALSE
320	P62937	Peptidyl-prolyl cis-trans isomerase A	0.799191	0.0803347	-0.224155	0.0979465	37	0.000999001	0.000999001	0.799191	-0.224155	-1.27879	TRUE	FALSE	FALSE
321	P21796	Voltage-dependent anion-selective channel protein 1	0.892151	0.10509	-0.114119	0.116682	5	0.353646	0.353646	0.892151	-0.114119	-0.77141	FALSE	FALSE	FALSE
322	P62910	60S ribosomal protein L32	1.00946	0.0296609	0.00941642	0.0298639	6	0.932068	0.932068	1.00946	0.00941642	-0.201786	FALSE	FALSE	FALSE
323	O43143	Putative pre-mRNA-splicing factor ATP-dependent RNA helicase DHX15	1.02812	0.0119116	0.0277324	0.0115857	2	0.917083	0.917083	1.02812	0.0277324	-0.117331	FALSE	FALSE	FALSE
324	P23528	Cofilin-1	0.805711	0.129894	-0.21603	0.170719	87	0.000999001	0.000999001	0.805711	-0.21603	-1.24132	TRUE	FALSE	FALSE
325	Q02218	2-oxoglutarate dehydrogenase, mitochondrial	0.999908	0.0388338	-9.22e-05	0.039584	5	1	1	0.999908	-9.22e-05	-0.24563	FALSE	FALSE	FALSE
326	Q58FG0	Putative heat shock protein HSP 90-alpha A5	0.996537	0.0271322	-0.00346862	0.0272365	6	0.966034	0.966034	0.996537	-0.00346862	-0.261199	FALSE	FALSE	FALSE
327	Q9Y3E5	Peptidyl-tRNA hydrolase 2, mitochondrial	1.01535	0.0192946	0.0152326	0.0190023	2	0.959041	0.959041	1.01535	0.0152326	-0.174968	FALSE	FALSE	FALSE
328	P23526	Adenosylhomocysteinase	0.976239	0.0567608	-0.0240479	0.0585911	3	0.875125	0.875125	0.976239	-0.0240479	-0.35609	FALSE	FALSE	FALSE
329	P04908	Histone H2A type 1-B/E	0.917341	0.0841692	-0.0862757	0.0908343	6	0.432567	0.432567	0.917341	-0.0862757	-0.643023	FALSE	FALSE	FALSE
330	P62750	60S ribosomal protein L23a	0.919518	0.057584	-0.0839054	0.0612203	6	0.460539	0.460539	0.919518	-0.0839054	-0.632093	FALSE	FALSE	FALSE
331	P61088	Ubiquitin-conjugating enzyme E2 N	0.740063	0.218791	-0.30102	0.295631	4	0.024975	0.024975	0.740063	-0.30102	-1.63321	TRUE	FALSE	FALSE
332	P09382	Galectin-1	0.843321	0.084662	-0.170407	0.104403	41	0.000999001	0.000999001	0.843321	-0.170407	-1.03095	TRUE	FALSE	FALSE
333	Q14568	Putative heat shock protein HSP 90-alpha A2	0.9839	0.026347	-0.0162311	0.0266985	4	0.908092	0.908092	0.9839	-0.0162311	-0.320047	FALSE	FALSE	FALSE
334	Q08211	ATP-dependent RNA helicase A	0.944003	0.0550486	-0.0576261	0.0578559	6	0.62038	0.62038	0.944003	-0.0576261	-0.51092	FALSE	FALSE	FALSE
335	Q96FQ6	Protein S100-A16	0.865481	0.12404	-0.14447	0.137537	3	0.354645	0.354645	0.865481	-0.14447	-0.911356	FALSE	FALSE	FALSE
336	P61313	60S ribosomal protein L15	0.887955	0.0420618	-0.118834	0.0456041	19	0.11988	0.11988	0.887955	-0.118834	-0.793149	FALSE	FALSE	FALSE
337	O00299	Chloride intracellular channel protein 1	0.830276	0.126395	-0.185997	0.168887	12	0.027972	0.027972	0.830276	-0.185997	-1.10284	TRUE	FALSE	FALSE
338	P68371	Tubulin beta-4B chain	0.963003	0.0554363	-0.0376992	0.0575502	2	0.884116	0.884116	0.963003	-0.0376992	-0.419036	FALSE	FALSE	FALSE
339	Q9GZN8	UPF0687 protein C20orf27	0.978765	0.033859	-0.021464	0.0345902	2	0.939061	0.939061	0.978765	-0.021464	-0.344176	FALSE	FALSE	FALSE
340	P00387	NADH-cytochrome b5 reductase 3	1.00001	0.00254436	6.47e-06	0.00254434	2	1	1	1.00001	6.47e-06	-0.245175	FALSE	FALSE	FALSE
341	P30084	Enoyl-CoA hydratase, mitochondrial	0.994323	0.00378347	-0.00569269	0.00380507	2	0.982018	0.982018	0.994323	-0.00569269	-0.271454	FALSE	FALSE	FALSE
342	P60903	Protein S100-A10	0.805637	0.129889	-0.216122	0.154089	4	0.123876	0.123876	0.805637	-0.216122	-1.24174	FALSE	FALSE	FALSE
343	P62318	Small nuclear ribonucleoprotein Sm D3	0.896107	0.0341584	-0.109696	0.0373117	15	0.155844	0.155844	0.896107	-0.109696	-0.751014	FALSE	FALSE	FALSE
344	P63241	Eukaryotic translation initiation factor 5A-1	0.865711	0.0654242	-0.144204	0.0734534	19	0.047952	0.047952	0.865711	-0.144204	-0.91013	TRUE	FALSE	FALSE
345	Q9NTK5	Obg-like ATPase 1	0.837558	0.100478	-0.177265	0.117304	5	0.127872	0.127872	0.837558	-0.177265	-1.06258	FALSE	FALSE	FALSE
346	P16949	Stathmin	0.920074	0.0700888	-0.0833014	0.0770307	5	0.528472	0.528472	0.920074	-0.0833014	-0.629308	FALSE	FALSE	FALSE
347	Q14974	Importin subunit beta-1	0.850275	0.129697	-0.162195	0.166985	7	0.115884	0.115884	0.850275	-0.162195	-0.993088	FALSE	FALSE	FALSE
348	P05388	60S acidic ribosomal protein P0	0.955413	0.0430879	-0.0456112	0.045091	2	0.876124	0.876124	0.955413	-0.0456112	-0.455519	FALSE	FALSE	FALSE
349	P61956	Small ubiquitin-related modifier 2	0.961094	0.0334309	-0.0396831	0.0347807	2	0.899101	0.899101	0.961094	-0.0396831	-0.428184	FALSE	FALSE	FALSE
350	P52565	Rho GDP-dissociation inhibitor 1	0.943933	0.0563321	-0.0576997	0.0596604	2	0.804196	0.804196	0.943933	-0.0576997	-0.511259	FALSE	FALSE	FALSE
351	Q96AG4	Leucine-rich repeat-containing protein 59	0.899434	0.0687072	-0.10599	0.0771577	6	0.340659	0.340659	0.899434	-0.10599	-0.733924	FALSE	FALSE	FALSE
352	P49458	Signal recognition particle 9 kDa protein	0.867654	0.112152	-0.141963	0.141558	6	0.191808	0.191808	0.867654	-0.141963	-0.899795	FALSE	FALSE	FALSE
353	Q9Y2Q3	Glutathione S-transferase kappa 1	0.839903	0.18747	-0.174469	0.222287	2	0.331668	0.331668	0.839903	-0.174469	-1.04968	FALSE	FALSE	FALSE
354	Q58FF8	Putative heat shock protein HSP 90-beta 2	0.948162	0.0297361	-0.0532297	0.0318184	10	0.568432	0.568432	0.948162	-0.0532297	-0.490648	FALSE	FALSE	FALSE
355	O75947	ATP synthase subunit d, mitochondrial	0.953215	0.0230286	-0.0479147	0.0242571	5	0.691309	0.691309	0.953215	-0.0479147	-0.46614	FALSE	FALSE	FALSE
356	P50395	Rab GDP dissociation inhibitor beta	0.954083	0.0221953	-0.0470043	0.0233817	3	0.753247	0.753247	0.954083	-0.0470043	-0.461942	FALSE	FALSE	FALSE
357	Q92499	ATP-dependent RNA helicase DDX1	0.940926	0.0287457	-0.0608905	0.0305481	2	0.802198	0.802198	0.940926	-0.0608905	-0.525971	FALSE	FALSE	FALSE
358	Q9P2E9	Ribosome-binding protein 1	0.836284	0.158828	-0.178787	0.199333	3	0.231768	0.231768	0.836284	-0.178787	-1.06959	FALSE	FALSE	FALSE
360	P63279	SUMO-conjugating enzyme UBC9	0.94778	0.0127622	-0.0536332	0.0134652	2	0.85015	0.85015	0.94778	-0.0536332	-0.492508	FALSE	FALSE	FALSE
361	P62820	Ras-related protein Rab-1A	0.903964	0.0554996	-0.100966	0.0657012	11	0.271728	0.271728	0.903964	-0.100966	-0.710758	FALSE	FALSE	FALSE
362	P18669	Phosphoglycerate mutase 1	0.83733	0.0949908	-0.177538	0.121781	11	0.0519481	0.0519481	0.83733	-0.177538	-1.06383	FALSE	FALSE	FALSE
363	P40227	T-complex protein 1 subunit zeta	0.909101	0.0469067	-0.0952991	0.0530869	6	0.405594	0.405594	0.909101	-0.0952991	-0.68463	FALSE	FALSE	FALSE
364	Q9BQG0	Myb-binding protein 1A	0.829489	0.111029	-0.186945	0.131399	3	0.24975	0.24975	0.829489	-0.186945	-1.10721	FALSE	FALSE	FALSE
365	O60841	Eukaryotic translation initiation factor 5B	0.844242	0.146421	-0.169316	0.173003	2	0.318681	0.318681	0.844242	-0.169316	-1.02592	FALSE	FALSE	FALSE
366	Q9UL46	Proteasome activator complex subunit 2	0.825833	0.111341	-0.191363	0.134002	4	0.181818	0.181818	0.825833	-0.191363	-1.12758	FALSE	FALSE	FALSE
367	Q9ULC4	Malignant T cell-amplified sequence 1	0.907149	0.0414496	-0.0974482	0.0454084	3	0.521479	0.521479	0.907149	-0.0974482	-0.694539	FALSE	FALSE	FALSE
368	P62987	Ubiquitin-60S ribosomal protein L40	0.792261	0.0731732	-0.232865	0.0946415	46	0.000999001	0.000999001	0.792261	-0.232865	-1.31894	TRUE	FALSE	FALSE
369	P63173	60S ribosomal protein L38	0.831669	0.079441	-0.184321	0.0917444	4	0.163836	0.163836	0.831669	-0.184321	-1.09511	FALSE	FALSE	FALSE
370	P60660	Myosin light polypeptide 6	0.896958	0.0581786	-0.108746	0.0690224	9	0.252747	0.252747	0.896958	-0.108746	-0.746633	FALSE	FALSE	FALSE
371	O75844	CAAX prenyl protease 1 homolog	0.802092	0.145064	-0.220532	0.200454	5	0.0859141	0.0859141	0.802092	-0.220532	-1.26208	FALSE	FALSE	FALSE
372	Q92900	Regulator of nonsense transcripts 1	0.81833	0.144676	-0.200489	0.183088	3	0.208791	0.208791	0.81833	-0.200489	-1.16966	FALSE	FALSE	FALSE
373	P35080	Profilin-2	0.936923	0.00937731	-0.0651542	0.0100437	5	0.607393	0.607393	0.936923	-0.0651542	-0.545632	FALSE	FALSE	FALSE
374	Q96A72	Protein mago nashi homolog 2	0.927841	0.0217585	-0.0748949	0.0235859	3	0.613387	0.613387	0.927841	-0.0748949	-0.590546	FALSE	FALSE	FALSE
375	P61353	60S ribosomal protein L27	0.894471	0.0289738	-0.111522	0.0318749	4	0.41958	0.41958	0.894471	-0.111522	-0.759435	FALSE	FALSE	FALSE
376	Q16850	Lanosterol 14-alpha demethylase	0.908679	0.0339562	-0.0957631	0.0376174	3	0.533467	0.533467	0.908679	-0.0957631	-0.686769	FALSE	FALSE	FALSE
377	P35908	Keratin, type II cytoskeletal 2 epidermal	0.911255	0.0230372	-0.0929322	0.0252294	3	0.546454	0.546454	0.911255	-0.0929322	-0.673716	FALSE	FALSE	FALSE
378	P60900	Proteasome subunit alpha type-6	0.866137	0.0602804	-0.143712	0.0685186	3	0.354645	0.354645	0.866137	-0.143712	-0.907861	FALSE	FALSE	FALSE
379	Q99497	Protein DJ-1	0.889625	0.046476	-0.116956	0.0526375	4	0.381618	0.381618	0.889625	-0.116956	-0.784488	FALSE	FALSE	FALSE
380	Q8NHW5	60S acidic ribosomal protein P0-like	0.871279	0.045172	-0.137793	0.0514081	4	0.300699	0.300699	0.871279	-0.137793	-0.880571	FALSE	FALSE	FALSE
381	P60228	Eukaryotic translation initiation factor 3 subunit E	0.904499	0.0276917	-0.100374	0.0308751	6	0.36963	0.36963	0.904499	-0.100374	-0.708029	FALSE	FALSE	FALSE
382	Q15286	Ras-related protein Rab-35	0.910706	0.0163715	-0.0935355	0.0179733	4	0.484515	0.484515	0.910706	-0.0935355	-0.676498	FALSE	FALSE	FALSE
383	P62854	40S ribosomal protein S26	0.908223	0.0162197	-0.0962656	0.0178535	5	0.435564	0.435564	0.908223	-0.0962656	-0.689086	FALSE	FALSE	FALSE
384	Q06323	Proteasome activator complex subunit 1	0.921849	0.00723871	-0.0813734	0.00786736	3	0.59041	0.59041	0.921849	-0.0813734	-0.620418	FALSE	FALSE	FALSE
385	Q9C0A0	Contactin-associated protein-like 4	0.910213	0.0217895	-0.0940765	0.0240853	3	0.555445	0.555445	0.910213	-0.0940765	-0.678992	FALSE	FALSE	FALSE
386	P28066	Proteasome subunit alpha type-5	0.9057	0.021067	-0.0990477	0.0232962	3	0.518482	0.518482	0.9057	-0.0990477	-0.701914	FALSE	FALSE	FALSE
387	Q7L1Q6	Basic leucine zipper and W2 domain-containing protein 1	0.801593	0.0603414	-0.221154	0.0712965	6	0.041958	0.041958	0.801593	-0.221154	-1.26495	TRUE	FALSE	FALSE
388	P58546	Myotrophin	0.852133	0.059639	-0.160013	0.0685758	3	0.2997	0.2997	0.852133	-0.160013	-0.983026	FALSE	FALSE	FALSE
389	P62136	Serine/threonine-protein phosphatase PP1-alpha catalytic subunit	0.910495	0.0121795	-0.0937666	0.0133944	3	0.544456	0.544456	0.910495	-0.0937666	-0.677563	FALSE	FALSE	FALSE
390	P61586	Transforming protein RhoA	0.768895	0.148003	-0.262801	0.19885	4	0.0539461	0.0539461	0.768895	-0.262801	-1.45698	FALSE	FALSE	FALSE
391	Q9P0L0	Vesicle-associated membrane protein-associated protein A	0.897911	0.0261735	-0.107684	0.0293521	3	0.515485	0.515485	0.897911	-0.107684	-0.741737	FALSE	FALSE	FALSE
392	P31947	14-3-3 protein sigma	0.739986	0.225198	-0.301124	0.302026	2	0.103896	0.103896	0.739986	-0.301124	-1.63369	FALSE	FALSE	FALSE
393	P60981	Destrin	0.766511	0.105809	-0.265907	0.136893	6	0.021978	0.021978	0.766511	-0.265907	-1.4713	TRUE	FALSE	FALSE
394	Q12849	G-rich sequence factor 1	0.809618	0.138223	-0.211193	0.170314	2	0.217782	0.217782	0.809618	-0.211193	-1.21902	FALSE	FALSE	FALSE
395	Q9NQC3	Reticulon-4	0.868904	0.0378576	-0.140523	0.043862	4	0.278721	0.278721	0.868904	-0.140523	-0.893156	FALSE	FALSE	FALSE
396	Q16698	2,4-dienoyl-CoA reductase, mitochondrial	0.882816	0.0257163	-0.124639	0.0291883	4	0.372627	0.372627	0.882816	-0.124639	-0.819916	FALSE	FALSE	FALSE
397	O95373	Importin-7	0.835351	0.055674	-0.179903	0.0666273	6	0.101898	0.101898	0.835351	-0.179903	-1.07474	FALSE	FALSE	FALSE
398	P50991	T-complex protein 1 subunit delta	0.874968	0.0370493	-0.133568	0.0423373	2	0.498501	0.498501	0.874968	-0.133568	-0.861089	FALSE	FALSE	FALSE
399	P62424	60S ribosomal protein L7a	0.775308	0.122645	-0.254494	0.166216	4	0.0649351	0.0649351	0.775308	-0.254494	-1.41868	FALSE	FALSE	FALSE
400	P10599	Thioredoxin	0.837462	0.0469021	-0.177379	0.0566699	9	0.0659341	0.0659341	0.837462	-0.177379	-1.0631	FALSE	FALSE	FALSE
401	P62899	60S ribosomal protein L31	0.872943	0.035983	-0.135885	0.0412144	2	0.452547	0.452547	0.872943	-0.135885	-0.87177	FALSE	FALSE	FALSE
402	Q13509	Tubulin beta-3 chain	0.886744	0.0122114	-0.120199	0.0137708	2	0.539461	0.539461	0.886744	-0.120199	-0.799443	FALSE	FALSE	FALSE
403	P35749	Myosin-11	0.747237	0.163663	-0.291372	0.244603	5	0.00799201	0.00799201	0.747237	-0.291372	-1.58872	TRUE	FALSE	FALSE
404	P49207	60S ribosomal protein L34	0.799449	0.0588382	-0.223832	0.0761664	15	0.011988	0.011988	0.799449	-0.223832	-1.2773	TRUE	FALSE	FALSE
405	Q56VL3	OCIA domain-containing protein 2	0.850998	0.0470512	-0.161346	0.0566903	6	0.146853	0.146853	0.850998	-0.161346	-0.989172	FALSE	FALSE	FALSE
406	Q13162	Peroxiredoxin-4	0.87642	0.0200802	-0.13191	0.0229106	2	0.456543	0.456543	0.87642	-0.13191	-0.853442	FALSE	FALSE	FALSE
407	Q53GQ0	Estradiol 17-beta-dehydrogenase 12	0.806963	0.0968511	-0.214477	0.123198	3	0.167832	0.167832	0.806963	-0.214477	-1.23416	FALSE	FALSE	FALSE
408	P13929	Beta-enolase	0.86766	0.0150971	-0.141955	0.0173184	3	0.377622	0.377622	0.86766	-0.141955	-0.899762	FALSE	FALSE	FALSE
409	P47914	60S ribosomal protein L29	0.868494	0.0204248	-0.140995	0.0236635	3	0.344655	0.344655	0.868494	-0.140995	-0.895334	FALSE	FALSE	FALSE
410	P62491	Ras-related protein Rab-11A	0.837707	0.0613735	-0.177087	0.0732309	2	0.316683	0.316683	0.837707	-0.177087	-1.06175	FALSE	FALSE	FALSE
411	Q9Y277	Voltage-dependent anion-selective channel protein 3	0.835049	0.0575985	-0.180265	0.0689489	2	0.320679	0.320679	0.835049	-0.180265	-1.07641	FALSE	FALSE	FALSE
412	P84074	Neuron-specific calcium-binding protein hippocalcin	0.84232	0.0332724	-0.171595	0.0400047	4	0.212787	0.212787	0.84232	-0.171595	-1.03643	FALSE	FALSE	FALSE
413	P67809	Nuclease-sensitive element-binding protein 1	0.826457	0.0410786	-0.190608	0.0497491	4	0.174825	0.174825	0.826457	-0.190608	-1.1241	FALSE	FALSE	FALSE
414	O43399	Tumor protein D54	0.830375	0.0577483	-0.185878	0.0695169	2	0.311688	0.311688	0.830375	-0.185878	-1.10229	FALSE	FALSE	FALSE
415	Q99729	Heterogeneous nuclear ribonucleoprotein A/B	0.828063	0.0279334	-0.188666	0.0336405	9	0.0549451	0.0549451	0.828063	-0.188666	-1.11514	FALSE	FALSE	FALSE
416	Q96C90	Protein phosphatase 1 regulatory subunit 14B	0.853577	0.0210229	-0.15832	0.0246279	2	0.354645	0.354645	0.853577	-0.15832	-0.975219	FALSE	FALSE	FALSE
417	P16403	Histone H1.2	0.835903	0.0289213	-0.179243	0.0347815	4	0.177822	0.177822	0.835903	-0.179243	-1.07169	FALSE	FALSE	FALSE
418	Q14165	Malectin	0.843981	0.0297018	-0.169625	0.0351889	2	0.336663	0.336663	0.843981	-0.169625	-1.02735	FALSE	FALSE	FALSE
419	Q6BAA4	Fc receptor-like B	0.845264	0.0235843	-0.168107	0.0278999	2	0.354645	0.354645	0.845264	-0.168107	-1.02035	FALSE	FALSE	FALSE
420	Q8WWI1	LIM domain only protein 7	0.806887	0.0623669	-0.214571	0.0772547	2	0.230769	0.230769	0.806887	-0.214571	-1.23459	FALSE	FALSE	FALSE
421	P62266	40S ribosomal protein S23	0.824481	0.0148948	-0.193001	0.0180308	8	0.0589411	0.0589411	0.824481	-0.193001	-1.13513	FALSE	FALSE	FALSE
422	O14979	Heterogeneous nuclear ribonucleoprotein D-like	0.760729	0.113236	-0.273478	0.154792	3	0.0759241	0.0759241	0.760729	-0.273478	-1.50622	FALSE	FALSE	FALSE
423	P28074	Proteasome subunit beta type-5	0.815619	0.041443	-0.203808	0.0508008	2	0.261738	0.261738	0.815619	-0.203808	-1.18496	FALSE	FALSE	FALSE
424	Q9Y6M7	Sodium bicarbonate cotransporter 3	0.818096	0.0371701	-0.200775	0.0460153	3	0.211788	0.211788	0.818096	-0.200775	-1.17098	FALSE	FALSE	FALSE
425	O95994	Anterior gradient protein 2 homolog	0.815802	0.0287965	-0.203584	0.0352948	2	0.267732	0.267732	0.815802	-0.203584	-1.18393	FALSE	FALSE	FALSE
426	Q96A08	Histone H2B type 1-A	0.741452	0.0648285	-0.299144	0.0862537	6	0.011988	0.011988	0.741452	-0.299144	-1.62456	TRUE	FALSE	FALSE
427	P22392	Nucleoside diphosphate kinase B	0.778275	0.0307703	-0.250675	0.0393825	9	0.011988	0.011988	0.778275	-0.250675	-1.40107	TRUE	FALSE	FALSE
428	Q9Y3D6	Mitochondrial fission 1 protein	0.799699	0.0436303	-0.223519	0.0554169	3	0.126873	0.126873	0.799699	-0.223519	-1.27585	FALSE	FALSE	FALSE
429	Q8NAB2	Kelch repeat and BTB domain-containing protein 3	0.786484	0.0297502	-0.240183	0.0376843	3	0.116883	0.116883	0.786484	-0.240183	-1.35269	FALSE	FALSE	FALSE
430	P07602	Proactivator polypeptide	0.781865	0.0423828	-0.246073	0.054194	2	0.202797	0.202797	0.781865	-0.246073	-1.37985	FALSE	FALSE	FALSE
431	O75368	SH3 domain-binding glutamic acid-rich-like protein	0.776916	0.0294023	-0.252423	0.0378403	2	0.164835	0.164835	0.776916	-0.252423	-1.40913	FALSE	FALSE	FALSE
432	P18085	ADP-ribosylation factor 4	0.777805	0.016941	-0.251279	0.0220693	9	0.013986	0.013986	0.777805	-0.251279	-1.40386	TRUE	FALSE	FALSE
433	P78344	Eukaryotic translation initiation factor 4 gamma 2	0.753559	0.0393518	-0.282949	0.0529917	4	0.032967	0.032967	0.753559	-0.282949	-1.54988	TRUE	FALSE	FALSE
434	Q9GZR7	ATP-dependent RNA helicase DDX24	0.785122	0.012131	-0.241916	0.0154507	2	0.175824	0.175824	0.785122	-0.241916	-1.36068	FALSE	FALSE	FALSE
435	O60522	Tudor domain-containing protein 6	0.78193	0.0155984	-0.24599	0.0199479	2	0.165834	0.165834	0.78193	-0.24599	-1.37947	FALSE	FALSE	FALSE
437	P56556	NADH dehydrogenase [ubiquinone] 1 alpha subcomplex subunit 6	0.722892	0.0816859	-0.324495	0.112879	2	0.0859141	0.0859141	0.722892	-0.324495	-1.74145	FALSE	FALSE	FALSE
438	P22234	Multifunctional protein ADE2	0.753977	0.0193374	-0.282393	0.0256459	2	0.135864	0.135864	0.753977	-0.282393	-1.54732	FALSE	FALSE	FALSE
440	P22695	Cytochrome b-c1 complex subunit 2, mitochondrial	0.701558	0.0638928	-0.354452	0.0910098	2	0.0599401	0.0599401	0.701558	-0.354452	-1.87958	FALSE	FALSE	FALSE
441	P68036	Ubiquitin-conjugating enzyme E2 L3	0.667198	0.0348244	-0.404668	0.0514846	3	0.011988	0.011988	0.667198	-0.404668	-2.11113	TRUE	FALSE	FALSE
