# Supplementary material for: Diet-induced hypercholesterolemia promotes androgen-independent prostate cancer metastasis via IQGAP1 and caveolin-1
Source: Oncotarget. 2015 Mar 2;6(10):7438–53. doi: 10.18632/oncotarget.3476 (PMC4480691; doi:10.18632/oncotarget.3476)
Supplement: Supplementary file 3 [file oncotarget-06-7438-s003.xlsx]

## Sheet: HM_et_al_Supp_Table2
Supplementary Table S2. All peptides identified by mass spectrometry.
number	filename	parent_charge	score	discriminant	Local FDR (%)	Global FDR (%)	FDR Search #	percent_scored_peak_intensity	deltaApexRetentionTimeSec	totalIntensity	numMergedScans	StartAA	sequence	modifications	H/L	precursorAveragineChiSquared	parent_m_over_z	matched_parent_mass	delta_parent_mass	delta_parent_mass_ppm	protein_mw	protein_pI	species	accession_number	accession_numbers	entry_name
953	20111221_HMoon_PC3silac_pro_3_4.7613.7709.3	3	12.55	12.547	<0.1%	<0.1%	1	64.6		1682197		153	(K)TDLEKDIISDTSGDFRK(L)		15.2	0.94	647.331	1939.96	0.0177	9.1	38831.6	7.7	HUMAN	P07355	P07355|A6NMY6	Annexin A2
893	20111221_HMoon_PC3silac_pro_2_4.12753.12859.3	3	12.34	12.3351	0.01	0.002	1	75.6		21247		230	(R)LISQIVSSITASLR(F)	R:SILAC 2 (Arg 0-6Da Lys 0-4Da)-heavy	4.8557	0.93	498.637	1493.9	-0.0017	-1.1	50835.4	4.94	HUMAN	P68363	P68363|Q9BQE3|P68366|Q9H853|Q9NY65	Tubulin alpha-1B chain
773	20111221_HMoon_PC3silac_pro_1_4.7602.7717.3	3	12.79	12.7884	<0.1%	<0.1%	1	67.2		3324109		153	(K)TDLEKDIISDTSGDFRK(L)		3.69556	0.95	647.33	1939.96	0.0144	7.4	38831.6	7.7	HUMAN	P07355	P07355|A6NMY6	Annexin A2
1339	20111221_HMoon_PC3silac_pro_1_6.6711.6711.2	2	11.26	11.2567	0.007	0.002	1	71.3		21315		58	(R)INPDGSQSVVEVPYAR(S)	R:SILAC 2 (Arg 0-6Da Lys 0-4Da)-heavy	3.56103	0.99	868.949	1736.89	-0.0006	-0.3	20994.2	4.81	HUMAN	Q9Y2B0	Q9Y2B0	Protein canopy homolog 2
1231	20111221_HMoon_PC3silac_pro_2_4.2891.2891.2	2	11.4	11.3993	0.01	0.005	1	69.4		9458		211	(R)SQSAAVTPSSTTSSTR(A)	R:SILAC 2 (Arg 0-6Da Lys 0-4Da)-heavy	3.51214	0.91	787.393	1573.78	0.003	1.9	42437.8	4.97	HUMAN	Q16186	Q16186	Proteasomal ubiquitin receptor ADRM1
1576	20111221_HMoon_PC3silac_pro_1_3.2915.3059.2	2	10.69	10.6857	0.02	0.005	1	70.9		499860		183	(R)IDIAGR(D)		3.02364	0.93	322.69	644.373	-0.0007	-1.1	42727.1	6.19	HUMAN	P61163	P61163|P61160|P62736|Q562R1|Q9BYX7|P60709|P68032|P63261|P63267|P68133|Q6S8J3|A5A3E0|P0CG38|P0CG39	Alpha-centractin
1559	20111221_HMoon_PC3silac_pro_2_4.13302.13414.2	2	10.69	10.6917	0.01	0.007	1	60.3		13622		333	(K)QIVWNGPVGVFEWEAFAR(G)	R:SILAC 2 (Arg 0-6Da Lys 0-4Da)-heavy	2.58393	0.89	1056.05	2111.08	0.0091	4.3	45013.3	8.66	HUMAN	P00558	P00558	Phosphoglycerate kinase 1
846	20111221_HMoon_PC3silac_pro_1_7.8155.8214.2	2	12.57	12.5667	<0.1%	<0.1%	1	67.2		117342		36	(R)LALFNPDVCWDR(N)	C:Carbamidomethylation	2.36895	0.89	753.37	1505.72	0.012	7.9	9426.7	9.57	HUMAN	O00483	O00483	NADH dehydrogenase [ubiquinone] 1 alpha subcomplex subunit 4
871	20111221_HMoon_PC3silac_pro_2_2.10993.11038.2	2	12.38	12.3762	0.01	0.002	1	73.2		60191		565	(R)ALLVEPVINSYLLAER(D)	R:SILAC 2 (Arg 0-6Da Lys 0-4Da)-heavy	2.33011	0.91	903.519	1806.05	-0.0166	-9.2	78468.5	5.11	HUMAN	P21980	P21980	Protein-glutamine gamma-glutamyltransferase 2
180	20111221_HMoon_PC3silac_pro_2_1.11579.11671.3	3	15.57	15.5716	<0.1%	<0.1%	1	66.3		30460		109	(R)CDAIVDLIHDIQIVSTTR(E)	C:Carbamidomethylation<br>R:SILAC 2 (Arg 0-6Da Lys 0-4Da)-heavy	2.26094	0.94	692.369	2075.09	0.0025	1.2	206020	6.34	HUMAN	Q8TEM1	Q8TEM1	Nuclear pore membrane glycoprotein 210
775	20111221_HMoon_PC3silac_pro_3_2.11050.11077.3	3	13.04	13.0373	<0.1%	<0.1%	1	67.5		43487		227	(K)DLPVTEAVFSALVTGHAR(A)	R:SILAC 2 (Arg 0-6Da Lys 0-4Da)-heavy	2.17143	0.89	630.353	1889.02	0.0219	11.6	159100	5.81	HUMAN	P42704	P42704	Leucine-rich PPR motif-containing protein, mitochondrial
1508	20111221_HMoon_PC3silac_pro_3_5.11743.11838.3	3	11.12	11.1166	0.01	0.003	1	67.6		267493		205	(R)HGGEDYVFSLLTGYCEPPTGVSLR(E)	C:Carbamidomethylation<br>R:SILAC 2 (Arg 0-6Da Lys 0-4Da)-heavy	2.163	0.91	887.441	2660.28	0.0325	12.2	35763.7	9.52	HUMAN	P08574	P08574	Cytochrome c1, heme protein, mitochondrial
1886	20111221_HMoon_PC3silac_pro_3_1.9823.9899.2	2	10.3	10.3	0.03	0.007	1	66.6		635711		822	(R)FSPIPFPPLSYK(H)		2.11111	0.94	696.884	1392.76	0.0035	2.5	274908	9.15	HUMAN	Q6P2Q9	Q6P2Q9	Pre-mRNA-processing-splicing factor 8
891	20111221_HMoon_PC3silac_pro_1_7.8169.8176.2	2	12.43	12.43	<0.1%	<0.1%	1	70.9		61167		36	(R)LALFNPDVCWDR(N)	C:Carbamidomethylation<br>R:SILAC 2 (Arg 0-6Da Lys 0-4Da)-heavy	2.10506	0.88	756.383	1511.74	0.0188	12.5	9426.7	9.57	HUMAN	O00483	O00483	NADH dehydrogenase [ubiquinone] 1 alpha subcomplex subunit 4
911	20111221_HMoon_PC3silac_pro_3_4.11947.12018.3	3	12.65	12.6503	<0.1%	<0.1%	1	63		119497		81	(K)mSVQPTVSLGGFEITPPVVLR(L)	R:SILAC 2 (Arg 0-6Da Lys 0-4Da)-heavy m:Oxidized methionine	2.10314	0.95	750.428	2233.24	16.0329	16.9	32745.6	4.64	HUMAN	P06748	P06748	Nucleophosmin
610	20111221_HMoon_PC3silac_pro_3_5.13004.13017.3	3	13.63	13.6301	<0.1%	<0.1%	1	76.9		119371		107	(K)SYLYQILQGIVFCHSR(R)	C:Carbamidomethylation	2.08479	0.89	662.014	1984.01	0.018	9.1	34151.9	8.46	HUMAN	P06493	P06493	Cyclin-dependent kinase 1
1476	20111221_HMoon_PC3silac_pro_2_2.13029.13079.3	3	10.87	10.8713	0.01	0.006	1	70.2		46407		740	(R)LMEPIYLVEIQCPEQVVGGIYGVLNR(K)	C:Carbamidomethylation<br>R:SILAC 2 (Arg 0-6Da Lys 0-4Da)-heavy	2.06419	0.91	999.201	2995.57	0.017	5.7	96306.4	6.41	HUMAN	P13639	P13639	Elongation factor 2
1319	20111221_HMoon_PC3silac_pro_3_1.9745.9791.3	3	11.56	11.5629	0.01	<0.1%	1	67.7		83603		568	(K)LEGVLAEVAQHYQDTLIR(A)	R:SILAC 2 (Arg 0-6Da Lys 0-4Da)-heavy	2.05911	0.92	687.715	2061.11	0.0243	11.8	189876	6.08	HUMAN	P46940	P46940	Ras GTPase-activating-like protein IQGAP1
487	20111221_HMoon_PC3silac_pro_1_8.7982.7982.2	2	13.86	13.86	<0.1%	<0.1%	1	68.1		62608		36	(R)LALFNPDVCWDR(N)	C:Carbamidomethylation	2.043	0.96	753.371	1505.72	0.0138	9.1	9426.7	9.57	HUMAN	O00483	O00483	NADH dehydrogenase [ubiquinone] 1 alpha subcomplex subunit 4
839	20111221_HMoon_PC3silac_pro_2_4.14512.14589.2	2	12.48	12.4799	0.01	0.002	1	74.7		26326		329	(R)ILYTLVDWFPVFR(D)	R:SILAC 2 (Arg 0-6Da Lys 0-4Da)-heavy	2.01813	0.89	837.968	1674.93	-0.0056	-3.4	44931.8	7.92	HUMAN	Q9BTV4	Q9BTV4	Transmembrane protein 43
1842	20111221_HMoon_PC3silac_pro_3_2.5110.5220.2	2	10.39	10.3866	0.03	0.005	1	61.5		1141048		146	(K)LLNENSYVPR(E)		2.0072	0.93	602.82	1204.63	0.0013	1	85326.2	6.18	HUMAN	P02786	P02786	Transferrin receptor protein 1
1228	20111221_HMoon_PC3silac_pro_2_2.9283.9283.2	2	11.4	11.4027	0.01	0.005	1	67.2		32002		12	(R)GLAVFISDIR(N)	R:SILAC 2 (Arg 0-6Da Lys 0-4Da)-heavy	1.98219	0.99	548.829	1096.65	0.0045	4.1	108628	6.64	HUMAN	O95782	O95782|O94973	AP-2 complex subunit alpha-1
1843	20111221_HMoon_PC3silac_pro_3_4.8846.8994.3	3	10.39	10.3856	0.03	0.005	1	60.4		3862851		154	(R)GFGFVTFDDHDPVDK(I)		1.97636	0.98	565.935	1695.77	0.0246	14.5	37486.1	9.03	HUMAN	P22626	P22626	Heterogeneous nuclear ribonucleoproteins A2/B1
1322	20111221_HMoon_PC3silac_pro_2_4.12284.12359.3	3	11.23	11.2306	0.01	0.006	1	62		253448		81	(K)mSVQPTVSLGGFEITPPVVLR(L)	R:SILAC 2 (Arg 0-6Da Lys 0-4Da)-heavy m:Oxidized methionine	1.9607	0.94	750.426	2233.24	16.0284	14.9	32745.6	4.64	HUMAN	P06748	P06748	Nucleophosmin
1085	20111221_HMoon_PC3silac_pro_3_8.6077.6151.2	2	12.2	12.1992	<0.1%	<0.1%	1	66.5		220231		59	(R)GWEEGVAQMSVGQR(A)		1.96014	0.99	767.363	1533.71	0.0073	4.7	12007.5	8.02	HUMAN	P62942	P62942	Peptidyl-prolyl cis-trans isomerase FKBP1A
399	20111221_HMoon_PC3silac_pro_2_8.8627.8632.2	2	14.05	14.0522	<0.1%	<0.1%	1	71.3		141635		36	(R)LALFNPDVCWDR(N)	C:Carbamidomethylation<br>R:SILAC 2 (Arg 0-6Da Lys 0-4Da)-heavy	1.94489	0.87	756.381	1511.74	0.0142	9.4	9426.7	9.57	HUMAN	O00483	O00483	NADH dehydrogenase [ubiquinone] 1 alpha subcomplex subunit 4
1451	20111221_HMoon_PC3silac_pro_1_6.6011.6016.2	2	11.01	11.0141	0.02	0.003	1	71		1027880		161	(K)ILGLAPSR(A)		1.93148	0.98	413.76	826.515	-0.0016	-1.9	21402.8	10.03	HUMAN	Q9UM00	Q9UM00	Transmembrane and coiled-coil domain-containing protein 1
1036	20111221_HMoon_PC3silac_pro_3_6.11040.11044.2	2	12.33	12.331	<0.1%	<0.1%	1	70		300994		203	(K)AIWNVINWENVTER(Y)		1.92849	0.93	872.448	1743.88	0.0078	4.5	24892.8	8.64	HUMAN	P04179	P04179	Superoxide dismutase [Mn], mitochondrial
1504	20111221_HMoon_PC3silac_pro_3_4.12032.12106.2	2	11.13	11.1312	0.01	0.003	1	64.9		1261063		411	(R)ISLPLPNFSSLNLR(E)	R:SILAC 2 (Arg 0-6Da Lys 0-4Da)-heavy	1.92627	0.97	788.972	1576.91	0.022	14	53707.8	5.06	HUMAN	P08670	P08670	Vimentin
430	20111221_HMoon_PC3silac_pro_1_5.11295.11330.2	2	14.21	14.2083	<0.1%	<0.1%	1	75.7		469209		203	(K)AIWNVINWENVTER(Y)		1.91369	0.87	872.444	1743.88	0	0	24892.8	8.64	HUMAN	P04179	P04179	Superoxide dismutase [Mn], mitochondrial
1325	20111221_HMoon_PC3silac_pro_3_8.6119.6125.2	2	11.55	11.553	0.01	<0.1%	1	60.8		227311		59	(R)GWEEGVAQMSVGQR(A)	R:SILAC 2 (Arg 0-6Da Lys 0-4Da)-heavy	1.9065	0.98	770.375	1539.73	0.0115	7.5	12007.5	8.02	HUMAN	P62942	P62942	Peptidyl-prolyl cis-trans isomerase FKBP1A
478	20111221_HMoon_PC3silac_pro_3_8.5573.5578.2	2	14.23	14.2257	<0.1%	<0.1%	1	81.4		234726		75	(R)EDPNLVPSISNK(R)		1.89354	0.99	656.842	1312.67	0.0026	2	13923.7	9.77	HUMAN	P10606	P10606	Cytochrome c oxidase subunit 5B, mitochondrial
1705	20111221_HMoon_PC3silac_pro_2_6.12565.12669.3	3	10.36	10.356	0.02	0.008	1	63.6		30702		21	(K)QYDADLEQILIQWITTQCR(K)	C:Carbamidomethylation<br>R:SILAC 2 (Arg 0-6Da Lys 0-4Da)-heavy	1.88903	0.98	800.742	2400.2	0.0152	6.3	22562.2	8.8	HUMAN	P37802	P37802	Transgelin-2
1733	20111221_HMoon_PC3silac_pro_2_6.12587.12679.3	3	10.29	10.2856	0.02	0.008	1	62.9		30702		21	(K)QYDADLEQILIQWITTQCR(K)	C:Carbamidomethylation<br>R:SILAC 2 (Arg 0-6Da Lys 0-4Da)-heavy	1.88903	0.98	800.742	2400.2	0.0152	6.3	22562.2	8.8	HUMAN	P37802	P37802	Transgelin-2
1540	20111221_HMoon_PC3silac_pro_2_1.8064.8090.2	2	10.73	10.7253	0.01	0.007	1	62.3		37416		1755	(K)ANLQIDQINTDLNLER(S)	R:SILAC 2 (Arg 0-6Da Lys 0-4Da)-heavy	1.86951	0.89	938.495	1875.99	-0.0031	-1.6	227784	5.5	HUMAN	P35579	P35579	Myosin-9
603	20111221_HMoon_PC3silac_pro_2_3.11795.11877.2	2	13.22	13.2194	<0.1%	<0.1%	1	70.3		379128		462	(R)DLPLLLFR(T)	R:SILAC 2 (Arg 0-6Da Lys 0-4Da)-heavy	1.85038	0.93	496.82	992.624	0.0095	9.5	57391.2	6.29	HUMAN	O43175	O43175	D-3-phosphoglycerate dehydrogenase
1240	20111221_HMoon_PC3silac_pro_1_4.3121.3121.2	2	11.51	11.5108	0.007	0.002	1	60.6		347150		315	(K)IANPVEGSSGR(Q)	R:SILAC 2 (Arg 0-6Da Lys 0-4Da)-heavy	1.84778	0.86	546.792	1092.57	0.003	2.7	38010.7	6.67	HUMAN	Q15365	Q15365	Poly(rC)-binding protein 1
703	20111221_HMoon_PC3silac_pro_2_3.11811.11889.2	2	12.92	12.9188	<0.1%	<0.1%	1	72.9		7225605		411	(R)ISLPLPNFSSLNLR(E)	R:SILAC 2 (Arg 0-6Da Lys 0-4Da)-heavy	1.84331	1	788.967	1576.91	0.0108	6.9	53707.8	5.06	HUMAN	P08670	P08670	Vimentin
1419	20111221_HMoon_PC3silac_pro_2_8.8629.8641.2	2	11.03	11.0264	0.01	0.006	1	67.2		112028		36	(R)LALFNPDVCWDR(N)	C:Carbamidomethylation	1.82933	0.93	753.371	1505.72	0.0138	9.1	9426.7	9.57	HUMAN	O00483	O00483	NADH dehydrogenase [ubiquinone] 1 alpha subcomplex subunit 4
1492	20111221_HMoon_PC3silac_pro_3_6.12992.13101.3	3	11.16	11.1572	0.01	0.003	1	67		71284		21	(K)QYDADLEQILIQWITTQCR(K)	C:Carbamidomethylation<br>R:SILAC 2 (Arg 0-6Da Lys 0-4Da)-heavy	1.81937	0.96	800.741	2400.2	0.0137	5.7	22562.2	8.8	HUMAN	P37802	P37802	Transgelin-2
1326	20111221_HMoon_PC3silac_pro_1_3.12245.12339.2	2	11.29	11.2945	0.007	0.002	1	65.8		425757		462	(R)DLPLLLFR(T)	R:SILAC 2 (Arg 0-6Da Lys 0-4Da)-heavy	1.81749	0.88	496.82	992.624	0.0099	9.9	57391.2	6.29	HUMAN	O43175	O43175	D-3-phosphoglycerate dehydrogenase
1163	20111221_HMoon_PC3silac_pro_3_4.11708.11785.2	2	12.01	12.0109	<0.1%	<0.1%	1	64		783884		240	(K)VVIGMDVAASEFFR(S)		1.81345	0.87	770.907	1540.78	0.0241	15.6	47510.4	7.04	HUMAN	P06733	P06733	Alpha-enolase
1840	20111221_HMoon_PC3silac_pro_2_4.9180.9300.2	2	10.04	10.042	0.02	0.008	1	63		2257688		154	(R)GFGFVTFDDHDPVDK(I)		1.81328	0.97	848.398	1695.77	0.023	13.6	37486.1	9.03	HUMAN	P22626	P22626	Heterogeneous nuclear ribonucleoproteins A2/B1
837	20111221_HMoon_PC3silac_pro_2_3.11961.12051.2	2	12.48	12.4839	0.01	0.002	1	71.4		8652863		411	(R)ISLPLPNFSSLNLR(E)	R:SILAC 2 (Arg 0-6Da Lys 0-4Da)-heavy	1.77328	0.87	788.967	1576.91	0.0108	6.9	53707.8	5.06	HUMAN	P08670	P08670	Vimentin
1371	20111221_HMoon_PC3silac_pro_2_4.14739.14805.2	2	11.12	11.1161	0.01	0.006	1	70		45249		149	(R)DYFLFNPVTDIEEIIR(F)	R:SILAC 2 (Arg 0-6Da Lys 0-4Da)-heavy	1.76895	0.92	995.518	1990.03	0.0032	1.6	53581.7	6	HUMAN	Q6NUK1	Q6NUK1	Calcium-binding mitochondrial carrier protein SCaMC-1
1544	20111221_HMoon_PC3silac_pro_2_1.6633.6639.2	2	10.72	10.7202	0.01	0.007	1	67.8		1439826		376	(K)LISLICR(A)	C:Carbamidomethylation	1.76895	0.91	437.765	874.518	0.0048	5.5	59090.7	5.28	HUMAN	O00592	O00592	Podocalyxin
894	20111221_HMoon_PC3silac_pro_3_5.11771.11853.2	2	12.71	12.71	<0.1%	<0.1%	1	62.3		638465		113	(K)ESYPVFYLFR(D)	R:SILAC 2 (Arg 0-6Da Lys 0-4Da)-heavy	1.75815	0.89	663.85	1326.68	0.0095	7.2	29049.9	6.78	HUMAN	P30040	P30040	Endoplasmic reticulum resident protein 29
1566	20111221_HMoon_PC3silac_pro_3_7.10143.10215.3	3	10.98	10.9801	0.01	0.002	1	68		283114		69	(R)IALLPLLQAETDRR(T)	R:SILAC 2 (Arg 0-6Da Lys 0-4Da)-heavy	1.74895	0.9	541	1620.98	0.002	1.2	16698	8.02	HUMAN	Q9P0J0	Q9P0J0	NADH dehydrogenase [ubiquinone] 1 alpha subcomplex subunit 13
1653	20111221_HMoon_PC3silac_pro_3_4.12035.12113.2	2	10.79	10.7941	0.01	0.003	1	62.8		484380		411	(R)ISLPLPNFSSLNLR(E)		1.74895	0.92	785.964	1570.89	0.0256	16.3	53707.8	5.06	HUMAN	P08670	P08670	Vimentin
1094	20111221_HMoon_PC3silac_pro_1_5.11582.11603.3	3	11.84	11.8368	0.006	<0.1%	1	74.9		379441		205	(R)HGGEDYVFSLLTGYCEPPTGVSLR(E)	C:Carbamidomethylation<br>R:SILAC 2 (Arg 0-6Da Lys 0-4Da)-heavy	1.74319	0.92	887.44	2660.28	0.0289	10.9	35763.7	9.52	HUMAN	P08574	P08574	Cytochrome c1, heme protein, mitochondrial
1461	20111221_HMoon_PC3silac_pro_1_2.5344.5455.2	2	10.97	10.9679	0.02	0.003	1	68.4		1316173		146	(K)LLNENSYVPR(E)		1.73772	0.87	602.819	1204.63	-0.0009	-0.8	85326.2	6.18	HUMAN	P02786	P02786	Transferrin receptor protein 1
269	20111221_HMoon_PC3silac_pro_1_3.11824.11836.3	3	15.22	15.2244	<0.1%	<0.1%	1	70.1		791847		381	(K)LFYADHPFIFLVR(D)	R:SILAC 2 (Arg 0-6Da Lys 0-4Da)-heavy	1.73591	0.94	548.646	1643.9	0.0183	11.1	46553.8	8.86	HUMAN	P50454	P50454	Serpin H1
1035	20111221_HMoon_PC3silac_pro_3_5.11775.11852.2	2	12.33	12.3327	<0.1%	<0.1%	1	67.3		622691		113	(K)ESYPVFYLFR(D)		1.73444	0.94	660.839	1320.66	0.0092	7	29049.9	6.78	HUMAN	P30040	P30040	Endoplasmic reticulum resident protein 29
1906	20111221_HMoon_PC3silac_pro_3_3.5873.6004.2	2	10.26	10.2634	0.03	0.007	1	60.7		1975849		466	(K)GICFIR(T)	C:Carbamidomethylation	1.73444	0.99	383.207	765.408	-0.0011	-1.4	68561.1	7.82	HUMAN	P29401	P29401	Transketolase
1097	20111221_HMoon_PC3silac_pro_2_5.11725.11843.2	2	11.75	11.749	0.01	0.004	1	65		878918		113	(K)ESYPVFYLFR(D)	R:SILAC 2 (Arg 0-6Da Lys 0-4Da)-heavy	1.73086	0.93	663.85	1326.68	0.0097	7.3	29049.9	6.78	HUMAN	P30040	P30040	Endoplasmic reticulum resident protein 29
505	20111221_HMoon_PC3silac_pro_3_4.8970.9056.2	2	14.1	14.0989	<0.1%	<0.1%	1	71.6		1752161		154	(R)GFGFVTFDDHDPVDK(I)		1.72727	0.98	848.401	1695.77	0.029	17.1	37486.1	9.03	HUMAN	P22626	P22626	Heterogeneous nuclear ribonucleoproteins A2/B1
1063	20111221_HMoon_PC3silac_pro_2_5.5593.5610.3	3	11.86	11.8582	0.01	0.004	1	65.8		2316252		145	(R)SLGTADVHFER(K)	R:SILAC 2 (Arg 0-6Da Lys 0-4Da)-heavy	1.72262	0.9	413.219	1237.63	0.0148	12	26887.4	11.16	HUMAN	Q86V81	Q86V81	THO complex subunit 4
941	20111221_HMoon_PC3silac_pro_2_3.11962.12039.2	2	12.19	12.1931	0.01	0.002	1	68.2		5571615		411	(R)ISLPLPNFSSLNLR(E)		1.71853	0.97	785.957	1570.89	0.0106	6.7	53707.8	5.06	HUMAN	P08670	P08670	Vimentin
885	20111221_HMoon_PC3silac_pro_3_5.5676.5839.3	3	12.75	12.7513	<0.1%	<0.1%	1	67.2		2381555		145	(R)SLGTADVHFER(K)		1.70787	0.88	411.209	1231.61	0.0065	5.3	26887.4	11.16	HUMAN	Q86V81	Q86V81	THO complex subunit 4
511	20111221_HMoon_PC3silac_pro_2_3.4546.4588.2	2	13.59	13.5946	<0.1%	<0.1%	1	72.6		11366706		295	(K)FADLSEAANR(N)	R:SILAC 2 (Arg 0-6Da Lys 0-4Da)-heavy	1.70637	0.99	550.283	1099.55	0.0113	10.3	53707.8	5.06	HUMAN	P08670	P08670	Vimentin
1521	20111221_HMoon_PC3silac_pro_2_3.5165.5285.2	2	10.77	10.7738	0.01	0.006	1	65.9		11628671		51	(R)SLYASSPGGVYATR(S)	R:SILAC 2 (Arg 0-6Da Lys 0-4Da)-heavy	1.70436	0.99	717.877	1434.73	0.0146	10.2	53707.8	5.06	HUMAN	P08670	P08670	Vimentin
1722	20111221_HMoon_PC3silac_pro_3_3.4686.4691.2	2	10.64	10.6447	0.03	0.004	1	66.5		1951051		332	(K)LEAAIAEAEER(G)	R:SILAC 2 (Arg 0-6Da Lys 0-4Da)-heavy	1.70265	0.88	604.316	1207.63	-0.0011	-0.9	51441.8	5.4	HUMAN	P08729	P08729	Keratin, type II cytoskeletal 7
1684	20111221_HMoon_PC3silac_pro_2_3.5166.5286.2	2	10.4	10.3995	0.02	0.007	1	62.5		9829323		51	(R)SLYASSPGGVYATR(S)		1.69637	1	714.866	1428.71	0.014	9.8	53707.8	5.06	HUMAN	P08670	P08670	Vimentin
1895	20111221_HMoon_PC3silac_pro_3_1.9661.9743.3	3	10.28	10.2848	0.03	0.007	1	65.9		480345		1571	(R)LTAIDILTTCAADIQR(Q)	C:Carbamidomethylation	1.69574	0.9	592.319	1774.94	0.0054	3	246158	5.73	HUMAN	O75643	O75643	U5 small nuclear ribonucleoprotein 200 kDa helicase
1367	20111221_HMoon_PC3silac_pro_2_3.11836.11982.3	3	11.13	11.1282	0.01	0.006	1	73.2		1658124		411	(R)ISLPLPNFSSLNLR(E)	R:SILAC 2 (Arg 0-6Da Lys 0-4Da)-heavy	1.6924	1	526.312	1576.91	0.0071	4.5	53707.8	5.06	HUMAN	P08670	P08670	Vimentin
1340	20111221_HMoon_PC3silac_pro_2_3.5388.5517.3	3	11.18	11.1808	0.01	0.006	1	65.2		11029448		37	(R)TYSLGSALRPSTSR(S)	R:SILAC 2 (Arg 0-6Da Lys 0-4Da)-heavy	1.69042	0.9	503.287	1507.83	0.019	12.6	53707.8	5.06	HUMAN	P08670	P08670	Vimentin
627	20111221_HMoon_PC3silac_pro_1_3.6508.6508.2	2	13.3	13.3035	<0.1%	<0.1%	1	73.4		1779081		39	(R)TTPSYVAFTDTER(L)	R:SILAC 2 (Arg 0-6Da Lys 0-4Da)-heavy	1.6832	0.97	747.379	1493.72	0.0287	19.2	70773.2	5.76	HUMAN	P34931	P34931|P08107|P54652|P17066|P48741|P11142	Heat shock 70 kDa protein 1-like
1833	20111221_HMoon_PC3silac_pro_1_1.12163.12227.2	2	10.05	10.05	0.03	0.008	1	63.9		223448		826	(K)FSFGLLDLPFR(V)	R:SILAC 2 (Arg 0-6Da Lys 0-4Da)-heavy	1.6832	0.97	659.369	1317.73	0.0018	1.4	228081	6.98	HUMAN	A6NHR9	A6NHR9	Structural maintenance of chromosomes flexible hinge domain-containing protein 1
1029	20111221_HMoon_PC3silac_pro_1_8.6856.6928.3	3	12	11.9994	0.006	<0.1%	1	71.2		347697		115	(R)IYHTIAYLTPLPQPNR(A)		1.6815	0.94	633.021	1897.03	0.0142	7.5	17655.4	9.52	HUMAN	P10620	P10620	Microsomal glutathione S-transferase 1
1993	20111221_HMoon_PC3silac_pro_3_3.11574.11664.2	2	10.06	10.0585	0.03	0.007	1	63.7		273792		462	(R)DLPLLLFR(T)	R:SILAC 2 (Arg 0-6Da Lys 0-4Da)-heavy	1.67703	0.88	496.817	992.624	0.0039	3.9	57391.2	6.29	HUMAN	O43175	O43175	D-3-phosphoglycerate dehydrogenase
1135	20111221_HMoon_PC3silac_pro_1_6.2695.2695.2	2	11.75	11.7471	0.006	<0.1%	1	65.5		23354		99	(R)IEGDETSTEAATR(L)	R:SILAC 2 (Arg 0-6Da Lys 0-4Da)-heavy	1.67472	1	693.332	1385.65	0.0079	5.7	17200	4.49	HUMAN	P52434	P52434	DNA-directed RNA polymerases I, II, and III subunit RPABC3
1355	20111221_HMoon_PC3silac_pro_2_3.11843.11991.3	3	11.15	11.1538	0.01	0.006	1	70.4		1440592		411	(R)ISLPLPNFSSLNLR(E)		1.67283	0.96	524.307	1570.89	0.0116	7.4	53707.8	5.06	HUMAN	P08670	P08670	Vimentin
1303	20111221_HMoon_PC3silac_pro_1_5.7852.7858.2	2	11.35	11.3453	0.007	0.002	1	72.9		10206828		145	(K)LSILYPATTGR(N)		1.67136	0.98	596.343	1191.67	0.0047	4	25148.6	6	HUMAN	P30041	P30041	Peroxiredoxin-6
1600	20111221_HMoon_PC3silac_pro_1_2.7601.7608.3	3	10.64	10.6382	0.02	0.005	1	64.9		690262		608	(K)LLAVAATAPPDAPNREEVFDER(A)		1.67136	0.93	794.423	2381.21	0.0434	18.2	124368	5.51	HUMAN	P18206	P18206	Vinculin
735	20111221_HMoon_PC3silac_pro_2_3.11807.11890.2	2	12.81	12.8085	<0.1%	<0.1%	1	67.8		5919753		411	(R)ISLPLPNFSSLNLR(E)		1.6709	0.98	785.957	1570.89	0.0106	6.7	53707.8	5.06	HUMAN	P08670	P08670	Vimentin
1444	20111221_HMoon_PC3silac_pro_2_8.8855.8860.2	2	10.96	10.9561	0.01	0.006	1	65.4		94819		23	(K)LGELPSWILmR(D)	m:Oxidized methionine	1.6709	0.88	665.865	1314.72	15.9989	3	11031.8	9.86	HUMAN	P56134	P56134	ATP synthase subunit f, mitochondrial
1017	20111221_HMoon_PC3silac_pro_2_3.4458.4613.2	2	11.98	11.9833	0.01	0.002	1	63.8		10450825		295	(K)FADLSEAANR(N)		1.66897	0.96	547.275	1093.53	0.0163	14.9	53707.8	5.06	HUMAN	P08670	P08670	Vimentin
898	20111221_HMoon_PC3silac_pro_3_2.11976.12041.2	2	12.69	12.6864	<0.1%	<0.1%	1	71.2		659540		382	(R)SANLVAATLGAILNR(L)		1.66866	0.96	742.437	1483.86	0.0068	4.6	103625	6.36	HUMAN	P19367	P19367	Hexokinase-1
320	20111221_HMoon_PC3silac_pro_1_2.13480.13540.4	4	14.85	14.8507	<0.1%	<0.1%	1	71.5		906485		279	(R)LYNLDVFQYELYNPMALYGSVPVLLAHNPHR(D)	R:SILAC 2 (Arg 0-6Da Lys 0-4Da)-heavy	1.668	0.86	913.984	3652.87	0.0437	12	107328	5.74	HUMAN	Q14697	Q14697	Neutral alpha-glucosidase AB
1602	20111221_HMoon_PC3silac_pro_2_2.9682.9736.2	2	10.59	10.5866	0.01	0.007	1	65.3		760566		879	(K)GVPTGFILPIR(D)	R:SILAC 2 (Arg 0-6Da Lys 0-4Da)-heavy	1.66705	0.89	588.363	1175.72	-0.0055	-4.7	102242	6.91	HUMAN	P11586	P11586	C-1-tetrahydrofolate synthase, cytoplasmic
662	20111221_HMoon_PC3silac_pro_3_3.14286.14391.3	3	13.46	13.4623	<0.1%	<0.1%	1	70.2		281073		154	(R)NLPQYVSNELLEEAFSVFGQVER(A)	R:SILAC 2 (Arg 0-6Da Lys 0-4Da)-heavy	1.667	0.9	892.126	2674.34	0.0192	7.2	54344.7	9.15	HUMAN	Q15233	Q15233	Non-POU domain-containing octamer-binding protein
1742	20111221_HMoon_PC3silac_pro_1_3.8450.8457.2	2	10.26	10.2626	0.02	0.006	1	75.8		440513		241	(K)SYELPDGQVITIGNER(F)	R:SILAC 2 (Arg 0-6Da Lys 0-4Da)-heavy	1.66633	0.89	898.966	1796.91	0.0133	7.4	42407.6	5.24	HUMAN	P62736	P62736|Q562R1|Q9BYX7|P60709|P68032|P63261|P63267|P68133|Q6S8J3|A5A3E0	Actin, aortic smooth muscle
691	20111221_HMoon_PC3silac_pro_3_3.11592.11734.2	2	13.33	13.3332	<0.1%	<0.1%	1	71.7		6914315		411	(R)ISLPLPNFSSLNLR(E)	R:SILAC 2 (Arg 0-6Da Lys 0-4Da)-heavy	1.66203	0.99	788.968	1576.91	0.0126	8	53707.8	5.06	HUMAN	P08670	P08670	Vimentin
708	20111221_HMoon_PC3silac_pro_2_6.9091.9126.2	2	12.9	12.8994	<0.1%	<0.1%	1	68.1		462346		123	(R)LYYFQYPCYQEGLR(S)	C:Carbamidomethylation<br>R:SILAC 2 (Arg 0-6Da Lys 0-4Da)-heavy	1.6594	0.94	953.466	1905.89	0.0308	16.1	23281.9	7.88	HUMAN	Q9NRW3	Q9NRW3	Probable DNA dC->dU-editing enzyme APOBEC-3C
907	20111221_HMoon_PC3silac_pro_2_8.5603.5694.2	2	12.3	12.3012	0.01	0.002	1	64.1		1139225		53	(K)AGNLGGGVVTIER(S)	R:SILAC 2 (Arg 0-6Da Lys 0-4Da)-heavy	1.6594	1	624.854	1248.7	0.0007	0.6	14843.8	9.3	HUMAN	P35268	P35268	60S ribosomal protein L22
1654	20111221_HMoon_PC3silac_pro_2_4.5622.5645.2	2	10.47	10.469	0.02	0.007	1	64.5		2223275		138	(R)AQIFANTVDNAR(I)	R:SILAC 2 (Arg 0-6Da Lys 0-4Da)-heavy	1.6594	0.89	663.349	1325.69	0.0012	0.9	48057	5.34	HUMAN	P05783	P05783	Keratin, type I cytoskeletal 18
1703	20111221_HMoon_PC3silac_pro_2_4.7223.7228.2	2	10.36	10.3633	0.02	0.008	1	70.3		627463		131	(K)IEVIEImTDR(G)	R:SILAC 2 (Arg 0-6Da Lys 0-4Da)-heavy m:Oxidized methionine	1.6575	0.86	620.841	1224.66	16.0145	15.8	34395.9	9.28	HUMAN	Q32P51	Q32P51|P09651	Heterogeneous nuclear ribonucleoprotein A1-like 2
585	20111221_HMoon_PC3silac_pro_3_3.11740.11818.2	2	13.75	13.7541	<0.1%	<0.1%	1	70		6013325		411	(R)ISLPLPNFSSLNLR(E)	R:SILAC 2 (Arg 0-6Da Lys 0-4Da)-heavy	1.65709	0.88	788.965	1576.91	0.0082	5.2	53707.8	5.06	HUMAN	P08670	P08670	Vimentin
1662	20111221_HMoon_PC3silac_pro_3_2.2854.2862.2	2	10.77	10.768	0.01	0.003	1	69.9		870960		488	(K)ETMVTSTTEPSR(C)		1.65545	1	669.819	1338.62	0.0108	8	60394.3	4.33	HUMAN	P14314	P14314	Glucosidase 2 subunit beta
1720	20111221_HMoon_PC3silac_pro_3_3.10435.10582.2	2	10.64	10.6374	0.03	0.004	1	60.8		335999		282	(R)VALTGLTVAEYFR(D)	R:SILAC 2 (Arg 0-6Da Lys 0-4Da)-heavy	1.65381	1	723.411	1445.81	0.0061	4.2	56558.9	5.26	HUMAN	P06576	P06576	ATP synthase subunit beta, mitochondrial
866	20111221_HMoon_PC3silac_pro_2_5.6236.6241.2	2	12.39	12.3936	0.01	0.002	1	63.4		1507426		131	(R)YLAEFATGNDR(K)	R:SILAC 2 (Arg 0-6Da Lys 0-4Da)-heavy	1.65183	1	631.813	1262.61	0.0088	7	29344.6	4.63	HUMAN	P62258	P62258	14-3-3 protein epsilon
947	20111221_HMoon_PC3silac_pro_3_3.4434.4612.2	2	12.57	12.5662	<0.1%	<0.1%	1	67.9		9341089		295	(K)FADLSEAANR(N)		1.64892	0.98	547.272	1093.53	0.0095	8.7	53707.8	5.06	HUMAN	P08670	P08670	Vimentin
496	20111221_HMoon_PC3silac_pro_1_3.8140.8144.2	2	13.81	13.8052	<0.1%	<0.1%	1	76		84637		195	(K)NLEPEWAAAASEVK(E)		1.64817	0.92	757.889	1514.75	0.0226	14.9	48519.8	4.95	HUMAN	Q15084	Q15084	Protein disulfide-isomerase A6
674	20111221_HMoon_PC3silac_pro_1_3.11832.11928.3	3	13.15	13.1531	<0.1%	<0.1%	1	76		931094		381	(K)LFYADHPFIFLVR(D)		1.64817	0.94	546.639	1637.88	0.0183	11.2	46553.8	8.86	HUMAN	P50454	P50454	Serpin H1
995	20111221_HMoon_PC3silac_pro_1_2.14664.14686.4	4	12.09	12.0881	0.006	<0.1%	1	69.8		203842		701	(R)IKEDEDDKTVLDLAVVLFETATLR(S)		1.64653	1	684.107	2733.46	-0.0475	-17.4	92752.5	4.76	HUMAN	P14625	P14625	Endoplasmin
698	20111221_HMoon_PC3silac_pro_2_7.9923.9987.2	2	12.95	12.9463	<0.1%	<0.1%	1	64.7		210699		34	(R)DFSPSGIFGAFQR(G)	R:SILAC 2 (Arg 0-6Da Lys 0-4Da)-heavy	1.64619	0.9	717.861	1434.71	0.003	2.1	11031.8	9.86	HUMAN	P56134	P56134	ATP synthase subunit f, mitochondrial
1343	20111221_HMoon_PC3silac_pro_3_1.9730.9773.3	3	11.49	11.4944	0.01	<0.1%	1	67.1		611568		568	(K)LEGVLAEVAQHYQDTLIR(A)		1.64405	0.89	685.708	2055.09	0.024	11.7	189876	6.08	HUMAN	P46940	P46940	Ras GTPase-activating-like protein IQGAP1
1619	20111221_HMoon_PC3silac_pro_3_3.11581.11628.2	2	10.85	10.8524	0.01	0.003	1	60.2		275201		462	(R)DLPLLLFR(T)		1.64405	0.98	493.806	986.603	0.001	1	57391.2	6.29	HUMAN	O43175	O43175	D-3-phosphoglycerate dehydrogenase
288	20111221_HMoon_PC3silac_pro_3_3.10930.11016.2	2	15.24	15.2403	<0.1%	<0.1%	1	77.9		1111021		188	(K)VMVLDFVTPTPLGTR(W)		1.63441	0.91	823.455	1645.9	0.0049	3	71724.7	7.25	HUMAN	Q16881	Q16881	Thioredoxin reductase 1, cytoplasmic
825	20111221_HMoon_PC3silac_pro_1_1.12117.12173.2	2	12.61	12.6115	<0.1%	<0.1%	1	64.9		226241		826	(K)FSFGLLDLPFR(V)		1.6336	0.94	656.36	1311.71	0.0035	2.7	228081	6.98	HUMAN	A6NHR9	A6NHR9	Structural maintenance of chromosomes flexible hinge domain-containing protein 1
660	20111221_HMoon_PC3silac_pro_3_1.11781.11816.3	3	13.46	13.4556	<0.1%	<0.1%	1	65.1		55641		371	(K)YNVYPTYDFACPIVDSIEGVTHALR(T)	C:Carbamidomethylation<br>R:SILAC 2 (Arg 0-6Da Lys 0-4Da)-heavy	1.63281	0.97	969.487	2906.41	0.0337	11.6	172185	7.06	HUMAN	P07814	P07814	Bifunctional aminoacyl-tRNA synthetase
1805	20111221_HMoon_PC3silac_pro_1_7.5649.5657.2	2	10.14	10.1436	0.03	0.008	1	65.6		198182		110	(K)DILIQYDR(T)		1.6288	0.96	518.278	1035.55	0.0026	2.5	16559.1	10.36	HUMAN	P62249	P62249	40S ribosomal protein S16
1316	20111221_HMoon_PC3silac_pro_3_8.5423.5437.2	2	11.59	11.5937	0.01	<0.1%	1	61.9		627421		53	(K)AGNLGGGVVTIER(S)	R:SILAC 2 (Arg 0-6Da Lys 0-4Da)-heavy	1.62804	0.99	624.851	1248.7	-0.0047	-3.7	14843.8	9.3	HUMAN	P35268	P35268	60S ribosomal protein L22
927	20111221_HMoon_PC3silac_pro_2_3.11104.11219.2	2	12.23	12.2289	0.01	0.002	1	71.4		1290313		188	(K)VMVLDFVTPTPLGTR(W)		1.62402	0.9	823.456	1645.9	0.0059	3.6	71724.7	7.25	HUMAN	Q16881	Q16881	Thioredoxin reductase 1, cytoplasmic
1185	20111221_HMoon_PC3silac_pro_2_7.9914.9977.2	2	11.52	11.515	0.01	0.005	1	63.8		183113		34	(R)DFSPSGIFGAFQR(G)		1.62402	0.99	714.854	1428.69	0.0099	6.9	11031.8	9.86	HUMAN	P56134	P56134	ATP synthase subunit f, mitochondrial
1225	20111221_HMoon_PC3silac_pro_1_3.8137.8143.3	3	11.53	11.5307	0.007	0.002	1	65		1455672		99	(R)LLHQLADLVER(D)		1.62244	0.99	436.258	1306.75	0.0129	9.9	56906.2	7.05	HUMAN	P47895	P47895	Aldehyde dehydrogenase family 1 member A3
1537	20111221_HMoon_PC3silac_pro_2_5.6133.6141.2	2	10.74	10.7393	0.01	0.007	1	68.3		556697		29	(K)NVTELNEPLSNEER(N)	R:SILAC 2 (Arg 0-6Da Lys 0-4Da)-heavy	1.6222	0.88	825.412	1649.81	0.0091	5.5	28473.3	4.8	HUMAN	P61981	P61981	14-3-3 protein gamma
671	20111221_HMoon_PC3silac_pro_1_8.6854.6857.3	3	13.16	13.1623	<0.1%	<0.1%	1	67.5		233244		115	(R)IYHTIAYLTPLPQPNR(A)	R:SILAC 2 (Arg 0-6Da Lys 0-4Da)-heavy	1.62086	0.99	635.025	1903.05	0.0082	4.3	17655.4	9.52	HUMAN	P10620	P10620	Microsomal glutathione S-transferase 1
946	20111221_HMoon_PC3silac_pro_1_2.14238.14328.3	3	12.22	12.215	0.006	0.001	1	80.7		368291		135	(R)TLNIPVLTVIEWSQVHFLR(E)	R:SILAC 2 (Arg 0-6Da Lys 0-4Da)-heavy	1.62086	0.94	757.767	2271.3	-0.0097	-4.3	54745.6	5	HUMAN	Q14108	Q14108	Lysosome membrane protein 2
984	20111221_HMoon_PC3silac_pro_1_1.11228.11331.3	3	12.13	12.1254	0.006	<0.1%	1	75		379830		439	(R)DAVVYPILVEFTR(E)		1.6177	1	507.951	1521.83	0.0061	4	111562	5.16	HUMAN	Q9Y4L1	Q9Y4L1	Hypoxia up-regulated protein 1
570	20111221_HMoon_PC3silac_pro_2_2.11916.11927.3	3	13.35	13.3511	<0.1%	<0.1%	1	80.5		297775		308	(R)LLVPLVPDLQDVAQLR(S)	R:SILAC 2 (Arg 0-6Da Lys 0-4Da)-heavy	1.61676	0.95	599.035	1795.08	0.0109	6.1	123368	5.57	HUMAN	Q9BSJ8	Q9BSJ8	Extended synaptotagmin-1
1356	20111221_HMoon_PC3silac_pro_2_4.5621.5657.2	2	11.15	11.153	0.01	0.006	1	62.2		2045692		138	(R)AQIFANTVDNAR(I)		1.61496	0.92	660.341	1319.67	0.0037	2.8	48057	5.34	HUMAN	P05783	P05783	Keratin, type I cytoskeletal 18
341	20111221_HMoon_PC3silac_pro_3_3.14293.14386.3	3	14.93	14.9348	<0.1%	<0.1%	1	72.3		281422		154	(R)NLPQYVSNELLEEAFSVFGQVER(A)		1.6139	0.93	890.118	2668.32	0.015	5.6	54344.7	9.15	HUMAN	Q15233	Q15233	Non-POU domain-containing octamer-binding protein
1946	20111221_HMoon_PC3silac_pro_3_3.11617.11699.3	3	10.16	10.1608	0.03	0.007	1	74.4		1002114		411	(R)ISLPLPNFSSLNLR(E)	R:SILAC 2 (Arg 0-6Da Lys 0-4Da)-heavy	1.61234	1	526.313	1576.91	0.008	5.1	53707.8	5.06	HUMAN	P08670	P08670	Vimentin
1363	20111221_HMoon_PC3silac_pro_1_6.11223.11237.2	2	11.2	11.202	0.007	0.002	1	70.8		113707		171	(R)FILNLPTFSVR(I)	R:SILAC 2 (Arg 0-6Da Lys 0-4Da)-heavy	1.61143	0.93	656.892	1312.77	0.005	3.8	23007	6.52	HUMAN	P49721	P49721	Proteasome subunit beta type-2
1109	20111221_HMoon_PC3silac_pro_3_8.9176.9183.2	2	12.15	12.1507	<0.1%	<0.1%	1	66.4		34478		58	(K)IEYDDFVECLLR(Q)	C:Carbamidomethylation	1.60924	0.96	786.379	1571.74	0.0103	6.6	12745.5	9.69	HUMAN	O43920	O43920	NADH dehydrogenase [ubiquinone] iron-sulfur protein 5
1720	20111221_HMoon_PC3silac_pro_2_5.11677.11765.3	3	10.32	10.3249	0.02	0.008	1	73		317991		205	(R)HGGEDYVFSLLTGYCEPPTGVSLR(E)	C:Carbamidomethylation<br>R:SILAC 2 (Arg 0-6Da Lys 0-4Da)-heavy	1.60778	0.92	887.442	2660.28	0.0343	12.9	35763.7	9.52	HUMAN	P08574	P08574	Cytochrome c1, heme protein, mitochondrial
1282	20111221_HMoon_PC3silac_pro_1_2.11915.12065.2	2	11.41	11.4134	0.007	0.002	1	63		5134140		715	(R)VGWEQLLTTIAR(T)	R:SILAC 2 (Arg 0-6Da Lys 0-4Da)-heavy	1.60676	1	696.909	1392.79	0.0174	12.5	103626	5.25	HUMAN	P12814	P12814|O43707	Alpha-actinin-1
1580	20111221_HMoon_PC3silac_pro_3_2.10971.11007.2	2	10.94	10.9397	0.01	0.002	1	68		388114		440	(R)LLTSFLPAQLLR(L)		1.60461	0.99	686.422	1371.84	0.0017	1.2	68221	4.89	HUMAN	P08195	P08195	4F2 cell-surface antigen heavy chain
1241	20111221_HMoon_PC3silac_pro_2_8.7359.7451.3	3	11.39	11.3912	0.01	0.005	1	66.2		712203		115	(R)IYHTIAYLTPLPQPNR(A)	R:SILAC 2 (Arg 0-6Da Lys 0-4Da)-heavy	1.60421	1	635.025	1903.05	0.0076	4	17655.4	9.52	HUMAN	P10620	P10620	Microsomal glutathione S-transferase 1
1611	20111221_HMoon_PC3silac_pro_2_2.12951.13019.3	3	10.57	10.5712	0.01	0.007	1	62.7		220312		596	(R)AVITSLLDQIPEMFADTR(E)		1.60421	0.87	674.027	2020.04	0.0254	12.6	119863	6.74	HUMAN	P53992	P53992	Protein transport protein Sec24C
353	20111221_HMoon_PC3silac_pro_3_3.11735.11820.2	2	14.84	14.8387	<0.1%	<0.1%	1	72.8		4991257		411	(R)ISLPLPNFSSLNLR(E)		1.60307	0.98	785.955	1570.89	0.0076	4.8	53707.8	5.06	HUMAN	P08670	P08670	Vimentin
1027	20111221_HMoon_PC3silac_pro_3_2.11558.11570.3	3	12.36	12.3632	<0.1%	<0.1%	1	80.6		272847		308	(R)LLVPLVPDLQDVAQLR(S)	R:SILAC 2 (Arg 0-6Da Lys 0-4Da)-heavy	1.60307	0.93	599.032	1795.08	0.0016	0.9	123368	5.57	HUMAN	Q9BSJ8	Q9BSJ8	Extended synaptotagmin-1
1246	20111221_HMoon_PC3silac_pro_2_7.6673.6740.2	2	11.38	11.3832	0.01	0.005	1	69.6		609618		79	(K)TAVVVGTITDDVR(V)	R:SILAC 2 (Arg 0-6Da Lys 0-4Da)-heavy	1.60066	0.97	676.382	1351.75	0.0052	3.9	21748.2	11.84	HUMAN	Q07020	Q07020	60S ribosomal protein L18
907	20111221_HMoon_PC3silac_pro_3_4.6208.6359.2	2	12.66	12.6559	<0.1%	<0.1%	1	75.3		9445615		150	(R)IVLQIDNAR(L)		1.59694	0.98	521.309	1041.61	0.0056	5.4	48057	5.34	HUMAN	P05783	P05783|P08727	Keratin, type I cytoskeletal 18
1205	20111221_HMoon_PC3silac_pro_1_3.7519.7532.2	2	11.59	11.5874	0.007	0.002	1	61.1		1247277		269	(R)IYELAAGGTAVGTGLNTR(I)		1.59597	0.91	882.477	1763.93	0.0183	10.4	54807.2	9.02	HUMAN	P07954	P07954	Fumarate hydratase, mitochondrial
1254	20111221_HMoon_PC3silac_pro_1_1.11665.11702.3	3	11.47	11.4701	0.007	0.002	1	76.7		212025		308	(R)LLVPLVPDLQDVAQLR(S)	R:SILAC 2 (Arg 0-6Da Lys 0-4Da)-heavy	1.59597	0.94	599.034	1795.08	0.01	5.6	123368	5.57	HUMAN	Q9BSJ8	Q9BSJ8	Extended synaptotagmin-1
830	20111221_HMoon_PC3silac_pro_2_6.7968.7980.3	3	12.51	12.5074	0.01	0.002	1	69.4		511377		126	(R)LSDQFHDILIR(K)	R:SILAC 2 (Arg 0-6Da Lys 0-4Da)-heavy	1.59537	0.98	454.924	1362.75	0.01	7.3	21925.1	5.16	HUMAN	O75340	O75340	Programmed cell death protein 6
831	20111221_HMoon_PC3silac_pro_1_5.12035.12107.2	2	12.6	12.597	<0.1%	<0.1%	1	67.1		1007676		162	(K)AFLTLAEDILR(K)	R:SILAC 2 (Arg 0-6Da Lys 0-4Da)-heavy	1.59444	0.95	634.37	1267.73	-0.0023	-1.8	22768.7	8.94	HUMAN	P61026	P61026	Ras-related protein Rab-10
1118	20111221_HMoon_PC3silac_pro_1_1.11633.11720.2	2	11.79	11.7923	0.006	<0.1%	1	76.9		160391		455	(R)LTSLVPFVDAFQLER(A)	R:SILAC 2 (Arg 0-6Da Lys 0-4Da)-heavy	1.59444	0.95	870.986	1740.96	0.0011	0.6	166966	6.39	HUMAN	Q14152	Q14152	Eukaryotic translation initiation factor 3 subunit A
1952	20111221_HMoon_PC3silac_pro_3_1.11533.11578.2	2	10.15	10.1522	0.03	0.007	1	71.5		11484		855	(K)IIDFLSALEGFK(V)	K:SILAC 2 (Arg 0-6Da Lys 0-4Da)-heavy	1.5939	0.89	678.884	1356.77	-0.0106	-7.8	154609	6.51	HUMAN	P52701	P52701	DNA mismatch repair protein Msh6
1310	20111221_HMoon_PC3silac_pro_1_3.6733.6737.3	3	11.33	11.3274	0.007	0.002	1	67.3		2654457		407	(R)IMDPNIVGSEHYDVAR(G)		1.59291	0.95	605.965	1815.87	0.0101	5.6	56558.9	5.26	HUMAN	P06576	P06576	ATP synthase subunit beta, mitochondrial
1719	20111221_HMoon_PC3silac_pro_1_5.7483.7594.2	2	10.34	10.3424	0.02	0.006	1	61.7		3795336		29	(R)AFGYYGPLR(S)		1.59291	0.96	522.272	1043.53	0.0066	6.4	19557.5	11.83	HUMAN	P84103	P84103	Serine/arginine-rich splicing factor 3
1817	20111221_HMoon_PC3silac_pro_1_3.15182.15251.3	3	10.1	10.1003	0.03	0.008	1	62.4		285435		154	(R)NLPQYVSNELLEEAFSVFGQVER(A)	R:SILAC 2 (Arg 0-6Da Lys 0-4Da)-heavy	1.59139	0.93	892.126	2674.34	0.0177	6.6	54344.7	9.15	HUMAN	Q15233	Q15233	Non-POU domain-containing octamer-binding protein
561	20111221_HMoon_PC3silac_pro_3_4.11642.11724.3	3	13.83	13.8285	<0.1%	<0.1%	1	75.5		709429		381	(K)LFYADHPFIFLVR(D)	R:SILAC 2 (Arg 0-6Da Lys 0-4Da)-heavy	1.59087	0.97	548.649	1643.9	0.0288	17.5	46553.8	8.86	HUMAN	P50454	P50454	Serpin H1
1676	20111221_HMoon_PC3silac_pro_3_3.7101.7193.2	2	10.75	10.7508	0.03	0.003	1	73.9		2267153		390	(K)APILIATDVASR(G)		1.59087	0.99	613.866	1226.71	0.0146	11.9	72997.8	9.19	HUMAN	Q92841	Q92841|P17844	Probable ATP-dependent RNA helicase DDX17
1305	20111221_HMoon_PC3silac_pro_2_4.12397.12475.2	2	11.25	11.2457	0.01	0.006	1	63.9		199636		411	(R)ISLPLPNFSSLNLR(E)		1.59011	0.88	785.961	1570.89	0.0198	12.6	53707.8	5.06	HUMAN	P08670	P08670	Vimentin
1577	20111221_HMoon_PC3silac_pro_3_7.4025.4025.2	2	10.95	10.946	0.01	0.002	1	63.6		42256		28	(K)SVTEQGAELSNEER(N)	R:SILAC 2 (Arg 0-6Da Lys 0-4Da)-heavy	1.58935	0.95	777.872	1554.73	0.003	1.9	27915.8	4.73	HUMAN	P63104	P63104	14-3-3 protein zeta/delta
1057	20111221_HMoon_PC3silac_pro_1_2.6992.7081.2	2	11.93	11.9346	0.006	<0.1%	1	73.2		3337890		727	(R)TINEVENQILTR(D)	R:SILAC 2 (Arg 0-6Da Lys 0-4Da)-heavy	1.58835	0.97	718.409	1435.79	0.0269	18.7	103626	5.25	HUMAN	P12814	P12814|O43707	Alpha-actinin-1
1185	20111221_HMoon_PC3silac_pro_3_5.5179.5184.2	2	11.92	11.9151	<0.1%	<0.1%	1	67.3		910788		36	(R)ALVDGPCTQVR(R)	C:Carbamidomethylation	1.58784	0.95	608.314	1215.62	0.0067	5.5	23545.5	11.15	HUMAN	P50914	P50914	60S ribosomal protein L14
727	20111221_HMoon_PC3silac_pro_1_6.10472.10551.3	3	12.94	12.9357	<0.1%	<0.1%	1	68.3		349945		69	(R)IALLPLLQAETDRR(T)	R:SILAC 2 (Arg 0-6Da Lys 0-4Da)-heavy	1.58683	0.97	541.001	1620.98	0.005	3.1	16698	8.02	HUMAN	Q9P0J0	Q9P0J0	NADH dehydrogenase [ubiquinone] 1 alpha subcomplex subunit 13
1162	20111221_HMoon_PC3silac_pro_1_7.6958.7093.3	3	11.68	11.6787	0.006	<0.1%	1	71.5		704485		115	(R)IYHTIAYLTPLPQPNR(A)		1.58683	0.9	633.018	1897.03	0.0076	4	17655.4	9.52	HUMAN	P10620	P10620	Microsomal glutathione S-transferase 1
938	20111221_HMoon_PC3silac_pro_3_4.6023.6132.2	2	12.6	12.5987	<0.1%	<0.1%	1	62.7		2220657		18	(K)ALIAAQYSGAQVR(V)	R:SILAC 2 (Arg 0-6Da Lys 0-4Da)-heavy	1.58333	0.94	677.384	1353.76	0.0025	1.8	50460.2	6.25	HUMAN	P26641	P26641	Elongation factor 1-gamma
1678	20111221_HMoon_PC3silac_pro_2_4.6292.6496.2	2	10.42	10.4164	0.02	0.007	1	71.6		10017778		150	(R)IVLQIDNAR(L)	R:SILAC 2 (Arg 0-6Da Lys 0-4Da)-heavy	1.58142	0.89	524.318	1047.62	0.0035	3.3	48057	5.34	HUMAN	P05783	P05783|P08727	Keratin, type I cytoskeletal 18
1290	20111221_HMoon_PC3silac_pro_2_8.7375.7462.3	3	11.29	11.2946	0.01	0.006	1	70		662555		115	(R)IYHTIAYLTPLPQPNR(A)		1.57969	0.96	633.014	1897.03	-0.0065	-3.4	17655.4	9.52	HUMAN	P10620	P10620	Microsomal glutathione S-transferase 1
1511	20111221_HMoon_PC3silac_pro_1_2.8892.9016.2	2	10.84	10.8368	0.02	0.004	1	66.1		1886660		172	(R)IINEPTAAAIAYGLDR(T)		1.5793	0.92	844.461	1687.9	0.0124	7.3	70336.2	5.48	HUMAN	P08107	P08107|P17066	Heat shock 70 kDa protein 1A/1B
1640	20111221_HMoon_PC3silac_pro_3_3.7289.7294.2	2	10.81	10.8116	0.01	0.003	1	68.7		1071451		144	(R)IMNVIGEPIDER(G)	R:SILAC 2 (Arg 0-6Da Lys 0-4Da)-heavy	1.57885	0.89	696.373	1391.73	0.0089	6.4	56558.9	5.26	HUMAN	P06576	P06576	ATP synthase subunit beta, mitochondrial
1072	20111221_HMoon_PC3silac_pro_2_5.11718.11799.4	4	11.81	11.8114	0.01	0.004	1	65.2		1319795		25	(R)FHDFLGDSWGILFSHPR(D)	R:SILAC 2 (Arg 0-6Da Lys 0-4Da)-heavy	1.57797	0.99	510.012	2037.01	0.0201	9.9	25148.6	6	HUMAN	P30041	P30041	Peroxiredoxin-6
1774	20111221_HMoon_PC3silac_pro_1_1.11210.11288.2	2	10.2	10.2041	0.03	0.007	1	62.7		1026227		439	(R)DAVVYPILVEFTR(E)	R:SILAC 2 (Arg 0-6Da Lys 0-4Da)-heavy	1.5763	0.99	764.429	1527.85	0	0	111562	5.16	HUMAN	Q9Y4L1	Q9Y4L1	Hypoxia up-regulated protein 1
1831	20111221_HMoon_PC3silac_pro_1_7.7962.7997.2	2	10.07	10.0731	0.03	0.008	1	60.9		49078		81	(R)NIPMLFVR(G)		1.57481	0.96	495.286	989.56	0.0042	4.3	11845.2	4.58	HUMAN	P62310	P62310	U6 snRNA-associated Sm-like protein LSm3
394	20111221_HMoon_PC3silac_pro_1_2.6982.7095.2	2	14.43	14.4277	<0.1%	<0.1%	1	79.7		3624124		727	(R)TINEVENQILTR(D)		1.57332	0.88	715.399	1429.77	0.0252	17.6	103626	5.25	HUMAN	P12814	P12814|O43707	Alpha-actinin-1
1349	20111221_HMoon_PC3silac_pro_3_7.8183.8276.3	3	11.48	11.4844	0.01	<0.1%	1	63.2		1240464		115	(R)IYHTIAYLTPLPQPNR(A)	R:SILAC 2 (Arg 0-6Da Lys 0-4Da)-heavy	1.57291	0.99	635.026	1903.05	0.0097	5.1	17655.4	9.52	HUMAN	P10620	P10620	Microsomal glutathione S-transferase 1
1549	20111221_HMoon_PC3silac_pro_3_4.5550.5663.2	2	11.01	11.014	0.01	0.002	1	63.9		2198352		138	(R)AQIFANTVDNAR(I)		1.57291	0.94	660.341	1319.67	0.0039	2.9	48057	5.34	HUMAN	P05783	P05783	Keratin, type I cytoskeletal 18
1761	20111221_HMoon_PC3silac_pro_3_3.7110.7215.2	2	10.55	10.5488	0.03	0.005	1	64.5		3472333		25	(K)EQFLDGDGWTSR(W)	R:SILAC 2 (Arg 0-6Da Lys 0-4Da)-heavy	1.57291	1	708.838	1416.65	0.0204	14.4	48311.8	4.29	HUMAN	P27797	P27797	Calreticulin
496	20111221_HMoon_PC3silac_pro_2_3.7911.7956.3	3	13.64	13.6424	<0.1%	<0.1%	1	66.3		1535125		99	(R)LLHQLADLVER(D)	R:SILAC 2 (Arg 0-6Da Lys 0-4Da)-heavy	1.57283	0.9	438.264	1312.77	0.0084	6.4	56906.2	7.05	HUMAN	P47895	P47895	Aldehyde dehydrogenase family 1 member A3
1456	20111221_HMoon_PC3silac_pro_3_3.12763.12763.3	3	11.23	11.2342	0.01	<0.1%	1	63.7		523238		125	(K)LADQCTGLQGFLVFHSFGGGTGSGFTSLLMER(L)	C:Carbamidomethylation<br>R:SILAC 2 (Arg 0-6Da Lys 0-4Da)-heavy	1.57143	0.94	1132.9	3396.64	0.03	8.8	50819.4	4.94	HUMAN	Q71U36	Q71U36|P68363|Q9BQE3	Tubulin alpha-1A chain
895	20111221_HMoon_PC3silac_pro_1_3.5271.5274.2	2	12.4	12.397	<0.1%	<0.1%	1	63.6		2132845		138	(R)AQIFANTVDNAR(I)	R:SILAC 2 (Arg 0-6Da Lys 0-4Da)-heavy	1.57035	0.92	663.354	1325.69	0.0096	7.2	48057	5.34	HUMAN	P05783	P05783	Keratin, type I cytoskeletal 18
200	20111221_HMoon_PC3silac_pro_3_5.12346.12389.2	2	15.97	15.9701	<0.1%	<0.1%	1	81.6		437699		112	(R)YFAGNLASGGAAGATSLCFVYPLDFAR(T)	C:Carbamidomethylation<br>R:SILAC 2 (Arg 0-6Da Lys 0-4Da)-heavy	1.56848	0.98	1401.68	2802.36	-0.0202	-7.2	33292.1	9.94	HUMAN	P12235	P12235|P12236	ADP/ATP translocase 1
842	20111221_HMoon_PC3silac_pro_3_3.11764.11771.3	3	12.83	12.834	<0.1%	<0.1%	1	79.3		640055		411	(R)ISLPLPNFSSLNLR(E)	R:SILAC 2 (Arg 0-6Da Lys 0-4Da)-heavy	1.56848	0.96	526.312	1576.91	0.0074	4.7	53707.8	5.06	HUMAN	P08670	P08670	Vimentin
1281	20111221_HMoon_PC3silac_pro_3_1.10613.10702.2	2	11.66	11.6635	0.01	<0.1%	1	65.4		381547		439	(R)DAVVYPILVEFTR(E)	R:SILAC 2 (Arg 0-6Da Lys 0-4Da)-heavy	1.56701	0.97	764.429	1527.85	-0.0014	-0.9	111562	5.16	HUMAN	Q9Y4L1	Q9Y4L1	Hypoxia up-regulated protein 1
1792	20111221_HMoon_PC3silac_pro_2_3.10248.10354.2	2	10.16	10.1642	0.02	0.008	1	65.9		894125		214	(R)LEGLTDEINFLR(Q)	R:SILAC 2 (Arg 0-6Da Lys 0-4Da)-heavy	1.56602	0.94	713.4	1425.77	0.0254	17.8	53703.3	5.52	HUMAN	P05787	P05787	Keratin, type II cytoskeletal 8
783	20111221_HMoon_PC3silac_pro_1_6.10768.10772.2	2	12.76	12.7627	<0.1%	<0.1%	1	73.4		126161		88	(R)GVNAIVYMIDAADR(E)	R:SILAC 2 (Arg 0-6Da Lys 0-4Da)-heavy	1.56591	0.94	757.394	1513.78	0.0031	2	21766.9	9.12	HUMAN	Q9NVJ2	Q9NVJ2	ADP-ribosylation factor-like protein 8B
1175	20111221_HMoon_PC3silac_pro_3_3.11585.11668.2	2	11.97	11.9686	<0.1%	<0.1%	1	69		5405656		411	(R)ISLPLPNFSSLNLR(E)		1.56554	0.99	785.958	1570.89	0.0132	8.4	53707.8	5.06	HUMAN	P08670	P08670	Vimentin
1887	20111221_HMoon_PC3silac_pro_3_3.12726.12825.3	3	10.3	10.3001	0.03	0.007	1	67		540215		442	(R)EVAAFAQFGSDLDAATQQLLSR(G)		1.56554	0.95	780.067	2338.17	0.0194	8.3	59863.7	9.25	HUMAN	P25705	P25705	ATP synthase subunit alpha, mitochondrial
989	20111221_HMoon_PC3silac_pro_2_3.13002.13012.3	3	12.06	12.0568	0.01	0.002	1	67.2		740731		125	(K)LADQCTGLQGFLVFHSFGGGTGSGFTSLLMER(L)	C:Carbamidomethylation	1.56432	0.94	1130.89	3390.62	0.0189	5.6	50819.4	4.94	HUMAN	Q71U36	Q71U36|P68363|Q9BQE3	Tubulin alpha-1A chain
1199	20111221_HMoon_PC3silac_pro_2_2.11272.11410.2	2	11.48	11.4806	0.01	0.005	1	64.4		4488402		715	(R)VGWEQLLTTIAR(T)	R:SILAC 2 (Arg 0-6Da Lys 0-4Da)-heavy	1.56432	0.99	696.903	1392.79	0.0042	3	103626	5.25	HUMAN	P12814	P12814|O43707	Alpha-actinin-1
518	20111221_HMoon_PC3silac_pro_2_5.12314.12329.2	2	13.55	13.5523	<0.1%	<0.1%	1	65.2		405488		112	(R)YFAGNLASGGAAGATSLCFVYPLDFAR(T)	C:Carbamidomethylation<br>R:SILAC 2 (Arg 0-6Da Lys 0-4Da)-heavy	1.56263	0.98	1401.69	2802.36	0.0162	5.8	33292.1	9.94	HUMAN	P12235	P12235|P12236	ADP/ATP translocase 1
432	20111221_HMoon_PC3silac_pro_3_4.5578.5593.2	2	14.44	14.4379	<0.1%	<0.1%	1	67		1917271		138	(R)AQIFANTVDNAR(I)	R:SILAC 2 (Arg 0-6Da Lys 0-4Da)-heavy	1.56262	0.94	663.35	1325.69	0.0024	1.8	48057	5.34	HUMAN	P05783	P05783	Keratin, type I cytoskeletal 18
808	20111221_HMoon_PC3silac_pro_1_2.7401.7528.2	2	12.66	12.6567	<0.1%	<0.1%	1	61		5740214		435	(K)GVVDSDDLPLNVSR(E)	R:SILAC 2 (Arg 0-6Da Lys 0-4Da)-heavy	1.5615	0.99	746.4	1491.78	0.018	12.1	92752.5	4.76	HUMAN	P14625	P14625	Endoplasmin
1287	20111221_HMoon_PC3silac_pro_1_3.10966.11128.2	2	11.39	11.3858	0.007	0.002	1	63.8		3454339		282	(R)VALTGLTVAEYFR(D)		1.5615	0.88	720.409	1439.79	0.0224	15.6	56558.9	5.26	HUMAN	P06576	P06576	ATP synthase subunit beta, mitochondrial
1263	20111221_HMoon_PC3silac_pro_2_3.11199.11295.3	3	11.34	11.3372	0.01	0.006	1	61.7		3574502		104	(K)GHYTEGAELVDSVLDVVR(K)	R:SILAC 2 (Arg 0-6Da Lys 0-4Da)-heavy	1.55927	0.99	655.678	1965	0.0175	8.9	50305.5	4.78	HUMAN	Q13885	Q13885|Q9BVA1|Q13509|P68371|P07437	Tubulin beta-2A chain
692	20111221_HMoon_PC3silac_pro_1_2.13368.13450.3	3	13.05	13.0513	<0.1%	<0.1%	1	71.2		1197294		705	(R)YSLLPFWYTLLYQAHR(E)	R:SILAC 2 (Arg 0-6Da Lys 0-4Da)-heavy	1.55858	1	693.045	2077.1	0.0218	10.5	107328	5.74	HUMAN	Q14697	Q14697	Neutral alpha-glucosidase AB
548	20111221_HMoon_PC3silac_pro_3_3.6875.6880.2	2	13.89	13.8927	<0.1%	<0.1%	1	71.8		1077422		59	(R)ILGADTSVDLEETGR(V)	R:SILAC 2 (Arg 0-6Da Lys 0-4Da)-heavy	1.55825	0.97	791.411	1581.81	0.0081	5.1	59863.7	9.25	HUMAN	P25705	P25705	ATP synthase subunit alpha, mitochondrial
1808	20111221_HMoon_PC3silac_pro_3_3.7050.7156.2	2	10.45	10.4462	0.03	0.005	1	70.3		2258635		390	(K)APILIATDVASR(G)	R:SILAC 2 (Arg 0-6Da Lys 0-4Da)-heavy	1.55825	0.91	616.875	1232.73	0.0129	10.4	72997.8	9.19	HUMAN	Q92841	Q92841|P17844	Probable ATP-dependent RNA helicase DDX17
751	20111221_HMoon_PC3silac_pro_1_1.6768.6773.2	2	12.85	12.8541	<0.1%	<0.1%	1	64.6		1339483		1216	(K)LLYNNVSNFGR(L)	R:SILAC 2 (Arg 0-6Da Lys 0-4Da)-heavy	1.55712	0.92	651.852	1302.69	0.0063	4.8	193380	5.48	HUMAN	Q00610	Q00610	Clathrin heavy chain 1
566	20111221_HMoon_PC3silac_pro_3_4.11643.11702.3	3	13.81	13.8128	<0.1%	<0.1%	1	75.1		741016		381	(K)LFYADHPFIFLVR(D)		1.5568	0.98	546.642	1637.88	0.0288	17.6	46553.8	8.86	HUMAN	P50454	P50454	Serpin H1
844	20111221_HMoon_PC3silac_pro_2_4.11996.12080.3	3	12.46	12.4645	0.01	0.002	1	71.6		733704		381	(K)LFYADHPFIFLVR(D)		1.55591	0.98	546.643	1637.88	0.0294	17.9	46553.8	8.86	HUMAN	P50454	P50454	Serpin H1
748	20111221_HMoon_PC3silac_pro_1_7.6960.7033.3	3	12.87	12.8676	<0.1%	<0.1%	1	67.5		558045		115	(R)IYHTIAYLTPLPQPNR(A)	R:SILAC 2 (Arg 0-6Da Lys 0-4Da)-heavy	1.55566	1	635.024	1903.05	0.0049	2.6	17655.4	9.52	HUMAN	P10620	P10620	Microsomal glutathione S-transferase 1
1963	20111221_HMoon_PC3silac_pro_3_3.14315.14352.2	2	10.14	10.139	0.03	0.007	1	62.7		66268		154	(R)NLPQYVSNELLEEAFSVFGQVER(A)	R:SILAC 2 (Arg 0-6Da Lys 0-4Da)-heavy	1.55535	0.92	1337.67	2674.34	-0.0033	-1.2	54344.7	9.15	HUMAN	Q15233	Q15233	Non-POU domain-containing octamer-binding protein
390	20111221_HMoon_PC3silac_pro_2_2.11365.11441.3	3	14.09	14.0884	<0.1%	<0.1%	1	77.9		209334		227	(K)DLPVTEAVFSALVTGHAR(A)	R:SILAC 2 (Arg 0-6Da Lys 0-4Da)-heavy	1.55424	0.93	630.352	1889.02	0.0183	9.7	159100	5.81	HUMAN	P42704	P42704	Leucine-rich PPR motif-containing protein, mitochondrial
1266	20111221_HMoon_PC3silac_pro_1_6.4126.4134.2	2	11.46	11.4624	0.007	0.002	1	67.8		2566827		15	(R)VLNTNIDGR(R)	R:SILAC 2 (Arg 0-6Da Lys 0-4Da)-heavy	1.55421	0.88	504.283	1007.56	0.001	1	17718.4	10.99	HUMAN	P62269	P62269	40S ribosomal protein S18
706	20111221_HMoon_PC3silac_pro_1_5.12054.12073.2	2	13.03	13.0273	<0.1%	<0.1%	1	70.3		211400		126	(R)FEIVYNLLSLR(F)		1.55131	0.88	683.888	1366.77	-0.0036	-2.6	30355.1	6.99	HUMAN	O75489	O75489	NADH dehydrogenase [ubiquinone] iron-sulfur protein 3, mitochondrial
1386	20111221_HMoon_PC3silac_pro_1_4.4061.4074.2	2	11.15	11.1472	0.007	0.002	1	68.7		1810928		277	(K)VVTDTDETELAR(Q)		1.55131	1	674.835	1348.66	0.0045	3.3	36396.8	5.02	HUMAN	P05198	P05198	Eukaryotic translation initiation factor 2 subunit 1
1222	20111221_HMoon_PC3silac_pro_1_4.3600.3737.2	2	11.54	11.5356	0.007	0.002	1	63		3915994		164	(R)AVVGVVAGGGR(I)	R:SILAC 2 (Arg 0-6Da Lys 0-4Da)-heavy	1.54986	1	474.289	947.573	-0.0027	-2.8	28252.4	11.37	HUMAN	P62917	P62917	60S ribosomal protein L8
1149	20111221_HMoon_PC3silac_pro_2_2.11886.11911.2	2	11.61	11.6067	0.01	0.005	1	74.4		373172		308	(R)LLVPLVPDLQDVAQLR(S)	R:SILAC 2 (Arg 0-6Da Lys 0-4Da)-heavy	1.54925	0.88	898.045	1795.08	0.0052	2.9	123368	5.57	HUMAN	Q9BSJ8	Q9BSJ8	Extended synaptotagmin-1
1763	20111221_HMoon_PC3silac_pro_3_3.9822.9834.2	2	10.55	10.5524	0.03	0.005	1	70.3		756762		56	(R)LDGLVETPTGYIESLPR(V)	R:SILAC 2 (Arg 0-6Da Lys 0-4Da)-heavy	1.54815	0.94	933.514	1865.99	0.0267	14.3	45658.6	4.36	HUMAN	P55209	P55209	Nucleosome assembly protein 1-like 1
594	20111221_HMoon_PC3silac_pro_2_8.9888.9968.2	2	13.27	13.2659	<0.1%	<0.1%	1	72.3		103931		50	(K)TTPDVIFVFGFR(T)	R:SILAC 2 (Arg 0-6Da Lys 0-4Da)-heavy	1.54759	0.93	702.886	1404.76	0.0036	2.5	15422.9	10.79	HUMAN	P62847	P62847	40S ribosomal protein S24
208	20111221_HMoon_PC3silac_pro_3_6.9431.9439.2	2	15.89	15.89	<0.1%	<0.1%	1	79.1		573397		153	(K)ITLECLPQNVGFYK(K)	C:Carbamidomethylation	1.54672	0.86	841.44	1681.86	0.0101	6	21091.1	8.69	HUMAN	Q96EK6	Q96EK6	Glucosamine 6-phosphate N-acetyltransferase
1293	20111221_HMoon_PC3silac_pro_3_4.3582.3589.2	2	11.63	11.6291	0.01	<0.1%	1	61.1		752713		315	(K)IANPVEGSSGR(Q)	R:SILAC 2 (Arg 0-6Da Lys 0-4Da)-heavy	1.54672	0.9	546.788	1092.57	-0.0054	-5	38010.7	6.67	HUMAN	Q15365	Q15365	Poly(rC)-binding protein 1
1809	20111221_HMoon_PC3silac_pro_1_2.5873.5953.2	2	10.12	10.123	0.03	0.008	1	61.3		1876141		538	(K)IYFMAGSSR(K)		1.54554	0.86	516.261	1031.5	0.0174	16.9	92752.5	4.76	HUMAN	P14625	P14625	Endoplasmin
1828	20111221_HMoon_PC3silac_pro_1_2.3427.3552.2	2	10.07	10.0705	0.03	0.008	1	66.2		9658097		50	(R)VEIIANDQGNR(I)	R:SILAC 2 (Arg 0-6Da Lys 0-4Da)-heavy	1.54554	1	617.832	1234.65	0.0086	6.9	72445.7	5.07	HUMAN	P11021	P11021|P34931|P08107|P54652|P11142|P17066|P48741	78 kDa glucose-regulated protein
647	20111221_HMoon_PC3silac_pro_3_8.7095.7100.3	3	13.52	13.5202	<0.1%	<0.1%	1	67.6		301175		115	(R)IYHTIAYLTPLPQPNR(A)	R:SILAC 2 (Arg 0-6Da Lys 0-4Da)-heavy	1.54529	0.98	635.025	1903.05	0.0064	3.3	17655.4	9.52	HUMAN	P10620	P10620	Microsomal glutathione S-transferase 1
1251	20111221_HMoon_PC3silac_pro_3_2.11512.11586.3	3	11.73	11.7322	<0.1%	<0.1%	1	83		299756		308	(R)LLVPLVPDLQDVAQLR(S)		1.54529	0.91	597.026	1789.06	0.0041	2.3	123368	5.57	HUMAN	Q9BSJ8	Q9BSJ8	Extended synaptotagmin-1
1813	20111221_HMoon_PC3silac_pro_2_2.10853.10926.2	2	10.1	10.1012	0.02	0.008	1	64.1		545009		958	(K)LTLIDPETLLPR(L)		1.54429	0.93	690.91	1380.81	0.0032	2.3	138085	5.52	HUMAN	Q86VP6	Q86VP6	Cullin-associated NEDD8-dissociated protein 1
1423	20111221_HMoon_PC3silac_pro_1_3.12477.12543.2	2	11.06	11.0567	0.02	0.003	1	65.9		5348851		411	(R)ISLPLPNFSSLNLR(E)	R:SILAC 2 (Arg 0-6Da Lys 0-4Da)-heavy	1.5441	0.98	788.969	1576.91	0.0162	10.3	53707.8	5.06	HUMAN	P08670	P08670	Vimentin
605	20111221_HMoon_PC3silac_pro_3_2.7061.7163.2	2	13.65	13.6495	<0.1%	<0.1%	1	64.1		3657611		435	(K)GVVDSDDLPLNVSR(E)	R:SILAC 2 (Arg 0-6Da Lys 0-4Da)-heavy	1.54386	0.98	746.399	1491.78	0.0162	10.9	92752.5	4.76	HUMAN	P14625	P14625	Endoplasmin
1198	20111221_HMoon_PC3silac_pro_1_3.12256.12405.2	2	11.6	11.6017	0.007	<0.1%	1	65.8		10571305		411	(R)ISLPLPNFSSLNLR(E)	R:SILAC 2 (Arg 0-6Da Lys 0-4Da)-heavy	1.54124	0.99	788.972	1576.91	0.0208	13.2	53707.8	5.06	HUMAN	P08670	P08670	Vimentin
1114	20111221_HMoon_PC3silac_pro_1_7.9098.9162.3	3	11.81	11.8133	0.006	<0.1%	1	64.9		76721		117	(K)LPFTPLSYIQGLSHR(N)		1.53697	0.99	576.988	1728.94	0.0051	2.9	21402.8	10.03	HUMAN	Q9UM00	Q9UM00	Transmembrane and coiled-coil domain-containing protein 1
1823	20111221_HMoon_PC3silac_pro_1_6.7017.7034.2	2	10.09	10.0922	0.03	0.008	1	61.1		745695		133	(R)FTDEEVDELYR(E)	R:SILAC 2 (Arg 0-6Da Lys 0-4Da)-heavy	1.53697	0.96	711.336	1421.65	0.0117	8.2	19850.8	4.67	HUMAN	P19105	P19105|O14950	Myosin regulatory light chain 12A
1613	20111221_HMoon_PC3silac_pro_2_4.9174.9296.3	3	10.57	10.5706	0.01	0.007	1	61.8		1302563		292	(K)DLYANTVLSGGTTmYPGIADR(M)	m:Oxidized methionine	1.53609	0.95	744.37	2215.07	16.0258	13.8	42078.3	5.29	HUMAN	P60709	P60709|P63261	Actin, cytoplasmic 1
1545	20111221_HMoon_PC3silac_pro_1_8.8414.8487.2	2	10.76	10.7635	0.02	0.004	1	60.2		98433		34	(R)DFSPSGIFGAFQR(G)		1.53555	0.99	714.851	1428.69	0.0049	3.4	11031.8	9.86	HUMAN	P56134	P56134	ATP synthase subunit f, mitochondrial
1767	20111221_HMoon_PC3silac_pro_1_4.11984.12096.2	2	10.21	10.2092	0.03	0.006	1	66.5		1410474		81	(K)mSVQPTVSLGGFEITPPVVLR(L)	R:SILAC 2 (Arg 0-6Da Lys 0-4Da)-heavy m:Oxidized methionine	1.53555	0.97	1125.13	2233.24	16.0249	13.3	32745.6	4.64	HUMAN	P06748	P06748	Nucleophosmin
1588	20111221_HMoon_PC3silac_pro_2_1.2830.2856.2	2	10.62	10.6163	0.01	0.007	1	61.4		33907		611	(R)AHIAQLCEK(A)	C:Carbamidomethylation	1.53446	0.91	535.277	1069.55	0.001	1	193380	5.48	HUMAN	Q00610	Q00610|P53675	Clathrin heavy chain 1
1670	20111221_HMoon_PC3silac_pro_2_8.9420.9485.2	2	10.44	10.4431	0.02	0.007	1	63.9		151358		13	(K)VMVQPINLIFR(Y)	R:SILAC 2 (Arg 0-6Da Lys 0-4Da)-heavy	1.53446	0.99	668.4	1335.79	0.0011	0.8	10860.5	9.63	HUMAN	P62304	P62304	Small nuclear ribonucleoprotein E
601	20111221_HMoon_PC3silac_pro_1_3.15166.15233.3	3	13.42	13.4213	<0.1%	<0.1%	1	68.3		293744		154	(R)NLPQYVSNELLEEAFSVFGQVER(A)		1.53413	0.93	890.105	2668.32	-0.0264	-9.9	54344.7	9.15	HUMAN	Q15233	Q15233	Non-POU domain-containing octamer-binding protein
652	20111221_HMoon_PC3silac_pro_1_4.6127.6271.2	2	13.22	13.2241	<0.1%	<0.1%	1	75.8		3133752		84	(R)IASLEVENQSLR(G)	R:SILAC 2 (Arg 0-6Da Lys 0-4Da)-heavy	1.53413	0.97	682.876	1364.75	-0.0028	-2.1	31235.4	4.9	HUMAN	P29692	P29692	Elongation factor 1-delta
677	20111221_HMoon_PC3silac_pro_3_3.11770.11776.3	3	13.38	13.3781	<0.1%	<0.1%	1	79		493986		411	(R)ISLPLPNFSSLNLR(E)		1.53394	0.98	524.306	1570.89	0.008	5.1	53707.8	5.06	HUMAN	P08670	P08670	Vimentin
460	20111221_HMoon_PC3silac_pro_1_5.12142.12148.2	2	13.99	13.9854	<0.1%	<0.1%	1	70.2		637445		162	(K)AFLTLAEDILR(K)		1.53272	0.99	631.363	1261.71	0.0033	2.6	22768.7	8.94	HUMAN	P61026	P61026	Ras-related protein Rab-10
1822	20111221_HMoon_PC3silac_pro_1_3.7514.7654.2	2	10.09	10.0914	0.03	0.008	1	70.9		2421998		144	(R)IMNVIGEPIDER(G)		1.53272	0.95	693.362	1385.71	0.0084	6.1	56558.9	5.26	HUMAN	P06576	P06576	ATP synthase subunit beta, mitochondrial
785	20111221_HMoon_PC3silac_pro_1_1.11732.11746.3	3	12.74	12.7388	<0.1%	<0.1%	1	60.8		110054		508	(K)VGYTPDWIFLLR(N)		1.53131	0.97	493.94	1479.8	0.0066	4.4	193380	5.48	HUMAN	Q00610	Q00610|P53675	Clathrin heavy chain 1
1402	20111221_HMoon_PC3silac_pro_2_7.9161.9166.2	2	11.05	11.0513	0.01	0.006	1	61.1		164151		81	(R)NIPMLFVR(G)		1.53122	0.9	495.288	989.56	0.0086	8.7	11845.2	4.58	HUMAN	P62310	P62310	U6 snRNA-associated Sm-like protein LSm3
1092	20111221_HMoon_PC3silac_pro_3_2.6842.6860.3	3	12.18	12.1837	<0.1%	<0.1%	1	62		1614576		165	(K)VTHAVVTVPAYFNDAQR(Q)	R:SILAC 2 (Arg 0-6Da Lys 0-4Da)-heavy	1.53114	0.92	632.011	1893.99	0.0283	15	72445.7	5.07	HUMAN	P11021	P11021	78 kDa glucose-regulated protein
1217	20111221_HMoon_PC3silac_pro_3_7.8193.8296.3	3	11.82	11.8218	<0.1%	<0.1%	1	63.9		1413074		115	(R)IYHTIAYLTPLPQPNR(A)		1.53114	0.93	633.02	1897.03	0.0112	5.9	17655.4	9.52	HUMAN	P10620	P10620	Microsomal glutathione S-transferase 1
1520	20111221_HMoon_PC3silac_pro_2_3.3473.3615.2	2	10.77	10.7653	0.01	0.007	1	68.5		6936387		50	(R)VEIIANDQGNR(I)	R:SILAC 2 (Arg 0-6Da Lys 0-4Da)-heavy	1.5296	1	617.829	1234.65	0.0032	2.6	72445.7	5.07	HUMAN	P11021	P11021|P34931|P08107|P54652|P11142|P17066|P48741	78 kDa glucose-regulated protein
1381	20111221_HMoon_PC3silac_pro_1_7.9001.9066.2	2	11.16	11.1597	0.007	0.002	1	74		206148		23	(K)LGELPSWILMR(D)		1.52709	0.98	657.868	1314.72	0.0041	3.1	11031.8	9.86	HUMAN	P56134	P56134	ATP synthase subunit f, mitochondrial
653	20111221_HMoon_PC3silac_pro_1_4.7320.7409.2	2	13.22	13.2181	<0.1%	<0.1%	1	66.2		2794648		120	(K)DIPGLTDTTVPR(R)		1.52569	0.96	642.848	1284.68	0.0087	6.8	28851.3	11.06	HUMAN	P62753	P62753	40S ribosomal protein S6
1302	20111221_HMoon_PC3silac_pro_1_4.3292.3412.2	2	11.35	11.3459	0.007	0.002	1	71.4		31913825		331	(K)IIAPPER(K)	R:SILAC 2 (Arg 0-6Da Lys 0-4Da)-heavy	1.52569	1	401.251	801.492	0.0027	3.3	42407.6	5.24	HUMAN	P62736	P62736|Q562R1|P60709|P68032|P63261|P63267|P68133	Actin, aortic smooth muscle
461	20111221_HMoon_PC3silac_pro_3_5.12270.12385.2	2	14.32	14.3223	<0.1%	<0.1%	1	61.9		503253		112	(R)YFAGNLASGGAAGATSLCFVYPLDFAR(T)	C:Carbamidomethylation	1.52555	0.92	1398.68	2796.34	0.0049	1.8	33292.1	9.94	HUMAN	P12235	P12235|P12236	ADP/ATP translocase 1
826	20111221_HMoon_PC3silac_pro_2_4.13178.13187.3	3	12.51	12.5084	0.01	0.002	1	71.7		241974		264	(K)AFHITNDEPIPFWTFLSR(I)	R:SILAC 2 (Arg 0-6Da Lys 0-4Da)-heavy	1.52476	0.98	733.056	2197.12	0.0347	15.8	42184.8	8.49	HUMAN	Q15738	Q15738	Sterol-4-alpha-carboxylate 3-dehydrogenase, decarboxylating
1739	20111221_HMoon_PC3silac_pro_1_5.3562.3568.2	2	10.28	10.281	0.02	0.006	1	66.3		9687607		24	(K)TAVAPIER(V)		1.52429	1	428.749	856.489	0.002	2.4	33292.1	9.94	HUMAN	P12235	P12235|P05141|P12236|Q9H0C2	ADP/ATP translocase 1
1278	20111221_HMoon_PC3silac_pro_3_2.4934.4938.2	2	11.67	11.67	0.01	<0.1%	1	66.6		860368		178	(K)VQISPDSGGLPER(S)		1.52416	0.97	677.854	1354.7	0.0054	4	73399.3	6.86	HUMAN	Q92945	Q92945	Far upstream element-binding protein 2
1165	20111221_HMoon_PC3silac_pro_2_5.10185.10191.3	3	11.58	11.5839	0.01	0.005	1	62.5		1109793		152	(K)FVDGLMIHSGDPVNYYVDTAVR(H)		1.52316	0.9	823.408	2468.19	0.0183	7.4	26859	9.86	HUMAN	P23396	P23396	40S ribosomal protein S3
988	20111221_HMoon_PC3silac_pro_2_1.9703.9756.3	3	12.06	12.0584	0.01	0.002	1	66.4		74908		568	(K)LEGVLAEVAQHYQDTLIR(A)	R:SILAC 2 (Arg 0-6Da Lys 0-4Da)-heavy	1.52156	0.91	687.713	2061.11	0.0165	8	189876	6.08	HUMAN	P46940	P46940	Ras GTPase-activating-like protein IQGAP1
1573	20111221_HMoon_PC3silac_pro_1_2.5794.5909.2	2	10.69	10.694	0.02	0.004	1	62.3		2622057		538	(K)IYFMAGSSR(K)	R:SILAC 2 (Arg 0-6Da Lys 0-4Da)-heavy	1.5215	0.9	519.268	1037.52	0.0111	10.7	92752.5	4.76	HUMAN	P14625	P14625	Endoplasmin
893	20111221_HMoon_PC3silac_pro_3_3.5381.5514.2	2	12.71	12.7095	<0.1%	<0.1%	1	74.2		2006585		150	(R)GQLEALQVDGGR(L)		1.52138	0.96	621.832	1242.64	0.0124	10	51441.8	5.4	HUMAN	P08729	P08729	Keratin, type II cytoskeletal 7
1237	20111221_HMoon_PC3silac_pro_3_3.10668.10680.3	3	11.76	11.7598	<0.1%	<0.1%	1	69.9		360710		137	(R)LPDIFEAQIAGLR(G)	R:SILAC 2 (Arg 0-6Da Lys 0-4Da)-heavy	1.52138	0.98	483.619	1448.82	0.0227	15.7	51441.8	5.4	HUMAN	P08729	P08729	Keratin, type II cytoskeletal 7
322	20111221_HMoon_PC3silac_pro_1_7.8610.8677.2	2	14.85	14.8526	<0.1%	<0.1%	1	69.6		265826		34	(R)DFSPSGIFGAFQR(G)		1.52011	0.99	714.85	1428.69	0.0029	2	11031.8	9.86	HUMAN	P56134	P56134	ATP synthase subunit f, mitochondrial
326	20111221_HMoon_PC3silac_pro_2_3.13474.13554.2	2	14.49	14.489	<0.1%	<0.1%	1	70.9		169949		48	(K)IYPTIWWLFR(D)	R:SILAC 2 (Arg 0-6Da Lys 0-4Da)-heavy	1.51996	0.95	700.896	1400.78	0.0022	1.6	59712.1	6.39	HUMAN	P11413	P11413	Glucose-6-phosphate 1-dehydrogenase
951	20111221_HMoon_PC3silac_pro_2_2.9766.9840.2	2	12.17	12.1716	0.01	0.002	1	68.9		266612		42	(K)ITFLLQAIR(N)		1.51996	0.94	537.844	1074.67	0.0143	13.3	125111	4.83	HUMAN	O00410	O00410	Importin-5
1086	20111221_HMoon_PC3silac_pro_2_3.3474.3603.2	2	11.77	11.7677	0.01	0.004	1	68.7		6506390		50	(R)VEIIANDQGNR(I)		1.51996	1	614.818	1228.63	0.0005	0.4	72445.7	5.07	HUMAN	P11021	P11021|P34931|P08107|P54652|P11142|P17066|P48741	78 kDa glucose-regulated protein
1258	20111221_HMoon_PC3silac_pro_2_3.7633.7639.2	2	11.35	11.3514	0.01	0.005	1	66.3		142210		282	(K)TILPAAAQDVYYR(D)		1.51996	0.91	740.902	1480.78	0.0171	11.5	68682.2	5.96	HUMAN	P04843	P04843	Dolichyl-diphosphooligosaccharide--protein glycosyltransferase subunit 1
1546	20111221_HMoon_PC3silac_pro_2_1.11711.11808.3	3	10.71	10.7079	0.01	0.007	1	65.2		183639		371	(K)YNVYPTYDFACPIVDSIEGVTHALR(T)	C:Carbamidomethylation	1.51996	0.91	967.479	2900.39	0.0292	10.1	172185	7.06	HUMAN	P07814	P07814	Bifunctional aminoacyl-tRNA synthetase
1356	20111221_HMoon_PC3silac_pro_3_3.7278.7314.2	2	11.45	11.4456	0.01	<0.1%	1	74.1		1243118		144	(R)IMNVIGEPIDER(G)		1.51862	0.94	693.363	1385.71	0.0096	6.9	56558.9	5.26	HUMAN	P06576	P06576	ATP synthase subunit beta, mitochondrial
1397	20111221_HMoon_PC3silac_pro_3_6.8117.8131.2	2	11.35	11.3499	0.01	<0.1%	1	70.6		917632		78	(K)LWTLVSEQTR(V)		1.51862	0.95	616.839	1232.66	0.0072	5.8	16675.2	11.3	HUMAN	P46776	P46776	60S ribosomal protein L27a
1441	20111221_HMoon_PC3silac_pro_2_3.9948.9988.4	4	10.96	10.9556	0.01	0.006	1	63.2		1635324		507	(K)FENAFLSHVVSQHQALLGTIR(A)		1.51836	0.86	592.579	2367.26	0.0362	15.3	59863.7	9.25	HUMAN	P25705	P25705	ATP synthase subunit alpha, mitochondrial
1497	20111221_HMoon_PC3silac_pro_2_3.6197.6202.2	2	10.82	10.815	0.01	0.006	1	63.1		2176353		434	(K)MDATANDVPSPYEVR(G)	R:SILAC 2 (Arg 0-6Da Lys 0-4Da)-heavy	1.51836	0.98	835.877	1670.78	-0.0327	-19.6	57180.7	5.98	HUMAN	P30101	P30101	Protein disulfide-isomerase A3
1593	20111221_HMoon_PC3silac_pro_2_4.12283.12366.2	2	10.61	10.6117	0.01	0.007	1	64.4		1030775		81	(K)mSVQPTVSLGGFEITPPVVLR(L)	R:SILAC 2 (Arg 0-6Da Lys 0-4Da)-heavy m:Oxidized methionine	1.51836	0.98	1125.13	2233.24	16.0261	13.9	32745.6	4.64	HUMAN	P06748	P06748	Nucleophosmin
159	20111221_HMoon_PC3silac_pro_1_6.11181.11188.3	3	16.2	16.199	<0.1%	<0.1%	1	80.2		408510		117	(K)LPFTPLSYIQGLSHR(N)		1.51734	1	576.988	1728.94	0.0054	3.1	21402.8	10.03	HUMAN	Q9UM00	Q9UM00	Transmembrane and coiled-coil domain-containing protein 1
1737	20111221_HMoon_PC3silac_pro_3_2.11098.11182.2	2	10.6	10.5956	0.03	0.004	1	61.6		533601		439	(R)DAVVYPILVEFTR(E)	R:SILAC 2 (Arg 0-6Da Lys 0-4Da)-heavy	1.51724	0.92	764.432	1527.85	0.0062	4.1	111562	5.16	HUMAN	Q9Y4L1	Q9Y4L1	Hypoxia up-regulated protein 1
656	20111221_HMoon_PC3silac_pro_2_7.4230.4235.2	2	13.09	13.089	<0.1%	<0.1%	1	64.9		246974		128	(K)CYEMASHLR(R)	C:Carbamidomethylation<br>R:SILAC 2 (Arg 0-6Da Lys 0-4Da)-heavy	1.51677	0.97	586.768	1172.53	-0.0005	-0.5	15225.1	8.86	HUMAN	P07737	P07737	Profilin-1
1369	20111221_HMoon_PC3silac_pro_2_1.7440.7463.3	3	11.12	11.1217	0.01	0.006	1	74.5		1033311		1116	(K)HSATTVFGANTPIVSCNFDR(V)	C:Carbamidomethylation	1.51677	0.97	732.026	2194.03	0.028	12.7	236245	5.84	HUMAN	Q9NZM1	Q9NZM1	Myoferlin
1509	20111221_HMoon_PC3silac_pro_1_6.8915.9026.2	2	10.85	10.855	0.02	0.004	1	66		1546793		48	(R)EAPVDVLTQIGR(S)		1.51595	0.89	649.362	1297.71	0.0063	4.8	26209.5	10.48	HUMAN	Q9BVC6	Q9BVC6	Transmembrane protein 109
357	20111221_HMoon_PC3silac_pro_3_7.10721.10792.3	3	14.82	14.82	<0.1%	<0.1%	1	75.5		276942		117	(K)LPFTPLSYIQGLSHR(N)	R:SILAC 2 (Arg 0-6Da Lys 0-4Da)-heavy	1.51587	1	578.993	1734.96	0.0012	0.7	21402.8	10.03	HUMAN	Q9UM00	Q9UM00	Transmembrane and coiled-coil domain-containing protein 1
802	20111221_HMoon_PC3silac_pro_2_7.7950.8047.3	3	12.58	12.5829	0.01	0.001	1	69.3		1591675		115	(R)IYHTIAYLTPLPQPNR(A)	R:SILAC 2 (Arg 0-6Da Lys 0-4Da)-heavy	1.51518	1	635.025	1903.05	0.007	3.7	17655.4	9.52	HUMAN	P10620	P10620	Microsomal glutathione S-transferase 1
1167	20111221_HMoon_PC3silac_pro_3_5.8563.8582.2	2	11.99	11.9887	<0.1%	<0.1%	1	75.5		819467		78	(R)IIDVVYNASNNELVR(T)	R:SILAC 2 (Arg 0-6Da Lys 0-4Da)-heavy	1.51449	0.99	862.971	1724.93	0.008	4.6	24490	10.56	HUMAN	P62241	P62241	40S ribosomal protein S8
1332	20111221_HMoon_PC3silac_pro_2_3.7305.7311.2	2	11.2	11.1963	0.01	0.006	1	68.5		4474083		25	(K)EQFLDGDGWTSR(W)	R:SILAC 2 (Arg 0-6Da Lys 0-4Da)-heavy	1.5136	1	708.838	1416.65	0.0208	14.7	48311.8	4.29	HUMAN	P27797	P27797	Calreticulin
1272	20111221_HMoon_PC3silac_pro_1_2.10260.10278.2	2	11.43	11.4319	0.007	0.002	1	69		668698		879	(K)GVPTGFILPIR(D)	R:SILAC 2 (Arg 0-6Da Lys 0-4Da)-heavy	1.51319	0.92	588.364	1175.72	-0.0041	-3.5	102242	6.91	HUMAN	P11586	P11586	C-1-tetrahydrofolate synthase, cytoplasmic
1197	20111221_HMoon_PC3silac_pro_3_3.3556.3681.2	2	11.89	11.8907	<0.1%	<0.1%	1	72.9		8003596		50	(R)VEIIANDQGNR(I)		1.51312	1	614.82	1228.63	0.0049	4	72445.7	5.07	HUMAN	P11021	P11021|P34931|P08107|P54652|P11142|P17066|P48741	78 kDa glucose-regulated protein
617	20111221_HMoon_PC3silac_pro_2_6.7045.7138.2	2	13.18	13.1807	<0.1%	<0.1%	1	73.7		1746793		79	(K)TAVVVGTITDDVR(V)	R:SILAC 2 (Arg 0-6Da Lys 0-4Da)-heavy	1.51202	0.99	676.38	1351.75	0.0004	0.3	21748.2	11.84	HUMAN	Q07020	Q07020	60S ribosomal protein L18
644	20111221_HMoon_PC3silac_pro_2_6.11987.12057.3	3	13.12	13.1164	<0.1%	<0.1%	1	73.6		216717		88	(K)NYLPAINGIVFLVDCADHSR(L)	C:Carbamidomethylation<br>R:SILAC 2 (Arg 0-6Da Lys 0-4Da)-heavy	1.51202	0.96	760.726	2280.15	0.0113	4.9	22480.5	6.22	HUMAN	Q9NR31	Q9NR31	GTP-binding protein SAR1a
511	20111221_HMoon_PC3silac_pro_3_5.9660.9751.3	3	14.06	14.0618	<0.1%	<0.1%	1	74.2		1609362		55	(R)IGGVQQDTILAEGLHFR(I)		1.51175	0.95	618.676	1853.99	0.0263	14.2	33295.8	9.83	HUMAN	Q99623	Q99623	Prohibitin-2
1026	20111221_HMoon_PC3silac_pro_3_7.10147.10220.3	3	12.37	12.3654	<0.1%	<0.1%	1	73.4		273810		69	(R)IALLPLLQAETDRR(T)		1.51175	1	536.988	1608.94	0.0051	3.2	16698	8.02	HUMAN	Q9P0J0	Q9P0J0	NADH dehydrogenase [ubiquinone] 1 alpha subcomplex subunit 13
869	20111221_HMoon_PC3silac_pro_1_3.13547.13559.3	3	12.49	12.4868	<0.1%	<0.1%	1	70.3		1029168		125	(K)LADQCTGLQGFLVFHSFGGGTGSGFTSLLMER(L)	C:Carbamidomethylation	1.51045	0.94	1130.89	3390.62	0.0288	8.5	50819.4	4.94	HUMAN	Q71U36	Q71U36|P68363|Q9BQE3	Tubulin alpha-1A chain
1335	20111221_HMoon_PC3silac_pro_1_6.8355.8367.3	3	11.27	11.2728	0.007	0.002	1	68.8		1271249		115	(R)IYHTIAYLTPLPQPNR(A)		1.51045	0.98	633.017	1897.03	0.0031	1.6	17655.4	9.52	HUMAN	P10620	P10620	Microsomal glutathione S-transferase 1
1336	20111221_HMoon_PC3silac_pro_1_2.3422.3557.2	2	11.26	11.2588	0.007	0.002	1	67.8		10510295		50	(R)VEIIANDQGNR(I)		1.51045	1	614.821	1228.63	0.0057	4.6	72445.7	5.07	HUMAN	P11021	P11021|P34931|P08107|P54652|P11142|P17066|P48741	78 kDa glucose-regulated protein
571	20111221_HMoon_PC3silac_pro_2_3.10833.10847.3	3	13.35	13.3492	<0.1%	<0.1%	1	71.1		583968		137	(R)LPDIFEAQIAGLR(G)	R:SILAC 2 (Arg 0-6Da Lys 0-4Da)-heavy	1.51044	0.98	483.619	1448.82	0.0233	16.1	51441.8	5.4	HUMAN	P08729	P08729	Keratin, type II cytoskeletal 7
1829	20111221_HMoon_PC3silac_pro_2_4.12584.12664.2	2	10.06	10.0582	0.02	0.008	1	64.7		634571		429	(R)ALGVLAQLIWSR(A)	R:SILAC 2 (Arg 0-6Da Lys 0-4Da)-heavy	1.51044	0.99	666.912	1332.81	0.0074	5.5	51939.7	8.69	HUMAN	O75390	O75390	Citrate synthase, mitochondrial
1846	20111221_HMoon_PC3silac_pro_3_8.4599.4683.3	3	10.39	10.3867	0.03	0.005	1	66.7		369564		9	(K)TPVEPEVAIHR(I)	R:SILAC 2 (Arg 0-6Da Lys 0-4Da)-heavy	1.51039	0.93	418.571	1253.69	0.0029	2.3	13486.6	10.18	HUMAN	P60866	P60866	40S ribosomal protein S20
698	20111221_HMoon_PC3silac_pro_1_1.11218.11292.2	2	13.04	13.0415	<0.1%	<0.1%	1	70.7		1112450		439	(R)DAVVYPILVEFTR(E)		1.50907	0.92	761.42	1521.83	0.0012	0.8	111562	5.16	HUMAN	Q9Y4L1	Q9Y4L1	Hypoxia up-regulated protein 1
1524	20111221_HMoon_PC3silac_pro_1_1.8908.8968.3	3	10.81	10.8116	0.02	0.004	1	63.6		3002227		298	(R)ISGETIFVTAPHEATAGIIGVNR(K)	R:SILAC 2 (Arg 0-6Da Lys 0-4Da)-heavy	1.50907	0.93	787.106	2359.27	0.0308	13	193380	5.48	HUMAN	Q00610	Q00610	Clathrin heavy chain 1
1574	20111221_HMoon_PC3silac_pro_3_4.12225.12326.2	2	10.95	10.9526	0.01	0.002	1	66.9		611134		429	(R)ALGVLAQLIWSR(A)	R:SILAC 2 (Arg 0-6Da Lys 0-4Da)-heavy	1.50903	0.99	666.91	1332.81	0.0032	2.4	51939.7	8.69	HUMAN	O75390	O75390	Citrate synthase, mitochondrial
1684	20111221_HMoon_PC3silac_pro_3_2.12096.12127.3	3	10.71	10.7109	0.03	0.003	1	66.4		23418		284	(K)LAPPLVTLLSGEPEVQYVALR(N)	R:SILAC 2 (Arg 0-6Da Lys 0-4Da)-heavy	1.50903	0.89	757.774	2271.3	0.0017	0.8	105464	5.22	HUMAN	P63010	P63010	AP-2 complex subunit beta
605	20111221_HMoon_PC3silac_pro_2_4.13839.13902.2	2	13.22	13.2242	<0.1%	<0.1%	1	67.1		814746		142	(R)ASITPGTILIILTGR(H)	R:SILAC 2 (Arg 0-6Da Lys 0-4Da)-heavy	1.50886	0.99	766.482	1531.95	0.0048	3.1	32784.4	10.62	HUMAN	Q02878	Q02878	60S ribosomal protein L6
310	20111221_HMoon_PC3silac_pro_1_2.13367.13445.3	3	14.95	14.9514	<0.1%	<0.1%	1	76.7		1300407		705	(R)YSLLPFWYTLLYQAHR(E)		1.50771	0.99	691.04	2071.08	0.0246	11.9	107328	5.74	HUMAN	Q14697	Q14697	Neutral alpha-glucosidase AB
1112	20111221_HMoon_PC3silac_pro_1_6.4621.4654.2	2	11.81	11.8089	0.006	<0.1%	1	63.7		1037047		137	(K)AQAELVGTADEATR(A)	R:SILAC 2 (Arg 0-6Da Lys 0-4Da)-heavy	1.50771	0.98	719.369	1437.73	0.004	2.8	17489.6	5.38	HUMAN	P30049	P30049	ATP synthase subunit delta, mitochondrial
1304	20111221_HMoon_PC3silac_pro_1_1.6580.6588.2	2	11.34	11.3367	0.007	0.002	1	70.9		66436		1001	(R)IAEFTTNLTEEEEK(S)	K:SILAC 2 (Arg 0-6Da Lys 0-4Da)-heavy	1.50771	1	829.413	1657.81	0.0072	4.4	227784	5.5	HUMAN	P35579	P35579	Myosin-9
1648	20111221_HMoon_PC3silac_pro_2_3.7578.7682.3	3	10.49	10.4891	0.02	0.007	1	66.8		1897669		380	(K)LINRPIIVFR(G)	R:SILAC 2 (Arg 0-6Da Lys 0-4Da)-heavy	1.50729	0.94	418.281	1252.83	-0.0015	-1.2	55156.6	6.86	HUMAN	Q16658	Q16658	Fascin
908	20111221_HMoon_PC3silac_pro_1_2.3852.3979.3	3	12.36	12.3553	<0.1%	<0.1%	1	65.8		6056498		224	(K)STAGDTHLGGEDFDNR(M)	R:SILAC 2 (Arg 0-6Da Lys 0-4Da)-heavy	1.50634	0.94	566.592	1697.75	0.0169	10	70305	5.56	HUMAN	P54652	P54652|P11142	Heat shock-related 70 kDa protein 2
982	20111221_HMoon_PC3silac_pro_1_4.6133.6245.2	2	12.14	12.1447	0.006	<0.1%	1	72.4		3403830		84	(R)IASLEVENQSLR(G)		1.50634	0.91	679.87	1358.73	0.0047	3.5	31235.4	4.9	HUMAN	P29692	P29692	Elongation factor 1-delta
543	20111221_HMoon_PC3silac_pro_3_5.10219.10224.3	3	13.92	13.9245	<0.1%	<0.1%	1	67.6		1488974		152	(K)FVDGLMIHSGDPVNYYVDTAVR(H)		1.50631	0.95	823.409	2468.19	0.021	8.5	26859	9.86	HUMAN	P23396	P23396	40S ribosomal protein S3
933	20111221_HMoon_PC3silac_pro_2_6.11307.11406.2	2	12.22	12.2195	0.01	0.002	1	70.4		507877		50	(K)TTPDVIFVFGFR(T)	R:SILAC 2 (Arg 0-6Da Lys 0-4Da)-heavy	1.50572	0.98	702.886	1404.76	0.0032	2.3	15422.9	10.79	HUMAN	P62847	P62847	40S ribosomal protein S24
1116	20111221_HMoon_PC3silac_pro_1_5.8137.8242.2	2	11.8	11.7973	0.006	<0.1%	1	65.3		1590006		219	(K)GVAPLWMR(Q)	R:SILAC 2 (Arg 0-6Da Lys 0-4Da)-heavy	1.50498	1	468.267	935.523	0.0036	3.9	40550.6	9.76	HUMAN	Q00325	Q00325	Phosphate carrier protein, mitochondrial
297	20111221_HMoon_PC3silac_pro_3_2.7050.7151.2	2	15.19	15.1853	<0.1%	<0.1%	1	70.2		3840922		435	(K)GVVDSDDLPLNVSR(E)		1.50495	1	743.391	1485.75	0.021	14.1	92752.5	4.76	HUMAN	P14625	P14625	Endoplasmin
1267	20111221_HMoon_PC3silac_pro_3_1.8550.8596.2	2	11.7	11.7008	0.01	<0.1%	1	65.8		27619		1043	(R)LLTWVIGTGSPR(L)		1.50495	0.9	650.374	1299.74	-0.0018	-1.4	295149	7.4	HUMAN	Q92616	Q92616	Translational activator GCN1
1552	20111221_HMoon_PC3silac_pro_3_3.3528.3654.2	2	11	11.0023	0.01	0.002	1	64.1		2525322		51	(R)SLETENAGLR(L)		1.50495	0.97	545.282	1089.55	0.0038	3.5	74423.5	6.57	HUMAN	P02545	P02545	Prelamin-A/C
1452	20111221_HMoon_PC3silac_pro_2_8.9562.9582.2	2	10.94	10.9437	0.01	0.006	1	66.1		34121		58	(K)IEYDDFVECLLR(Q)	C:Carbamidomethylation	1.50416	0.97	786.38	1571.74	0.0123	7.8	12745.5	9.69	HUMAN	O43920	O43920	NADH dehydrogenase [ubiquinone] iron-sulfur protein 5
1032	20111221_HMoon_PC3silac_pro_3_1.3802.3906.2	2	12.33	12.3257	<0.1%	<0.1%	1	66.1		849749		882	(K)IYIDSNNNPER(F)	R:SILAC 2 (Arg 0-6Da Lys 0-4Da)-heavy	1.5036	1	670.834	1340.65	0.0075	5.6	193380	5.48	HUMAN	Q00610	Q00610	Clathrin heavy chain 1
1437	20111221_HMoon_PC3silac_pro_2_4.12588.12726.2	2	10.98	10.9812	0.01	0.006	1	70.5		638740		429	(R)ALGVLAQLIWSR(A)		1.5026	0.97	663.9	1326.79	0.0045	3.4	51939.7	8.69	HUMAN	O75390	O75390	Citrate synthase, mitochondrial
613	20111221_HMoon_PC3silac_pro_1_7.7720.7731.2	2	13.35	13.3503	<0.1%	<0.1%	1	65.5		112185		44	(K)ELAPYDENWFYTR(A)		1.50226	0.99	852.394	1703.77	0.0109	6.4	16060.2	10.31	HUMAN	P39019	P39019	40S ribosomal protein S19
620	20111221_HMoon_PC3silac_pro_2_7.5526.5529.2	2	13.17	13.1655	<0.1%	<0.1%	1	66.7		379234		84	(K)ILYSQCGDVMR(A)	C:Carbamidomethylation<br>R:SILAC 2 (Arg 0-6Da Lys 0-4Da)-heavy	1.50104	0.91	674.33	1347.65	0.0034	2.5	22877.7	5.56	HUMAN	P14649	P14649|P60660	Myosin light chain 6B
996	20111221_HMoon_PC3silac_pro_1_6.10388.10388.3	3	12.09	12.0914	0.006	<0.1%	1	70.6		128077		88	(R)GVNAIVYMIDAADREK(I)		1.5009	0.9	588.976	1764.89	0.0186	10.5	21766.9	9.12	HUMAN	Q9NVJ2	Q9NVJ2	ADP-ribosylation factor-like protein 8B
1404	20111221_HMoon_PC3silac_pro_3_3.7788.7889.3	3	11.33	11.326	0.01	<0.1%	1	69.6		1846496		95	(R)LVLEVAQHLGESTVR(T)	R:SILAC 2 (Arg 0-6Da Lys 0-4Da)-heavy	1.5009	0.99	552.985	1656.94	0.0015	0.9	56558.9	5.26	HUMAN	P06576	P06576	ATP synthase subunit beta, mitochondrial
1449	20111221_HMoon_PC3silac_pro_3_8.8485.8488.2	2	11.25	11.2492	0.01	<0.1%	1	66.8		29164		23	(K)LGELPSWILmR(D)	m:Oxidized methionine	1.5009	0.94	665.865	1314.72	15.9989	3	11031.8	9.86	HUMAN	P56134	P56134	ATP synthase subunit f, mitochondrial
1785	20111221_HMoon_PC3silac_pro_1_5.12160.12270.2	2	10.18	10.1813	0.03	0.008	1	63.1		411329		58	(R)TLLWTELFR(G)	R:SILAC 2 (Arg 0-6Da Lys 0-4Da)-heavy	1.49955	0.99	592.841	1184.68	-0.0014	-1.2	24218.2	6	HUMAN	O00217	O00217	NADH dehydrogenase [ubiquinone] iron-sulfur protein 8, mitochondrial
577	20111221_HMoon_PC3silac_pro_2_2.7246.7406.2	2	13.32	13.3224	<0.1%	<0.1%	1	64		4677342		435	(K)GVVDSDDLPLNVSR(E)	R:SILAC 2 (Arg 0-6Da Lys 0-4Da)-heavy	1.49948	0.99	746.395	1491.78	0.0082	5.5	92752.5	4.76	HUMAN	P14625	P14625	Endoplasmin
1530	20111221_HMoon_PC3silac_pro_2_2.12405.12482.2	2	10.75	10.7451	0.01	0.007	1	60.8		1235136		368	(R)VFIMDNCEELIPEYLNFIR(G)	C:Carbamidomethylation<br>R:SILAC 2 (Arg 0-6Da Lys 0-4Da)-heavy	1.49948	0.95	1211.11	2421.19	0.0205	8.5	85057.6	4.94	HUMAN	P07900	P07900	Heat shock protein HSP 90-alpha
903	20111221_HMoon_PC3silac_pro_3_1.7157.7265.2	2	12.66	12.6606	<0.1%	<0.1%	1	65.9		1274921		1620	(K)ISVYDYDTFTR(D)	R:SILAC 2 (Arg 0-6Da Lys 0-4Da)-heavy	1.49821	0.94	693.348	1385.67	0.0212	15.3	236245	5.84	HUMAN	Q9NZM1	Q9NZM1	Myoferlin
1857	20111221_HMoon_PC3silac_pro_3_1.10803.10866.3	3	10.36	10.3616	0.03	0.006	1	71.4		401472		342	(K)TEDPDLPAFYFDPLINPISHR(H)	R:SILAC 2 (Arg 0-6Da Lys 0-4Da)-heavy	1.49821	0.92	821.755	2463.23	0.0227	9.2	274908	9.15	HUMAN	Q6P2Q9	Q6P2Q9	Pre-mRNA-processing-splicing factor 8
177	20111221_HMoon_PC3silac_pro_1_2.7407.7614.2	2	15.97	15.9696	<0.1%	<0.1%	1	72.7		6621252		435	(K)GVVDSDDLPLNVSR(E)		1.4982	0.98	743.391	1485.75	0.02	13.4	92752.5	4.76	HUMAN	P14625	P14625	Endoplasmin
480	20111221_HMoon_PC3silac_pro_2_1.10538.10665.2	2	13.69	13.6876	<0.1%	<0.1%	1	69.7		308406		439	(R)DAVVYPILVEFTR(E)		1.49793	0.95	761.421	1521.83	0.0032	2.1	111562	5.16	HUMAN	Q9Y4L1	Q9Y4L1	Hypoxia up-regulated protein 1
530	20111221_HMoon_PC3silac_pro_3_2.12018.12101.3	3	13.99	13.993	<0.1%	<0.1%	1	61.1		843617		368	(R)VFIMDNCEELIPEYLNFIR(G)	C:Carbamidomethylation<br>R:SILAC 2 (Arg 0-6Da Lys 0-4Da)-heavy	1.49687	0.87	807.747	2421.19	0.0349	14.4	85057.6	4.94	HUMAN	P07900	P07900	Heat shock protein HSP 90-alpha
1983	20111221_HMoon_PC3silac_pro_3_2.11542.11575.2	2	10.09	10.0897	0.03	0.007	1	72.2		345008		308	(R)LLVPLVPDLQDVAQLR(S)	R:SILAC 2 (Arg 0-6Da Lys 0-4Da)-heavy	1.49687	0.88	898.045	1795.08	0.0038	2.1	123368	5.57	HUMAN	Q9BSJ8	Q9BSJ8	Extended synaptotagmin-1
662	20111221_HMoon_PC3silac_pro_1_2.13804.13904.3	3	13.19	13.1893	<0.1%	<0.1%	1	76.3		423688		284	(K)LAPPLVTLLSAEPELQYVALR(N)	R:SILAC 2 (Arg 0-6Da Lys 0-4Da)-heavy	1.49685	0.98	767.119	2299.34	0.0042	1.8	105548	4.94	HUMAN	Q10567	Q10567	AP-1 complex subunit beta-1
1286	20111221_HMoon_PC3silac_pro_1_2.8166.8286.2	2	11.39	11.3929	0.007	0.002	1	69.9		8155397		385	(K)SILFVPTSAPR(G)	R:SILAC 2 (Arg 0-6Da Lys 0-4Da)-heavy	1.49685	0.95	597.365	1193.7	0.0233	19.5	92752.5	4.76	HUMAN	P14625	P14625	Endoplasmin
950	20111221_HMoon_PC3silac_pro_2_2.11335.11364.2	2	12.17	12.1739	0.01	0.002	1	69.4		502492		440	(R)LLTSFLPAQLLR(L)		1.49638	0.97	686.417	1371.84	-0.0097	-7.1	68221	4.89	HUMAN	P08195	P08195	4F2 cell-surface antigen heavy chain
1827	20111221_HMoon_PC3silac_pro_2_2.12687.12757.3	3	10.06	10.0554	0.02	0.008	1	65.7		1209984		705	(R)YSLLPFWYTLLYQAHR(E)	R:SILAC 2 (Arg 0-6Da Lys 0-4Da)-heavy	1.49638	1	693.049	2077.1	0.0314	15.1	107328	5.74	HUMAN	Q14697	Q14697	Neutral alpha-glucosidase AB
93	20111221_HMoon_PC3silac_pro_1_6.9375.9466.2	2	17.13	17.1272	<0.1%	<0.1%	1	69.8		1186209		44	(K)ELAPYDENWFYTR(A)		1.4955	0.99	852.396	1703.77	0.0141	8.3	16060.2	10.31	HUMAN	P39019	P39019	40S ribosomal protein S19
828	20111221_HMoon_PC3silac_pro_1_5.9221.9317.2	2	12.61	12.6061	<0.1%	<0.1%	1	67.9		1549715		56	(K)FQDGDLTLYQSNTILR(H)		1.4955	0.98	942.486	1883.95	0.0146	7.7	23583.6	5.43	HUMAN	P09211	P09211	Glutathione S-transferase P
125	20111221_HMoon_PC3silac_pro_2_5.12338.12344.2	2	16.15	16.1453	<0.1%	<0.1%	1	61.2		378747		112	(R)YFAGNLASGGAAGATSLCFVYPLDFAR(T)	C:Carbamidomethylation	1.49483	0.95	1398.68	2796.34	0.0141	5	33292.1	9.94	HUMAN	P12235	P12235|P12236	ADP/ATP translocase 1
1103	20111221_HMoon_PC3silac_pro_2_3.14532.14596.3	3	11.73	11.7327	0.01	0.004	1	64.9		269152		154	(R)NLPQYVSNELLEEAFSVFGQVER(A)		1.49483	0.94	890.119	2668.32	0.0171	6.4	54344.7	9.15	HUMAN	Q15233	Q15233	Non-POU domain-containing octamer-binding protein
1298	20111221_HMoon_PC3silac_pro_2_7.8881.8978.2	2	11.27	11.2664	0.01	0.006	1	60.1		612773		44	(K)ELAPYDENWFYTR(A)	R:SILAC 2 (Arg 0-6Da Lys 0-4Da)-heavy	1.49483	0.99	855.406	1709.79	0.0154	9	16060.2	10.31	HUMAN	P39019	P39019	40S ribosomal protein S19
1518	20111221_HMoon_PC3silac_pro_2_6.10452.10452.2	2	10.78	10.7832	0.01	0.006	1	68.7		16078		23	(K)LFIGGLSFETTEESLR(N)	R:SILAC 2 (Arg 0-6Da Lys 0-4Da)-heavy	1.49483	0.87	902.989	1804.94	0.0284	15.8	37486.1	9.03	HUMAN	P22626	P22626	Heterogeneous nuclear ribonucleoproteins A2/B1
832	20111221_HMoon_PC3silac_pro_3_5.8255.8363.2	2	12.86	12.8574	<0.1%	<0.1%	1	68.8		2406680		219	(K)GVAPLWMR(Q)	R:SILAC 2 (Arg 0-6Da Lys 0-4Da)-heavy	1.49419	1	468.267	935.523	0.004	4.3	40550.6	9.76	HUMAN	Q00325	Q00325	Phosphate carrier protein, mitochondrial
847	20111221_HMoon_PC3silac_pro_3_3.5117.5253.2	2	12.82	12.8185	<0.1%	<0.1%	1	68.7		5794680		51	(R)SLYASSPGGVYATR(S)		1.49419	1	714.862	1428.71	0.0054	3.7	53707.8	5.06	HUMAN	P08670	P08670	Vimentin
1201	20111221_HMoon_PC3silac_pro_3_6.15350.15458.4	4	11.88	11.8756	<0.1%	<0.1%	1	76		59505		95	(K)HAFEIIHLLTGENPLQVLVNAIINSGPR(E)	R:SILAC 2 (Arg 0-6Da Lys 0-4Da)-heavy	1.49419	0.97	768.687	3071.71	0.0154	5	23047.2	9.95	HUMAN	P46782	P46782	40S ribosomal protein S5
1212	20111221_HMoon_PC3silac_pro_3_3.7272.7390.3	3	11.83	11.8347	<0.1%	<0.1%	1	61.1		2059611		335	(R)EAYPGDVFYLHSR(L)	R:SILAC 2 (Arg 0-6Da Lys 0-4Da)-heavy	1.49419	0.89	520.597	1559.76	0.0171	11	59863.7	9.25	HUMAN	P25705	P25705	ATP synthase subunit alpha, mitochondrial
1217	20111221_HMoon_PC3silac_pro_1_6.9155.9280.3	3	11.56	11.5576	0.007	0.002	1	68.3		59300		80	(R)HYFQNTQGLIFVVDSNDR(E)	R:SILAC 2 (Arg 0-6Da Lys 0-4Da)-heavy	1.49416	0.97	720.368	2159.06	0.0274	12.7	20753.5	6.31	HUMAN	P84077	P84077|P61204|P18085|P84085	ADP-ribosylation factor 1
691	20111221_HMoon_PC3silac_pro_2_2.7233.7400.2	2	12.97	12.971	<0.1%	<0.1%	1	65.1		4523066		435	(K)GVVDSDDLPLNVSR(E)		1.49329	0.99	743.388	1485.75	0.0144	9.7	92752.5	4.76	HUMAN	P14625	P14625	Endoplasmin
475	20111221_HMoon_PC3silac_pro_1_3.4632.4649.2	2	13.91	13.907	<0.1%	<0.1%	1	68		12100571		295	(K)FADLSEAANR(N)	R:SILAC 2 (Arg 0-6Da Lys 0-4Da)-heavy	1.49282	0.99	550.282	1099.55	0.0093	8.5	53707.8	5.06	HUMAN	P08670	P08670	Vimentin
579	20111221_HMoon_PC3silac_pro_1_3.6954.7084.3	3	13.5	13.4986	<0.1%	<0.1%	1	75.8		6886130		157	(K)LGDVYVNDAFGTAHR(A)		1.49282	0.92	545.609	1634.79	0.0194	11.9	45013.3	8.66	HUMAN	P00558	P00558|P07205	Phosphoglycerate kinase 1
817	20111221_HMoon_PC3silac_pro_3_1.11771.11810.3	3	12.9	12.9	<0.1%	<0.1%	1	69.3		145728		371	(K)YNVYPTYDFACPIVDSIEGVTHALR(T)	C:Carbamidomethylation	1.49153	0.91	967.479	2900.39	0.0289	10	172185	7.06	HUMAN	P07814	P07814	Bifunctional aminoacyl-tRNA synthetase
574	20111221_HMoon_PC3silac_pro_1_5.7626.7735.2	2	13.52	13.5171	<0.1%	<0.1%	1	63.6		1756353		38	(R)CEGINISGNFYR(N)	C:Carbamidomethylation<br>R:SILAC 2 (Arg 0-6Da Lys 0-4Da)-heavy	1.49148	0.92	718.351	1435.67	0.0207	14.4	23633.9	11.02	HUMAN	P40429	P40429	60S ribosomal protein L13a
771	20111221_HMoon_PC3silac_pro_2_4.12486.12569.3	3	12.69	12.6887	<0.1%	<0.1%	1	60.3		3889989		81	(K)MSVQPTVSLGGFEITPPVVLR(L)	R:SILAC 2 (Arg 0-6Da Lys 0-4Da)-heavy	1.49022	1	745.093	2233.24	0.0279	12.5	32745.6	4.64	HUMAN	P06748	P06748	Nucleophosmin
1649	20111221_HMoon_PC3silac_pro_3_7.7672.7773.2	2	10.8	10.7965	0.01	0.003	1	68.8		2863553		36	(K)NLYIISVK(G)	K:SILAC 2 (Arg 0-6Da Lys 0-4Da)-heavy	1.4902	0.98	477.305	953.597	0.0053	5.6	14979.3	10.77	HUMAN	P62829	P62829	60S ribosomal protein L23
526	20111221_HMoon_PC3silac_pro_1_1.7653.7773.3	3	13.71	13.7122	<0.1%	<0.1%	1	68.9		4206346		1227	(R)LASTLVHLGEYQAAVDGAR(K)	R:SILAC 2 (Arg 0-6Da Lys 0-4Da)-heavy	1.48881	0.88	659.693	1977.05	0.0158	8	193380	5.48	HUMAN	Q00610	Q00610	Clathrin heavy chain 1
1584	20111221_HMoon_PC3silac_pro_1_1.10638.10699.2	2	10.67	10.6675	0.02	0.005	1	64.1		816467		654	(R)LDAVNTLLAMAER(L)	R:SILAC 2 (Arg 0-6Da Lys 0-4Da)-heavy	1.48881	0.97	711.893	1422.77	0.0075	5.2	236245	5.84	HUMAN	Q9NZM1	Q9NZM1	Myoferlin
49	20111221_HMoon_PC3silac_pro_2_4.5721.5878.3	3	17.59	17.5945	<0.1%	<0.1%	1	69.8		30009925		85	(K)IWHHTFYNELR(V)	R:SILAC 2 (Arg 0-6Da Lys 0-4Da)-heavy	1.48868	1	507.925	1521.77	-0.0073	-4.8	42357.8	5.91	HUMAN	Q9BYX7	Q9BYX7|P60709|P68032|P63261|P68133|Q6S8J3|A5A3E0|P0CG38|P0CG39	Putative beta-actin-like protein 3
770	20111221_HMoon_PC3silac_pro_2_7.10688.10774.2	2	12.7	12.7021	<0.1%	<0.1%	1	73.4		232459		50	(K)TTPDVIFVFGFR(T)	R:SILAC 2 (Arg 0-6Da Lys 0-4Da)-heavy	1.48868	0.94	702.886	1404.76	0.0022	1.6	15422.9	10.79	HUMAN	P62847	P62847	40S ribosomal protein S24
1814	20111221_HMoon_PC3silac_pro_1_2.5210.5327.2	2	10.11	10.1112	0.03	0.008	1	61.3		2817223		120	(K)IDATSASVLASR(F)		1.48748	0.97	595.821	1190.64	-0.0022	-1.9	73273.4	4.96	HUMAN	P13667	P13667	Protein disulfide-isomerase A4
444	20111221_HMoon_PC3silac_pro_2_4.4613.4738.2	2	13.85	13.8451	<0.1%	<0.1%	1	70.4		37738453		197	(R)GYSFTTTAER(E)	R:SILAC 2 (Arg 0-6Da Lys 0-4Da)-heavy	1.48715	0.99	569.779	1138.55	0.0039	3.4	42078.3	5.29	HUMAN	P60709	P60709|P63261	Actin, cytoplasmic 1
939	20111221_HMoon_PC3silac_pro_2_7.3545.3615.2	2	12.2	12.2017	0.01	0.002	1	66.2		244022		70	(R)LECVEPNCR(S)	C:Carbamidomethylation<br>R:SILAC 2 (Arg 0-6Da Lys 0-4Da)-heavy	1.48715	0.99	591.774	1182.53	0.0068	5.7	12725.9	11.2	HUMAN	P83881	P83881|Q969Q0	60S ribosomal protein L36a
953	20111221_HMoon_PC3silac_pro_2_2.12688.12700.3	3	12.16	12.1642	0.01	0.002	1	67.7		224188		781	(R)FDFVHDLVLYLYR(N)	R:SILAC 2 (Arg 0-6Da Lys 0-4Da)-heavy	1.48715	0.97	569.315	1705.9	0.027	15.8	193380	5.48	HUMAN	Q00610	Q00610	Clathrin heavy chain 1
318	20111221_HMoon_PC3silac_pro_3_4.8935.9042.2	2	15.03	15.0345	<0.1%	<0.1%	1	87.5		19963495		241	(K)SYELPDGQVITIGNER(F)	R:SILAC 2 (Arg 0-6Da Lys 0-4Da)-heavy	1.48622	1	898.967	1796.91	0.0147	8.2	42407.6	5.24	HUMAN	P62736	P62736|Q562R1|Q9BYX7|P60709|P68032|P63261|P63267|P68133|Q6S8J3|A5A3E0	Actin, aortic smooth muscle
847	20111221_HMoon_PC3silac_pro_1_3.6565.6565.2	2	12.56	12.5591	<0.1%	<0.1%	1	63.9		2183438		39	(R)TTPSYVAFTDTER(L)		1.48615	0.99	744.343	1487.7	-0.0227	-15.3	70773.2	5.76	HUMAN	P34931	P34931|P08107|P54652|P17066|P48741|P11142	Heat shock 70 kDa protein 1-like
971	20111221_HMoon_PC3silac_pro_1_5.12397.12421.3	3	12.17	12.1723	0.006	0.001	1	70.2		157160		101	(R)FSPLTTNLINLLAENGR(L)	R:SILAC 2 (Arg 0-6Da Lys 0-4Da)-heavy	1.48615	0.92	627.016	1879.04	-0.0054	-2.9	23391	10.1	HUMAN	P48047	P48047	ATP synthase subunit O, mitochondrial
607	20111221_HMoon_PC3silac_pro_2_4.4146.4283.3	3	13.2	13.202	<0.1%	<0.1%	1	63.6		38494094		360	(K)QEYDESGPSIVHR(K)	R:SILAC 2 (Arg 0-6Da Lys 0-4Da)-heavy	1.48563	0.98	508.248	1522.72	0.0082	5.4	42357.8	5.91	HUMAN	Q9BYX7	Q9BYX7|P60709|P63261|Q6S8J3|A5A3E0|P0CG38|P0CG39	Putative beta-actin-like protein 3
1000	20111221_HMoon_PC3silac_pro_2_3.10643.10643.4	4	12.04	12.0434	0.01	0.002	1	61.9		1027439		556	(R)ILTVEDHYYEGGIGEAVSSAVVGEPGITVTHLAVNR(V)		1.48563	0.95	938.994	3752.91	0.042	11.2	68561.1	7.82	HUMAN	P29401	P29401	Transketolase
1162	20111221_HMoon_PC3silac_pro_2_6.11967.12046.3	3	11.59	11.5923	0.01	0.005	1	71.3		206432		88	(K)NYLPAINGIVFLVDCADHSR(L)	C:Carbamidomethylation	1.48563	0.99	758.72	2274.13	0.0113	5	22480.5	6.22	HUMAN	Q9NR31	Q9NR31	GTP-binding protein SAR1a
1328	20111221_HMoon_PC3silac_pro_2_7.10564.10575.3	3	11.21	11.2116	0.01	0.006	1	63.3		109429		25	(R)FHDFLGDSWGILFSHPR(D)		1.48563	0.98	677.676	2030.99	0.0266	13.1	25148.6	6	HUMAN	P30041	P30041	Peroxiredoxin-6
399	20111221_HMoon_PC3silac_pro_3_3.7849.7948.3	3	14.63	14.6296	<0.1%	<0.1%	1	70.5		1253019		99	(R)LLHQLADLVER(D)		1.4849	1	436.256	1306.75	0.0069	5.3	56906.2	7.05	HUMAN	P47895	P47895	Aldehyde dehydrogenase family 1 member A3
1476	20111221_HMoon_PC3silac_pro_3_3.12733.12733.3	3	11.19	11.1942	0.01	0.001	1	67.4		513122		125	(K)LADQCTGLQGFLVFHSFGGGTGSGFTSLLMER(L)	C:Carbamidomethylation	1.4849	0.95	1130.89	3390.62	0.027	8	50819.4	4.94	HUMAN	Q71U36	Q71U36|P68363|Q9BQE3	Tubulin alpha-1A chain
227	20111221_HMoon_PC3silac_pro_1_1.8866.8956.3	3	15.49	15.4901	<0.1%	<0.1%	1	68.5		3314427		298	(R)ISGETIFVTAPHEATAGIIGVNR(K)		1.48482	0.96	785.098	2353.25	0.0278	11.8	193380	5.48	HUMAN	Q00610	Q00610	Clathrin heavy chain 1
964	20111221_HMoon_PC3silac_pro_1_6.10405.10413.3	3	12.18	12.1825	0.006	0.001	1	70.8		90395		1	(-)MLSLDFLDDVRR(M)		1.48482	0.99	493.929	1479.76	0.0106	7.2	20624.9	9.48	HUMAN	P67812	P67812	Signal peptidase complex catalytic subunit SEC11A
1030	20111221_HMoon_PC3silac_pro_1_4.12199.12294.2	2	11.99	11.9871	0.006	<0.1%	1	63.3		5439430		81	(K)MSVQPTVSLGGFEITPPVVLR(L)	R:SILAC 2 (Arg 0-6Da Lys 0-4Da)-heavy	1.48482	1	1117.14	2233.24	0.0321	14.4	32745.6	4.64	HUMAN	P06748	P06748	Nucleophosmin
1520	20111221_HMoon_PC3silac_pro_1_3.7539.7682.3	3	10.82	10.8177	0.02	0.004	1	64.2		3579320		335	(R)EAYPGDVFYLHSR(L)		1.48482	0.95	518.587	1553.74	0.0087	5.6	59863.7	9.25	HUMAN	P25705	P25705	ATP synthase subunit alpha, mitochondrial
240	20111221_HMoon_PC3silac_pro_2_4.9133.9287.2	2	15.06	15.0638	<0.1%	<0.1%	1	88.4		28535729		241	(K)SYELPDGQVITIGNER(F)	R:SILAC 2 (Arg 0-6Da Lys 0-4Da)-heavy	1.4841	1	898.966	1796.91	0.0129	7.2	42407.6	5.24	HUMAN	P62736	P62736|Q562R1|Q9BYX7|P60709|P68032|P63261|P63267|P68133|Q6S8J3|A5A3E0	Actin, aortic smooth muscle
498	20111221_HMoon_PC3silac_pro_2_3.3786.3911.2	2	13.62	13.6171	<0.1%	<0.1%	1	64.5		5133638		63	(R)LAPEYEAAATR(L)		1.4841	0.99	596.305	1191.6	0.0025	2.1	57180.7	5.98	HUMAN	P30101	P30101	Protein disulfide-isomerase A3
1483	20111221_HMoon_PC3silac_pro_2_3.13001.13107.3	3	10.85	10.853	0.01	0.006	1	70.5		749696		442	(R)EVAAFAQFGSDLDAATQQLLSR(G)		1.4841	0.94	780.066	2338.17	0.0149	6.4	59863.7	9.25	HUMAN	P25705	P25705	ATP synthase subunit alpha, mitochondrial
1644	20111221_HMoon_PC3silac_pro_2_6.4011.4101.2	2	10.5	10.4964	0.01	0.007	1	62		856699		331	(K)IIAPPER(K)	R:SILAC 2 (Arg 0-6Da Lys 0-4Da)-heavy	1.4841	1	401.25	801.492	0.0013	1.6	42407.6	5.24	HUMAN	P62736	P62736|Q562R1|P60709|P68032|P63261|P63267|P68133	Actin, aortic smooth muscle
661	20111221_HMoon_PC3silac_pro_3_2.5278.5298.2	2	13.46	13.464	<0.1%	<0.1%	1	67.9		1643608		36	(K)TFTAWCNSHLR(K)	C:Carbamidomethylation	1.48358	0.95	696.837	1392.65	0.0186	13.4	103626	5.25	HUMAN	P12814	P12814|P35609|Q08043|O43707	Alpha-actinin-1
470	20111221_HMoon_PC3silac_pro_1_3.12269.12423.2	2	13.94	13.9437	<0.1%	<0.1%	1	73.9		12238306		411	(R)ISLPLPNFSSLNLR(E)		1.4835	0.95	785.96	1570.89	0.018	11.4	53707.8	5.06	HUMAN	P08670	P08670	Vimentin
915	20111221_HMoon_PC3silac_pro_1_4.14330.14389.2	2	12.33	12.3279	<0.1%	<0.1%	1	69.6		26525		329	(R)ILYTLVDWFPVFR(D)	R:SILAC 2 (Arg 0-6Da Lys 0-4Da)-heavy	1.4835	0.92	837.971	1674.93	0.0004	0.2	44931.8	7.92	HUMAN	Q9BTV4	Q9BTV4	Transmembrane protein 43
1384	20111221_HMoon_PC3silac_pro_1_2.13015.13140.2	2	11.15	11.146	0.007	0.002	1	66.8		1463234		368	(R)VFIMDNCEELIPEYLNFIR(G)	C:Carbamidomethylation	1.4835	0.86	1208.1	2415.17	0.0182	7.5	85057.6	4.94	HUMAN	P07900	P07900	Heat shock protein HSP 90-alpha
664	20111221_HMoon_PC3silac_pro_2_2.13147.13251.3	3	13.06	13.059	<0.1%	<0.1%	1	70.8		319761		284	(K)LAPPLVTLLSAEPELQYVALR(N)	R:SILAC 2 (Arg 0-6Da Lys 0-4Da)-heavy	1.48258	0.96	767.119	2299.34	0.0051	2.2	105548	4.94	HUMAN	Q10567	Q10567	AP-1 complex subunit beta-1
712	20111221_HMoon_PC3silac_pro_2_1.3696.3790.2	2	12.89	12.8934	<0.1%	<0.1%	1	69.7		1628848		882	(K)IYIDSNNNPER(F)		1.48258	0.92	667.825	1334.63	0.0084	6.3	193380	5.48	HUMAN	Q00610	Q00610	Clathrin heavy chain 1
865	20111221_HMoon_PC3silac_pro_2_7.9220.9227.2	2	12.4	12.3987	0.01	0.002	1	68.5		441623		76	(R)DSLLQDGEFSMDLR(T)	R:SILAC 2 (Arg 0-6Da Lys 0-4Da)-heavy	1.48258	0.97	816.399	1631.77	0.023	14.1	15225.1	8.86	HUMAN	P07737	P07737	Profilin-1
1498	20111221_HMoon_PC3silac_pro_2_5.8539.8640.2	2	10.82	10.8167	0.01	0.006	1	73.8		3322085		124	(K)LILFPR(K)	R:SILAC 2 (Arg 0-6Da Lys 0-4Da)-heavy	1.48258	1	382.762	764.513	0.0043	5.6	24318.1	11.71	HUMAN	P26373	P26373	60S ribosomal protein L13
661	20111221_HMoon_PC3silac_pro_1_7.7626.7700.2	2	13.2	13.1978	<0.1%	<0.1%	1	76		223329		76	(R)DSLLQDGEFSMDLR(T)		1.48217	0.89	813.383	1625.75	0.0116	7.1	15225.1	8.86	HUMAN	P07737	P07737	Profilin-1
483	20111221_HMoon_PC3silac_pro_2_4.5742.5859.2	2	13.68	13.6796	<0.1%	<0.1%	1	65.5		10440105		85	(K)IWHHTFYNELR(V)		1.48106	0.99	758.372	1515.75	-0.0114	-7.5	42357.8	5.91	HUMAN	Q9BYX7	Q9BYX7|P60709|P68032|P63261|P68133|Q6S8J3|A5A3E0|P0CG38|P0CG39	Putative beta-actin-like protein 3
931	20111221_HMoon_PC3silac_pro_2_3.13478.13559.2	2	12.22	12.2217	0.01	0.002	1	66.5		163651		48	(K)IYPTIWWLFR(D)		1.48106	0.93	697.887	1394.76	0.0044	3.1	59712.1	6.39	HUMAN	P11413	P11413	Glucose-6-phosphate 1-dehydrogenase
1058	20111221_HMoon_PC3silac_pro_2_4.6112.6119.2	2	11.87	11.8691	0.01	0.004	1	65		1637844		18	(K)ALIAAQYSGAQVR(V)	R:SILAC 2 (Arg 0-6Da Lys 0-4Da)-heavy	1.48106	0.94	677.381	1353.76	-0.0039	-2.9	50460.2	6.25	HUMAN	P26641	P26641	Elongation factor 1-gamma
1300	20111221_HMoon_PC3silac_pro_2_8.9894.9966.2	2	11.27	11.2681	0.01	0.006	1	68.1		98064		50	(K)TTPDVIFVFGFR(T)		1.48106	0.96	699.875	1398.74	0.0019	1.4	15422.9	10.79	HUMAN	P62847	P62847	40S ribosomal protein S24
1101	20111221_HMoon_PC3silac_pro_3_7.9661.9738.3	3	12.17	12.1714	<0.1%	<0.1%	1	69.9		822180		48	(R)GFGFITFTNPEHASVAMR(A)	R:SILAC 2 (Arg 0-6Da Lys 0-4Da)-heavy	1.48096	0.97	663.339	1987.98	0.0234	11.8	17170.1	8.86	HUMAN	P98179	P98179	Putative RNA-binding protein 3
849	20111221_HMoon_PC3silac_pro_1_2.11167.11338.2	2	12.55	12.5513	<0.1%	<0.1%	1	74		6654662		282	(K)LASDLLEWIR(R)	R:SILAC 2 (Arg 0-6Da Lys 0-4Da)-heavy	1.48085	1	611.356	1221.69	0.012	9.8	103626	5.25	HUMAN	P12814	P12814|O43707	Alpha-actinin-1
915	20111221_HMoon_PC3silac_pro_3_7.10452.10523.2	2	12.64	12.6423	<0.1%	<0.1%	1	70.2		311634		85	(R)IASGLGLAWIVGR(V)	R:SILAC 2 (Arg 0-6Da Lys 0-4Da)-heavy	1.47965	1	659.901	1318.79	0.0014	1.1	16744.2	9.8	HUMAN	O14880	O14880	Microsomal glutathione S-transferase 3
1216	20111221_HMoon_PC3silac_pro_3_3.8788.8941.2	2	11.82	11.8209	<0.1%	<0.1%	1	64.8		2150773		305	(R)FEELNADLFR(G)		1.47965	0.94	627.322	1253.62	0.0202	16.1	70305	5.56	HUMAN	P54652	P54652|P11142	Heat shock-related 70 kDa protein 2
755	20111221_HMoon_PC3silac_pro_2_6.11059.11065.3	3	12.73	12.7323	<0.1%	<0.1%	1	73.9		342342		117	(K)LPFTPLSYIQGLSHR(N)		1.47955	1	576.987	1728.94	0.0027	1.6	21402.8	10.03	HUMAN	Q9UM00	Q9UM00	Transmembrane and coiled-coil domain-containing protein 1
1114	20111221_HMoon_PC3silac_pro_2_4.9271.9278.3	3	11.71	11.7134	0.01	0.004	1	68.9		84035		292	(K)DLYANTVLSGGTTmYPGIADR(M)	R:SILAC 2 (Arg 0-6Da Lys 0-4Da)-heavy m:Oxidized methionine	1.47955	0.87	746.375	2221.09	16.0219	12	42078.3	5.29	HUMAN	P60709	P60709|P63261	Actin, cytoplasmic 1
1842	20111221_HMoon_PC3silac_pro_2_5.6714.6841.2	2	10.04	10.0373	0.02	0.008	1	67.7		3063985		160	(K)LSIVPVR(R)	R:SILAC 2 (Arg 0-6Da Lys 0-4Da)-heavy	1.47955	1	395.27	789.529	0.0031	3.9	31609.1	10.55	HUMAN	P15880	P15880	40S ribosomal protein S2
559	20111221_HMoon_PC3silac_pro_1_3.4631.4650.2	2	13.61	13.6095	<0.1%	<0.1%	1	67.9		13542700		295	(K)FADLSEAANR(N)		1.47954	0.98	547.275	1093.53	0.0153	14	53707.8	5.06	HUMAN	P08670	P08670	Vimentin
1087	20111221_HMoon_PC3silac_pro_3_4.8910.8919.2	2	12.19	12.1882	<0.1%	<0.1%	1	60.3		1243270		77	(K)GLVYETSVLDPDEGIR(F)		1.47834	0.95	881.949	1762.89	0.0046	2.6	51939.7	8.69	HUMAN	O75390	O75390	Citrate synthase, mitochondrial
1123	20111221_HMoon_PC3silac_pro_3_1.3784.3838.3	3	12.12	12.1169	<0.1%	<0.1%	1	66.7		1737943		729	(R)SLSQIHEAAVR(M)		1.47834	0.97	404.224	1210.65	0.0021	1.7	236245	5.84	HUMAN	Q9NZM1	Q9NZM1	Myoferlin
1232	20111221_HMoon_PC3silac_pro_3_4.12231.12314.2	2	11.77	11.7738	<0.1%	<0.1%	1	69.3		677926		429	(R)ALGVLAQLIWSR(A)		1.47834	0.98	663.901	1326.79	0.0049	3.7	51939.7	8.69	HUMAN	O75390	O75390	Citrate synthase, mitochondrial
380	20111221_HMoon_PC3silac_pro_2_1.7121.7210.2	2	14.15	14.1462	<0.1%	<0.1%	1	71.3		1306666		1620	(K)ISVYDYDTFTR(D)	R:SILAC 2 (Arg 0-6Da Lys 0-4Da)-heavy	1.47804	0.95	693.347	1385.67	0.0186	13.4	236245	5.84	HUMAN	Q9NZM1	Q9NZM1	Myoferlin
479	20111221_HMoon_PC3silac_pro_2_7.10377.10442.3	3	13.7	13.6997	<0.1%	<0.1%	1	75.3		158254		117	(K)LPFTPLSYIQGLSHR(N)		1.47804	0.99	576.987	1728.94	0.0027	1.6	21402.8	10.03	HUMAN	Q9UM00	Q9UM00	Transmembrane and coiled-coil domain-containing protein 1
1308	20111221_HMoon_PC3silac_pro_2_7.9076.9151.2	2	11.25	11.2463	0.01	0.006	1	67		833700		76	(R)DSLLQDGEFSMDLR(T)	R:SILAC 2 (Arg 0-6Da Lys 0-4Da)-heavy	1.47804	0.99	816.397	1631.77	0.0198	12.2	15225.1	8.86	HUMAN	P07737	P07737	Profilin-1
1756	20111221_HMoon_PC3silac_pro_2_5.12137.12143.2	2	10.23	10.2278	0.02	0.008	1	60.4		357438		81	(K)MSVQPTVSLGGFEITPPVVLR(L)	R:SILAC 2 (Arg 0-6Da Lys 0-4Da)-heavy	1.47804	0.98	1117.12	2233.24	0.0071	3.2	32745.6	4.64	HUMAN	P06748	P06748	Nucleophosmin
1078	20111221_HMoon_PC3silac_pro_1_5.10474.10481.2	2	11.89	11.889	0.006	<0.1%	1	63.6		731543		66	(R)VLGLVLLR(G)	R:SILAC 2 (Arg 0-6Da Lys 0-4Da)-heavy	1.47691	1	444.822	888.634	0.0031	3.5	24780.9	11.56	HUMAN	P14678	P14678|P63162	Small nuclear ribonucleoprotein-associated proteins B and B'
997	20111221_HMoon_PC3silac_pro_2_1.7236.7337.3	3	12.05	12.0463	0.01	0.002	1	64.7		3743772		1227	(R)LASTLVHLGEYQAAVDGAR(K)	R:SILAC 2 (Arg 0-6Da Lys 0-4Da)-heavy	1.47653	0.95	659.694	1977.05	0.0173	8.8	193380	5.48	HUMAN	Q00610	Q00610	Clathrin heavy chain 1
479	20111221_HMoon_PC3silac_pro_3_2.12310.12378.3	3	14.22	14.2179	<0.1%	<0.1%	1	76.9		784663		705	(R)YSLLPFWYTLLYQAHR(E)	R:SILAC 2 (Arg 0-6Da Lys 0-4Da)-heavy	1.47573	0.99	693.046	2077.1	0.0233	11.2	107328	5.74	HUMAN	Q14697	Q14697	Neutral alpha-glucosidase AB
979	20111221_HMoon_PC3silac_pro_1_4.11979.12078.3	3	12.15	12.1542	0.006	<0.1%	1	65.9		1666793		81	(K)mSVQPTVSLGGFEITPPVVLR(L)	m:Oxidized methionine	1.4756	0.86	748.422	2227.22	16.0353	18	32745.6	4.64	HUMAN	P06748	P06748	Nucleophosmin
991	20111221_HMoon_PC3silac_pro_2_4.3585.3705.2	2	12.06	12.058	0.01	0.002	1	76.8		68829329		331	(K)IIAPPER(K)	R:SILAC 2 (Arg 0-6Da Lys 0-4Da)-heavy	1.47503	1	401.252	801.492	0.0047	5.8	42407.6	5.24	HUMAN	P62736	P62736|Q562R1|P60709|P68032|P63261|P63267|P68133	Actin, aortic smooth muscle
147	20111221_HMoon_PC3silac_pro_1_4.5569.5746.3	3	16.37	16.3683	<0.1%	<0.1%	1	71.4		13301617		85	(K)IWHHTFYNELR(V)		1.47429	0.98	505.92	1515.75	-0.0025	-1.7	42357.8	5.91	HUMAN	Q9BYX7	Q9BYX7|P60709|P68032|P63261|P68133|Q6S8J3|A5A3E0|P0CG38|P0CG39	Putative beta-actin-like protein 3
1666	20111221_HMoon_PC3silac_pro_1_6.9202.9249.2	2	10.49	10.4858	0.02	0.006	1	66		299913		144	(K)IIDGLLVMR(K)		1.47429	0.89	515.314	1029.61	0.0086	8.4	19493.1	8.89	HUMAN	O43447	O43447	Peptidyl-prolyl cis-trans isomerase H
301	20111221_HMoon_PC3silac_pro_2_7.8880.8963.2	2	14.63	14.6347	<0.1%	<0.1%	1	68.1		591400		44	(K)ELAPYDENWFYTR(A)		1.47352	0.99	852.396	1703.77	0.0151	8.9	16060.2	10.31	HUMAN	P39019	P39019	40S ribosomal protein S19
1489	20111221_HMoon_PC3silac_pro_2_7.7274.7280.2	2	10.84	10.8363	0.01	0.006	1	63.8		668908		167	(R)IALTDNALIAR(S)		1.47352	0.96	585.842	1170.68	-0.007	-6	29282.3	10.71	HUMAN	P18124	P18124	60S ribosomal protein L7
1686	20111221_HMoon_PC3silac_pro_2_5.10482.10563.4	4	10.4	10.3997	0.02	0.007	1	76.6		2090713		148	(R)TTGIVMDSGDGVTHTVPIYEGYALPHAILR(L)		1.47352	0.92	796.669	3183.61	0.0399	12.5	42078.3	5.29	HUMAN	P60709	P60709|P63261	Actin, cytoplasmic 1
1564	20111221_HMoon_PC3silac_pro_3_6.15226.15310.4	4	10.98	10.9751	0.01	0.002	1	64.2		173885		95	(K)HAFEIIHLLTGENPLQVLVNAIINSGPR(E)	R:SILAC 2 (Arg 0-6Da Lys 0-4Da)-heavy	1.47313	0.97	768.695	3071.71	0.0498	16.2	23047.2	9.95	HUMAN	P46782	P46782	40S ribosomal protein S5
1366	20111221_HMoon_PC3silac_pro_1_3.8044.8101.3	3	11.19	11.1854	0.007	0.002	1	67.2		3000336		95	(R)LVLEVAQHLGESTVR(T)	R:SILAC 2 (Arg 0-6Da Lys 0-4Da)-heavy	1.47298	0.99	552.986	1656.94	0.0057	3.4	56558.9	5.26	HUMAN	P06576	P06576	ATP synthase subunit beta, mitochondrial
536	20111221_HMoon_PC3silac_pro_2_2.12680.12764.3	3	13.46	13.4627	<0.1%	<0.1%	1	73.4		1170470		705	(R)YSLLPFWYTLLYQAHR(E)		1.47202	0.99	691.043	2071.08	0.0336	16.2	107328	5.74	HUMAN	Q14697	Q14697	Neutral alpha-glucosidase AB
1021	20111221_HMoon_PC3silac_pro_2_1.10919.11014.2	2	11.96	11.9591	0.01	0.002	1	77.3		337995		455	(R)LTSLVPFVDAFQLER(A)	R:SILAC 2 (Arg 0-6Da Lys 0-4Da)-heavy	1.47202	0.89	870.985	1740.96	0.0003	0.2	166966	6.39	HUMAN	Q14152	Q14152	Eukaryotic translation initiation factor 3 subunit A
1505	20111221_HMoon_PC3silac_pro_2_2.13558.13568.3	3	10.8	10.7954	0.01	0.006	1	65.6		220981		135	(R)TLNIPVLTVIEWSQVHFLR(E)		1.47202	0.97	755.767	2265.28	0.0098	4.3	54745.6	5	HUMAN	Q14108	Q14108	Lysosome membrane protein 2
1668	20111221_HMoon_PC3silac_pro_3_4.6678.6682.2	2	10.76	10.7576	0.01	0.003	1	60.2		3092320		176	(R)VILEIDNAR(L)		1.47183	0.96	521.8	1042.59	0.003	2.9	49929.7	4.91	HUMAN	P13646	P13646|P19012	Keratin, type I cytoskeletal 13
1677	20111221_HMoon_PC3silac_pro_3_6.4088.4188.2	2	10.75	10.7524	0.01	0.003	1	67.6		2169458		331	(K)IIAPPER(K)	R:SILAC 2 (Arg 0-6Da Lys 0-4Da)-heavy	1.47183	1	401.251	801.492	0.0015	1.8	42407.6	5.24	HUMAN	P62736	P62736|Q562R1|P60709|P68032|P63261|P63267|P68133	Actin, aortic smooth muscle
1939	20111221_HMoon_PC3silac_pro_3_5.7976.8087.2	2	10.18	10.1835	0.03	0.007	1	65.8		3434539		167	(R)IALTDNALIAR(S)	R:SILAC 2 (Arg 0-6Da Lys 0-4Da)-heavy	1.47183	0.96	588.853	1176.7	-0.0049	-4.2	29282.3	10.71	HUMAN	P18124	P18124	60S ribosomal protein L7
851	20111221_HMoon_PC3silac_pro_1_5.7057.7168.2	2	12.55	12.5532	<0.1%	<0.1%	1	63.6		4922870		59	(R)IQIWDTAGQER(Y)	R:SILAC 2 (Arg 0-6Da Lys 0-4Da)-heavy	1.47168	1	661.848	1322.68	0.0097	7.3	24675.5	5.53	HUMAN	P59190	P59190|Q9H082|P61026|Q6IQ22|P61106|P62820|Q9H0U4|Q92928|Q15771|Q15286|Q96AX2|P20336|P20337|Q96E17|O95716|Q86YS6|P20338|P61018|P61006|Q92930|Q96DA2|A6NDJ8|P20340|Q9NRW1|Q14964	Ras-related protein Rab-15
909	20111221_HMoon_PC3silac_pro_1_6.9657.9662.2	2	12.36	12.363	<0.1%	<0.1%	1	69.6		345266		8	(R)LLDWFR(S)		1.47168	1	425.238	849.462	0.0076	8.9	21766.9	9.12	HUMAN	Q9NVJ2	Q9NVJ2	ADP-ribosylation factor-like protein 8B
1301	20111221_HMoon_PC3silac_pro_1_3.8980.9165.2	2	11.35	11.3454	0.007	0.002	1	65.1		6730843		253	(K)LAVNMVPFPR(L)	R:SILAC 2 (Arg 0-6Da Lys 0-4Da)-heavy	1.47168	0.93	575.341	1149.65	0.0213	18.5	50896.6	5.05	HUMAN	Q9H4B7	Q9H4B7|Q13885|Q9BVA1|Q13509|P04350|P68371|Q99867|P07437|Q9BUF5|A6NNZ2|Q3ZCM7|A6NKZ8	Tubulin beta-1 chain
1331	20111221_HMoon_PC3silac_pro_1_5.8927.9012.2	2	11.28	11.2821	0.007	0.002	1	60.5		1644226		106	(K)FYGPEGPYGVFAGR(D)		1.47168	0.98	758.872	1516.72	0.015	9.9	21784.9	4.56	HUMAN	O00264	O00264	Membrane-associated progesterone receptor component 1
147	20111221_HMoon_PC3silac_pro_3_7.10714.10782.3	3	16.44	16.4448	<0.1%	<0.1%	1	86		305348		117	(K)LPFTPLSYIQGLSHR(N)		1.47054	1	576.987	1728.94	0.0048	2.8	21402.8	10.03	HUMAN	Q9UM00	Q9UM00	Transmembrane and coiled-coil domain-containing protein 1
452	20111221_HMoon_PC3silac_pro_3_6.11722.11802.2	2	14.35	14.3545	<0.1%	<0.1%	1	72.2		423070		50	(K)TTPDVIFVFGFR(T)		1.47054	0.98	699.876	1398.74	0.0035	2.5	15422.9	10.79	HUMAN	P62847	P62847	40S ribosomal protein S24
685	20111221_HMoon_PC3silac_pro_3_1.10996.11066.2	2	13.35	13.3547	<0.1%	<0.1%	1	68.1		400659		508	(K)VGYTPDWIFLLR(N)		1.47054	0.98	740.405	1479.8	0.0041	2.7	193380	5.48	HUMAN	Q00610	Q00610|P53675	Clathrin heavy chain 1
930	20111221_HMoon_PC3silac_pro_3_1.11002.11086.2	2	12.61	12.6089	<0.1%	<0.1%	1	79.6		169249		455	(R)LTSLVPFVDAFQLER(A)	R:SILAC 2 (Arg 0-6Da Lys 0-4Da)-heavy	1.47054	0.95	870.986	1740.96	0.0017	1	166966	6.39	HUMAN	Q14152	Q14152	Eukaryotic translation initiation factor 3 subunit A
1639	20111221_HMoon_PC3silac_pro_3_1.7151.7246.2	2	10.81	10.806	0.01	0.003	1	77.1		1418564		1620	(K)ISVYDYDTFTR(D)		1.47054	0.91	690.341	1379.65	0.0268	19.4	236245	5.84	HUMAN	Q9NZM1	Q9NZM1	Myoferlin
621	20111221_HMoon_PC3silac_pro_2_7.8837.8939.2	2	13.17	13.166	<0.1%	<0.1%	1	68.4		694327		76	(R)DSLLQDGEFSMDLR(T)	R:SILAC 2 (Arg 0-6Da Lys 0-4Da)-heavy	1.47053	0.95	816.394	1631.77	0.0138	8.5	15225.1	8.86	HUMAN	P07737	P07737	Profilin-1
823	20111221_HMoon_PC3silac_pro_2_4.13961.14021.2	2	12.53	12.532	0.01	0.002	1	66.3		732956		142	(R)ASITPGTILIILTGR(H)	R:SILAC 2 (Arg 0-6Da Lys 0-4Da)-heavy	1.47053	0.98	766.482	1531.95	0.0054	3.5	32784.4	10.62	HUMAN	Q02878	Q02878	60S ribosomal protein L6
1173	20111221_HMoon_PC3silac_pro_1_1.11644.11686.3	3	11.63	11.6335	0.007	<0.1%	1	75.3		200413		308	(R)LLVPLVPDLQDVAQLR(S)		1.47038	0.97	597.023	1789.06	-0.004	-2.3	123368	5.57	HUMAN	Q9BSJ8	Q9BSJ8	Extended synaptotagmin-1
429	20111221_HMoon_PC3silac_pro_3_7.9185.9215.2	2	14.46	14.4624	<0.1%	<0.1%	1	64.9		745007		44	(K)ELAPYDENWFYTR(A)	R:SILAC 2 (Arg 0-6Da Lys 0-4Da)-heavy	1.46924	0.99	855.409	1709.79	0.0198	11.6	16060.2	10.31	HUMAN	P39019	P39019	40S ribosomal protein S19
1452	20111221_HMoon_PC3silac_pro_3_6.7668.7673.2	2	11.24	11.239	0.01	<0.1%	1	61		823764		38	(R)CEGINISGNFYR(N)	C:Carbamidomethylation<br>R:SILAC 2 (Arg 0-6Da Lys 0-4Da)-heavy	1.46924	0.96	718.345	1435.67	0.0097	6.8	23633.9	11.02	HUMAN	P40429	P40429	60S ribosomal protein L13a
1499	20111221_HMoon_PC3silac_pro_3_3.6526.6640.2	2	11.14	11.1404	0.01	0.003	1	67.2		1860286		241	(R)LADALQELR(A)		1.46924	0.93	514.79	1028.57	-0.0012	-1.1	74423.5	6.57	HUMAN	P02545	P02545	Prelamin-A/C
1532	20111221_HMoon_PC3silac_pro_3_5.8250.8345.2	2	11.05	11.0523	0.01	0.002	1	70.3		2662581		219	(K)GVAPLWMR(Q)		1.46924	0.99	465.257	929.503	0.0052	5.5	40550.6	9.76	HUMAN	Q00325	Q00325	Phosphate carrier protein, mitochondrial
1932	20111221_HMoon_PC3silac_pro_3_7.4726.4733.2	2	10.2	10.1963	0.03	0.007	1	64.2		764514		137	(K)AQAELVGTADEATR(A)		1.46924	0.99	716.358	1431.71	0.0011	0.8	17489.6	5.38	HUMAN	P30049	P30049	ATP synthase subunit delta, mitochondrial
1101	20111221_HMoon_PC3silac_pro_2_7.10520.10582.4	4	11.74	11.7358	0.01	0.004	1	64.9		240927		25	(R)FHDFLGDSWGILFSHPR(D)	R:SILAC 2 (Arg 0-6Da Lys 0-4Da)-heavy	1.46904	0.98	510.01	2037.01	0.0125	6.1	25148.6	6	HUMAN	P30041	P30041	Peroxiredoxin-6
1422	20111221_HMoon_PC3silac_pro_2_7.7196.7203.2	2	11.02	11.0187	0.01	0.006	1	70.4		327718		89	(K)LAFVIR(I)	R:SILAC 2 (Arg 0-6Da Lys 0-4Da)-heavy	1.46904	1	362.744	724.481	-0.0002	-0.3	29282.3	10.71	HUMAN	P18124	P18124	60S ribosomal protein L7
269	20111221_HMoon_PC3silac_pro_3_5.11664.11753.2	2	15.44	15.4384	<0.1%	<0.1%	1	80.8		539712		223	(K)LVDQNIFSFYLSR(D)		1.46795	0.92	801.424	1601.83	0.0085	5.3	45064.9	6.11	HUMAN	P07339	P07339	Cathepsin D
456	20111221_HMoon_PC3silac_pro_3_6.12409.12473.3	3	14.33	14.3253	<0.1%	<0.1%	1	76		281130		88	(K)NYLPAINGIVFLVDCADHSR(L)	C:Carbamidomethylation	1.46795	0.97	758.721	2274.13	0.0164	7.2	22480.5	6.22	HUMAN	Q9NR31	Q9NR31	GTP-binding protein SAR1a
316	20111221_HMoon_PC3silac_pro_1_2.11161.11332.2	2	14.89	14.8871	<0.1%	<0.1%	1	77.9		7590260		282	(K)LASDLLEWIR(R)		1.46778	0.93	608.349	1215.67	0.0171	14.1	103626	5.25	HUMAN	P12814	P12814|O43707	Alpha-actinin-1
66	20111221_HMoon_PC3silac_pro_1_6.11051.11121.3	3	17.69	17.6899	<0.1%	<0.1%	1	84.6		723340		117	(K)LPFTPLSYIQGLSHR(N)		1.46649	1	576.987	1728.94	0.0024	1.4	21402.8	10.03	HUMAN	Q9UM00	Q9UM00	Transmembrane and coiled-coil domain-containing protein 1
1807	20111221_HMoon_PC3silac_pro_2_5.8209.8328.2	2	10.12	10.1235	0.02	0.008	1	62.2		1997602		219	(K)GVAPLWMR(Q)	R:SILAC 2 (Arg 0-6Da Lys 0-4Da)-heavy	1.46606	1	468.267	935.523	0.0038	4.1	40550.6	9.76	HUMAN	Q00325	Q00325	Phosphate carrier protein, mitochondrial
595	20111221_HMoon_PC3silac_pro_3_4.4607.4733.2	2	13.71	13.7142	<0.1%	<0.1%	1	67.6		33563789		197	(R)GYSFTTTAER(E)	R:SILAC 2 (Arg 0-6Da Lys 0-4Da)-heavy	1.46538	0.99	569.779	1138.55	0.0041	3.6	42078.3	5.29	HUMAN	P60709	P60709|P63261	Actin, cytoplasmic 1
1170	20111221_HMoon_PC3silac_pro_3_5.10448.10541.2	2	11.98	11.98	<0.1%	<0.1%	1	69.7		2913962		166	(K)IFGVTTLDIVR(A)	R:SILAC 2 (Arg 0-6Da Lys 0-4Da)-heavy	1.46538	1	620.376	1239.74	0.0052	4.2	35959.1	9.38	HUMAN	P40926	P40926	Malate dehydrogenase, mitochondrial
154	20111221_HMoon_PC3silac_pro_1_4.5574.5700.3	3	16.28	16.278	<0.1%	<0.1%	1	67.8		11393688		85	(K)IWHHTFYNELR(V)	R:SILAC 2 (Arg 0-6Da Lys 0-4Da)-heavy	1.4652	0.99	507.927	1521.77	-0.0031	-2.1	42357.8	5.91	HUMAN	Q9BYX7	Q9BYX7|P60709|P68032|P63261|P68133|Q6S8J3|A5A3E0|P0CG38|P0CG39	Putative beta-actin-like protein 3
359	20111221_HMoon_PC3silac_pro_1_6.7634.7737.2	2	14.62	14.6225	<0.1%	<0.1%	1	72.8		2602564		45	(K)LVILANNCPALR(K)	C:Carbamidomethylation<br>R:SILAC 2 (Arg 0-6Da Lys 0-4Da)-heavy	1.4652	0.99	680.4	1359.79	0.0061	4.5	12955	9.87	HUMAN	P62888	P62888	60S ribosomal protein L30
978	20111221_HMoon_PC3silac_pro_2_4.14629.14705.3	3	12.1	12.1042	0.01	0.002	1	70.7		222399		332	(K)LPPLPLTLALGAFLNHR(K)	R:SILAC 2 (Arg 0-6Da Lys 0-4Da)-heavy	1.46457	1	617.044	1849.12	0.0018	1	38234.7	6.8	HUMAN	O96008	O96008	Mitochondrial import receptor subunit TOM40 homolog
978	20111221_HMoon_PC3silac_pro_3_1.3828.3840.3	3	12.47	12.4696	<0.1%	<0.1%	1	70.9		848921		912	(K)RDPHLACVAYER(G)	C:Carbamidomethylation	1.4641	0.95	496.249	1486.72	0.0108	7.3	193380	5.48	HUMAN	Q00610	Q00610|P53675	Clathrin heavy chain 1
1105	20111221_HMoon_PC3silac_pro_3_5.11426.11509.2	2	12.16	12.1555	<0.1%	<0.1%	1	68.8		744797		23	(K)LFIGGLSFETTEESLR(N)	R:SILAC 2 (Arg 0-6Da Lys 0-4Da)-heavy	1.4641	0.91	902.978	1804.94	0.0064	3.6	37486.1	9.03	HUMAN	P22626	P22626	Heterogeneous nuclear ribonucleoproteins A2/B1
435	20111221_HMoon_PC3silac_pro_1_3.8049.8193.3	3	14.16	14.1625	<0.1%	<0.1%	1	78.9		3796820		95	(R)LVLEVAQHLGESTVR(T)		1.46391	0.94	550.98	1650.92	0.009	5.5	56558.9	5.26	HUMAN	P06576	P06576	ATP synthase subunit beta, mitochondrial
1575	20111221_HMoon_PC3silac_pro_1_3.12466.12478.3	3	10.69	10.6867	0.02	0.005	1	66.9		4333954		217	(K)LTTPTYGDLNHLVSATMSGVTTCLR(F)	C:Carbamidomethylation	1.46391	0.92	903.464	2708.34	0.0398	14.7	50305.5	4.78	HUMAN	Q13885	Q13885|Q9BVA1|P04350|P68371|P07437	Tubulin beta-2A chain
1129	20111221_HMoon_PC3silac_pro_2_7.10088.10151.2	2	11.66	11.6649	0.01	0.005	1	73.2		291604		85	(R)IASGLGLAWIVGR(V)	R:SILAC 2 (Arg 0-6Da Lys 0-4Da)-heavy	1.46309	1	659.899	1318.79	-0.0022	-1.7	16744.2	9.8	HUMAN	O14880	O14880	Microsomal glutathione S-transferase 3
1632	20111221_HMoon_PC3silac_pro_2_4.13844.13962.3	3	10.52	10.5175	0.01	0.007	1	65.2		635630		142	(R)ASITPGTILIILTGR(H)	R:SILAC 2 (Arg 0-6Da Lys 0-4Da)-heavy	1.46309	0.97	511.324	1531.95	0.0061	4	32784.4	10.62	HUMAN	Q02878	Q02878	60S ribosomal protein L6
1797	20111221_HMoon_PC3silac_pro_2_3.5371.5489.2	2	10.14	10.1445	0.02	0.008	1	62		5313861		297	(K)LNFAVASR(K)		1.46309	1	439.249	877.489	0.0021	2.4	57180.7	5.98	HUMAN	P30101	P30101	Protein disulfide-isomerase A3
882	20111221_HMoon_PC3silac_pro_3_5.10405.10505.2	2	12.75	12.7494	<0.1%	<0.1%	1	67.3		924344		66	(R)VLGLVLLR(G)	R:SILAC 2 (Arg 0-6Da Lys 0-4Da)-heavy	1.46282	0.99	444.822	888.634	0.0039	4.4	24780.9	11.56	HUMAN	P14678	P14678|P63162	Small nuclear ribonucleoprotein-associated proteins B and B'
733	20111221_HMoon_PC3silac_pro_1_3.12465.12532.2	2	12.92	12.9155	<0.1%	<0.1%	1	70.6		6644817		411	(R)ISLPLPNFSSLNLR(E)		1.46262	0.94	785.959	1570.89	0.0154	9.8	53707.8	5.06	HUMAN	P08670	P08670	Vimentin
1640	20111221_HMoon_PC3silac_pro_1_2.13792.13903.3	3	10.55	10.5527	0.02	0.005	1	66.4		488329		284	(K)LAPPLVTLLSAEPELQYVALR(N)		1.46262	0.99	765.112	2293.32	0.0055	2.4	105548	4.94	HUMAN	Q10567	Q10567	AP-1 complex subunit beta-1
1195	20111221_HMoon_PC3silac_pro_3_2.11917.11917.2	2	11.89	11.8898	<0.1%	<0.1%	1	69.4		165045		65	(K)LMLLLEVISGER(L)		1.46154	0.94	686.895	1372.79	-0.0035	-2.6	103626	5.25	HUMAN	P12814	P12814|P35609|Q08043|O43707	Alpha-actinin-1
1197	20111221_HMoon_PC3silac_pro_1_2.11344.11344.2	2	11.6	11.5963	0.007	<0.1%	1	72.2		5038271		282	(K)LASDLLEWIR(R)	R:SILAC 2 (Arg 0-6Da Lys 0-4Da)-heavy	1.46134	1	611.356	1221.69	0.0112	9.2	103626	5.25	HUMAN	P12814	P12814|O43707	Alpha-actinin-1
62	20111221_HMoon_PC3silac_pro_3_1.7303.7427.3	3	17.66	17.6562	<0.1%	<0.1%	1	76.8		3280779		1227	(R)LASTLVHLGEYQAAVDGAR(K)	R:SILAC 2 (Arg 0-6Da Lys 0-4Da)-heavy	1.46026	0.93	659.695	1977.05	0.02	10.1	193380	5.48	HUMAN	Q00610	Q00610	Clathrin heavy chain 1
678	20111221_HMoon_PC3silac_pro_2_4.12871.12950.3	3	13.02	13.0153	<0.1%	<0.1%	1	73.5		1735371		163	(K)LAMQEFMILPVGAANFR(E)	R:SILAC 2 (Arg 0-6Da Lys 0-4Da)-heavy	1.46014	0.95	638.678	1914.01	0.0129	6.7	47510.4	7.04	HUMAN	P06733	P06733	Alpha-enolase
1125	20111221_HMoon_PC3silac_pro_2_3.6582.6699.2	2	11.67	11.6691	0.01	0.005	1	68		1113477		241	(R)LADALQELR(A)		1.46014	0.87	514.792	1028.57	0.0034	3.3	74423.5	6.57	HUMAN	P02545	P02545	Prelamin-A/C
1326	20111221_HMoon_PC3silac_pro_2_1.7247.7343.3	3	11.21	11.2053	0.01	0.006	1	64.2		3688890		1227	(R)LASTLVHLGEYQAAVDGAR(K)		1.46014	0.98	657.688	1971.03	0.0188	9.6	193380	5.48	HUMAN	Q00610	Q00610	Clathrin heavy chain 1
1712	20111221_HMoon_PC3silac_pro_2_7.10450.10532.3	3	10.34	10.3425	0.02	0.008	1	60.1		166422		121	(R)NNEDISIIPPLFTVSVDHR(G)	R:SILAC 2 (Arg 0-6Da Lys 0-4Da)-heavy	1.46014	0.93	724.719	2172.14	0.0037	1.7	19169.4	5.76	HUMAN	P51571	P51571	Translocon-associated protein subunit delta
1668	20111221_HMoon_PC3silac_pro_1_2.8915.8922.4	4	10.48	10.4758	0.02	0.006	1	68.6		663188		656	(R)ISIEMHGTLEDQLSHLR(Q)		1.46005	0.93	495.512	1979	0.0263	13.3	103626	5.25	HUMAN	P12814	P12814	Alpha-actinin-1
538	20111221_HMoon_PC3silac_pro_3_8.7064.7086.3	3	13.97	13.9696	<0.1%	<0.1%	1	78.9		312038		115	(R)IYHTIAYLTPLPQPNR(A)		1.45899	0.99	633.018	1897.03	0.0076	4	17655.4	9.52	HUMAN	P10620	P10620	Microsomal glutathione S-transferase 1
1897	20111221_HMoon_PC3silac_pro_3_4.13461.13527.3	3	10.28	10.2778	0.03	0.007	1	62.2		358827		142	(R)ASITPGTILIILTGR(H)	R:SILAC 2 (Arg 0-6Da Lys 0-4Da)-heavy	1.45899	0.98	511.325	1531.95	0.0091	5.9	32784.4	10.62	HUMAN	Q02878	Q02878	60S ribosomal protein L6
1402	20111221_HMoon_PC3silac_pro_1_1.6281.6387.2	2	11.1	11.1023	0.007	0.002	1	61.9		3076969		712	(R)VVFQEFR(Q)		1.45877	0.86	462.756	924.494	0.0111	12.1	227784	5.5	HUMAN	P35579	P35579	Myosin-9
1622	20111221_HMoon_PC3silac_pro_1_4.13645.13711.3	3	10.6	10.6022	0.02	0.005	1	66.7		648866		142	(R)ASITPGTILIILTGR(H)	R:SILAC 2 (Arg 0-6Da Lys 0-4Da)-heavy	1.45877	0.98	511.326	1531.95	0.0112	7.3	32784.4	10.62	HUMAN	Q02878	Q02878	60S ribosomal protein L6
269	20111221_HMoon_PC3silac_pro_2_3.13704.13768.2	2	14.9	14.895	<0.1%	<0.1%	1	69		567651		231	(K)FGVEQDVDMVFASFIR(K)	R:SILAC 2 (Arg 0-6Da Lys 0-4Da)-heavy	1.45867	0.91	933.475	1865.92	0.0229	12.3	58506.4	8.38	HUMAN	P14618	P14618	Pyruvate kinase isozymes M1/M2
1080	20111221_HMoon_PC3silac_pro_2_3.12400.12495.2	2	11.78	11.7761	0.01	0.004	1	61.5		1184893		163	(K)LAMQEFMILPVGAANFR(E)	R:SILAC 2 (Arg 0-6Da Lys 0-4Da)-heavy	1.45867	0.87	957.509	1914.01	0.0028	1.4	47510.4	7.04	HUMAN	P06733	P06733	Alpha-enolase
949	20111221_HMoon_PC3silac_pro_3_1.6588.6690.2	2	12.56	12.5569	<0.1%	<0.1%	1	64.7		1794591		177	(R)VVGAMQLYSVDR(K)	R:SILAC 2 (Arg 0-6Da Lys 0-4Da)-heavy	1.45772	0.92	672.363	1343.71	0.0106	7.9	193380	5.48	HUMAN	Q00610	Q00610|P53675	Clathrin heavy chain 1
1354	20111221_HMoon_PC3silac_pro_1_2.14072.14120.3	3	11.23	11.2329	0.007	0.002	1	68.7		429984		32	(K)FLESVEGNQNYPLLLLTLLEK(S)		1.45749	0.89	811.785	2433.33	0.0141	5.8	111213	5.52	HUMAN	P55060	P55060	Exportin-2
597	20111221_HMoon_PC3silac_pro_2_2.12368.12466.2	2	13.25	13.2524	<0.1%	<0.1%	1	65.7		1174483		368	(R)VFIMDNCEELIPEYLNFIR(G)	C:Carbamidomethylation	1.4572	0.92	1208.1	2415.17	0.0206	8.5	85057.6	4.94	HUMAN	P07900	P07900	Heat shock protein HSP 90-alpha
658	20111221_HMoon_PC3silac_pro_2_3.6308.6429.2	2	13.08	13.0767	<0.1%	<0.1%	1	74.5		6149845		39	(R)TTPSYVAFTDTER(L)	R:SILAC 2 (Arg 0-6Da Lys 0-4Da)-heavy	1.4572	0.98	747.372	1493.72	0.0147	9.9	70773.2	5.76	HUMAN	P34931	P34931|P08107|P54652|P17066|P48741|P11142	Heat shock 70 kDa protein 1-like
1015	20111221_HMoon_PC3silac_pro_2_8.6323.6326.2	2	11.99	11.9859	0.01	0.002	1	69.9		170481		79	(K)TAVVVGTITDDVR(V)	R:SILAC 2 (Arg 0-6Da Lys 0-4Da)-heavy	1.4572	0.98	676.38	1351.75	0.0006	0.5	21748.2	11.84	HUMAN	Q07020	Q07020	60S ribosomal protein L18
843	20111221_HMoon_PC3silac_pro_3_3.3822.3965.2	2	12.83	12.8344	<0.1%	<0.1%	1	64.2		4803571		63	(R)LAPEYEAAATR(L)		1.45645	0.99	596.306	1191.6	0.0033	2.8	57180.7	5.98	HUMAN	P30101	P30101	Protein disulfide-isomerase A3
1181	20111221_HMoon_PC3silac_pro_3_8.5447.5452.2	2	11.94	11.9394	<0.1%	<0.1%	1	66.8		639133		53	(K)AGNLGGGVVTIER(S)		1.45645	1	621.844	1242.68	0.0012	1	14843.8	9.3	HUMAN	P35268	P35268	60S ribosomal protein L22
1874	20111221_HMoon_PC3silac_pro_3_5.7963.8075.2	2	10.33	10.3277	0.03	0.006	1	69		4008671		167	(R)IALTDNALIAR(S)		1.45645	0.95	585.846	1170.68	0.0014	1.2	29282.3	10.71	HUMAN	P18124	P18124	60S ribosomal protein L7
378	20111221_HMoon_PC3silac_pro_1_6.10767.10773.2	2	14.52	14.522	<0.1%	<0.1%	1	85.5		138737		88	(R)GVNAIVYMIDAADR(E)		1.45622	0.9	754.389	1507.76	0.0124	8.2	21766.9	9.12	HUMAN	Q9NVJ2	Q9NVJ2	ADP-ribosylation factor-like protein 8B
947	20111221_HMoon_PC3silac_pro_1_6.9902.9986.3	3	12.22	12.2207	0.006	0.001	1	66.8		2198263		48	(R)GFGFITFTNPEHASVAMR(A)	R:SILAC 2 (Arg 0-6Da Lys 0-4Da)-heavy	1.45622	0.98	663.343	1987.98	0.0345	17.4	17170.1	8.86	HUMAN	P98179	P98179	Putative RNA-binding protein 3
486	20111221_HMoon_PC3silac_pro_2_8.9726.9758.3	3	13.68	13.6767	<0.1%	<0.1%	1	68.7		106649		25	(R)FHDFLGDSWGILFSHPR(D)		1.45573	0.99	677.673	2030.99	0.0188	9.3	25148.6	6	HUMAN	P30041	P30041	Peroxiredoxin-6
515	20111221_HMoon_PC3silac_pro_2_5.10347.10495.2	2	13.58	13.5845	<0.1%	<0.1%	1	68.4		1582640		66	(R)VLGLVLLR(G)	R:SILAC 2 (Arg 0-6Da Lys 0-4Da)-heavy	1.45573	1	444.822	888.634	0.0033	3.7	24780.9	11.56	HUMAN	P14678	P14678|P63162	Small nuclear ribonucleoprotein-associated proteins B and B'
1003	20111221_HMoon_PC3silac_pro_2_7.7953.8048.3	3	12.04	12.0448	0.01	0.002	1	74.8		1552899		115	(R)IYHTIAYLTPLPQPNR(A)		1.45573	0.96	633.019	1897.03	0.0079	4.2	17655.4	9.52	HUMAN	P10620	P10620	Microsomal glutathione S-transferase 1
1517	20111221_HMoon_PC3silac_pro_2_2.12437.12513.2	2	10.78	10.7785	0.01	0.006	1	60.2		1453933		360	(R)VFIMDSCDELIPEYLNFIR(G)	C:Carbamidomethylation<br>R:SILAC 2 (Arg 0-6Da Lys 0-4Da)-heavy	1.45573	0.98	1190.6	2380.17	0.0222	9.3	83605	4.97	HUMAN	P08238	P08238	Heat shock protein HSP 90-beta
1739	20111221_HMoon_PC3silac_pro_2_7.7668.7770.2	2	10.28	10.2797	0.02	0.008	1	69.5		2160853		58	(R)LFAFVR(F)	R:SILAC 2 (Arg 0-6Da Lys 0-4Da)-heavy	1.45573	1	379.737	758.466	0.001	1.3	16058.8	5.54	HUMAN	Q14019	Q14019	Coactosin-like protein
762	20111221_HMoon_PC3silac_pro_3_7.9654.9737.3	3	13.1	13.1046	<0.1%	<0.1%	1	69.4		928078		48	(R)GFGFITFTNPEHASVAMR(A)		1.45518	0.96	661.333	1981.96	0.0253	12.7	17170.1	8.86	HUMAN	P98179	P98179	Putative RNA-binding protein 3
1592	20111221_HMoon_PC3silac_pro_3_1.9268.9358.2	2	10.91	10.9062	0.01	0.002	1	68.6		1005513		768	(K)LTDQLPLIIVCDR(F)	C:Carbamidomethylation	1.45518	0.88	778.433	1555.85	0.0065	4.2	193380	5.48	HUMAN	Q00610	Q00610|P53675	Clathrin heavy chain 1
1400	20111221_HMoon_PC3silac_pro_1_4.11523.11636.2	2	11.11	11.1096	0.007	0.002	1	69.9		1581223		23	(K)LFIGGLSFETTEESLR(N)	R:SILAC 2 (Arg 0-6Da Lys 0-4Da)-heavy	1.45494	0.9	902.98	1804.94	0.0102	5.7	37486.1	9.03	HUMAN	P22626	P22626	Heterogeneous nuclear ribonucleoproteins A2/B1
471	20111221_HMoon_PC3silac_pro_2_7.8834.8928.2	2	13.76	13.76	<0.1%	<0.1%	1	75.6		667906		76	(R)DSLLQDGEFSMDLR(T)		1.45427	0.91	813.383	1625.75	0.0112	6.9	15225.1	8.86	HUMAN	P07737	P07737	Profilin-1
670	20111221_HMoon_PC3silac_pro_2_3.12165.12270.3	3	13.04	13.0406	<0.1%	<0.1%	1	74.8		1834211		230	(R)LISQIVSSITASLR(F)	R:SILAC 2 (Arg 0-6Da Lys 0-4Da)-heavy	1.45427	0.96	498.64	1493.9	0.0049	3.3	50835.4	4.94	HUMAN	P68363	P68363|Q9BQE3|P68366|Q9H853|Q9NY65	Tubulin alpha-1B chain
899	20111221_HMoon_PC3silac_pro_2_7.3609.3609.2	2	12.32	12.3178	0.01	0.002	1	64.8		237492		70	(R)LECVEPNCR(S)	C:Carbamidomethylation	1.45427	0.92	588.764	1176.51	0.0081	6.9	12725.9	11.2	HUMAN	P83881	P83881|Q969Q0	60S ribosomal protein L36a
1424	20111221_HMoon_PC3silac_pro_2_4.3142.3249.2	2	11.01	11.0145	0.01	0.006	1	61.1		49348508		21	(K)AGFAGDDAPR(A)	R:SILAC 2 (Arg 0-6Da Lys 0-4Da)-heavy	1.45427	1	491.739	982.468	0.0021	2.1	42407.6	5.24	HUMAN	P62736	P62736|P60709|P68032|P63261|P63267|P68133|Q6S8J3|A5A3E0|P0CG38|P0CG39	Actin, aortic smooth muscle
1175	20111221_HMoon_PC3silac_pro_1_3.13630.13752.3	3	11.63	11.6333	0.007	<0.1%	1	62.9		907683		231	(K)FGVEQDVDmVFASFIR(K)	m:Oxidized methionine	1.45367	0.97	625.976	1859.9	16.015	10.7	58506.4	8.38	HUMAN	P14618	P14618	Pyruvate kinase isozymes M1/M2
347	20111221_HMoon_PC3silac_pro_2_6.11331.11405.2	2	14.34	14.3401	<0.1%	<0.1%	1	71.3		483532		50	(K)TTPDVIFVFGFR(T)		1.45281	0.99	699.877	1398.74	0.0043	3.1	15422.9	10.79	HUMAN	P62847	P62847	40S ribosomal protein S24
653	20111221_HMoon_PC3silac_pro_2_3.9903.10017.3	3	13.09	13.0888	<0.1%	<0.1%	1	84.3		7122963		251	(K)ISSIQSIVPALEIANAHR(K)	R:SILAC 2 (Arg 0-6Da Lys 0-4Da)-heavy	1.45281	0.98	642.378	1925.09	0.0272	14.1	61224.7	5.7	HUMAN	P10809	P10809	60 kDa heat shock protein, mitochondrial
85	20111221_HMoon_PC3silac_pro_1_4.8869.8886.2	2	17.32	17.318	<0.1%	<0.1%	1	81.5		1148317		64	(R)AIVAIENPADVSVISSR(N)		1.4524	0.89	870.968	1740.95	-0.0207	-11.9	32967.6	4.79	HUMAN	P08865	P08865	40S ribosomal protein SA
870	20111221_HMoon_PC3silac_pro_1_3.5238.5371.2	2	12.49	12.4947	<0.1%	<0.1%	1	61.6		12839724		51	(R)SLYASSPGGVYATR(S)		1.4524	1	714.868	1428.71	0.0176	12.3	53707.8	5.06	HUMAN	P08670	P08670	Vimentin
1164	20111221_HMoon_PC3silac_pro_3_4.3670.3784.2	2	12.01	12.0071	<0.1%	<0.1%	1	74.7		60122739		331	(K)IIAPPER(K)	R:SILAC 2 (Arg 0-6Da Lys 0-4Da)-heavy	1.45139	1	401.252	801.492	0.0049	6.1	42407.6	5.24	HUMAN	P62736	P62736|Q562R1|P60709|P68032|P63261|P63267|P68133	Actin, aortic smooth muscle
1503	20111221_HMoon_PC3silac_pro_3_2.10249.10339.2	2	11.13	11.1311	0.01	0.003	1	74		3218059		282	(K)LASDLLEWIR(R)	R:SILAC 2 (Arg 0-6Da Lys 0-4Da)-heavy	1.45139	0.99	611.353	1221.69	0.005	4.1	103626	5.25	HUMAN	P12814	P12814|O43707	Alpha-actinin-1
2001	20111221_HMoon_PC3silac_pro_3_3.9769.9940.3	3	10.04	10.0361	0.03	0.007	1	81.8		5896599		251	(K)ISSIQSIVPALEIANAHR(K)	R:SILAC 2 (Arg 0-6Da Lys 0-4Da)-heavy	1.45139	0.99	642.378	1925.09	0.0272	14.1	61224.7	5.7	HUMAN	P10809	P10809	60 kDa heat shock protein, mitochondrial
443	20111221_HMoon_PC3silac_pro_2_6.10055.10133.3	3	13.86	13.8567	<0.1%	<0.1%	1	72		1374320		81	(R)DYLHLPPEIVPATLR(R)	R:SILAC 2 (Arg 0-6Da Lys 0-4Da)-heavy	1.45135	0.99	580.667	1739.98	0.0078	4.5	18897.4	10.15	HUMAN	P46783	P46783	40S ribosomal protein S10
694	20111221_HMoon_PC3silac_pro_2_4.5986.5993.2	2	12.96	12.9622	<0.1%	<0.1%	1	63.1		6443582		85	(K)IWHHTFYNELR(V)	R:SILAC 2 (Arg 0-6Da Lys 0-4Da)-heavy	1.45135	0.99	761.381	1521.77	-0.014	-9.2	42357.8	5.91	HUMAN	Q9BYX7	Q9BYX7|P60709|P68032|P63261|P68133|Q6S8J3|A5A3E0|P0CG38|P0CG39	Putative beta-actin-like protein 3
704	20111221_HMoon_PC3silac_pro_2_3.7830.7945.3	3	12.91	12.9137	<0.1%	<0.1%	1	71.7		2799849		95	(R)LVLEVAQHLGESTVR(T)	R:SILAC 2 (Arg 0-6Da Lys 0-4Da)-heavy	1.45135	0.99	552.984	1656.94	-0.0012	-0.7	56558.9	5.26	HUMAN	P06576	P06576	ATP synthase subunit beta, mitochondrial
1018	20111221_HMoon_PC3silac_pro_2_5.9674.9793.2	2	11.98	11.9824	0.01	0.002	1	70.5		1829558		24	(K)LVAIVDVIDQNR(A)	R:SILAC 2 (Arg 0-6Da Lys 0-4Da)-heavy	1.45135	1	680.899	1360.79	0.0011	0.8	23545.5	11.15	HUMAN	P50914	P50914	60S ribosomal protein L14
1356	20111221_HMoon_PC3silac_pro_1_4.11792.11798.2	2	11.22	11.2204	0.007	0.002	1	66.4		474305		223	(K)LVDQNIFSFYLSR(D)		1.45113	0.86	801.424	1601.83	0.0083	5.2	45064.9	6.11	HUMAN	P07339	P07339	Cathepsin D
1440	20111221_HMoon_PC3silac_pro_1_3.12329.12468.3	3	11.03	11.0303	0.02	0.003	1	74.7		1999772		411	(R)ISLPLPNFSSLNLR(E)	R:SILAC 2 (Arg 0-6Da Lys 0-4Da)-heavy	1.45113	1	526.316	1576.91	0.017	10.8	53707.8	5.06	HUMAN	P08670	P08670	Vimentin
1599	20111221_HMoon_PC3silac_pro_1_1.9605.9688.2	2	10.64	10.6365	0.02	0.005	1	60.1		1355037		164	(K)WLLLTGISAQQNR(V)	R:SILAC 2 (Arg 0-6Da Lys 0-4Da)-heavy	1.45113	0.95	753.429	1505.85	-0.0029	-1.9	193380	5.48	HUMAN	Q00610	Q00610	Clathrin heavy chain 1
416	20111221_HMoon_PC3silac_pro_2_3.11777.11860.2	2	13.94	13.9419	<0.1%	<0.1%	1	64.4		1569622		244	(R)FDGALNVDLTEFQTNLVPYPR(I)	R:SILAC 2 (Arg 0-6Da Lys 0-4Da)-heavy	1.4499	0.99	1208.13	2415.23	0.0327	13.5	50819.4	4.94	HUMAN	Q71U36	Q71U36|P68363|Q9BQE3|Q13748|Q6PEY2|P68366|Q9NY65	Tubulin alpha-1A chain
1486	20111221_HMoon_PC3silac_pro_2_4.11815.11851.3	3	10.84	10.8356	0.01	0.006	1	68.8		569370		163	(K)LAmQEFMILPVGAANFR(E)	m:Oxidized methionine	1.4499	0.88	641.997	1907.99	15.9891	-3	47510.4	7.04	HUMAN	P06733	P06733	Alpha-enolase
1581	20111221_HMoon_PC3silac_pro_2_4.11966.11969.4	4	10.63	10.6262	0.01	0.007	1	65.3		466380		9	(K)VVVHPLVLLSVVDHFNR(I)	R:SILAC 2 (Arg 0-6Da Lys 0-4Da)-heavy	1.4499	0.94	488.048	1949.14	0.0259	13.3	37081.8	6.29	HUMAN	P51665	P51665	26S proteasome non-ATPase regulatory subunit 7
493	20111221_HMoon_PC3silac_pro_1_6.10464.10538.3	3	13.82	13.8162	<0.1%	<0.1%	1	73		360458		69	(R)IALLPLLQAETDRR(T)		1.44987	0.99	536.989	1608.94	0.0087	5.4	16698	8.02	HUMAN	Q9P0J0	Q9P0J0	NADH dehydrogenase [ubiquinone] 1 alpha subcomplex subunit 13
1069	20111221_HMoon_PC3silac_pro_3_7.10102.10107.3	3	12.24	12.2365	<0.1%	<0.1%	1	61		76884		1	(-)MLSLDFLDDVRR(M)		1.44887	0.99	493.928	1479.76	0.0082	5.6	20624.9	9.48	HUMAN	P67812	P67812	Signal peptidase complex catalytic subunit SEC11A
1365	20111221_HMoon_PC3silac_pro_3_5.4291.4409.2	2	11.43	11.4293	0.01	<0.1%	1	64.8		3434397		164	(R)AVVGVVAGGGR(I)	R:SILAC 2 (Arg 0-6Da Lys 0-4Da)-heavy	1.44887	1	474.288	947.573	-0.0031	-3.3	28252.4	11.37	HUMAN	P62917	P62917	60S ribosomal protein L8
1507	20111221_HMoon_PC3silac_pro_3_4.4073.4192.2	2	11.12	11.119	0.01	0.003	1	61		7175012		29	(K)AYTNFDAER(D)		1.44887	1	543.749	1086.48	0.0051	4.7	38831.6	7.7	HUMAN	P07355	P07355|A6NMY6	Annexin A2
1818	20111221_HMoon_PC3silac_pro_3_3.10848.10981.2	2	10.43	10.4258	0.03	0.005	1	61.7		1165659		175	(K)LDNLVAILDINR(L)	R:SILAC 2 (Arg 0-6Da Lys 0-4Da)-heavy	1.44887	0.99	687.905	1374.81	-0.0013	-1	68561.1	7.82	HUMAN	P29401	P29401	Transketolase
919	20111221_HMoon_PC3silac_pro_1_6.7624.7724.2	2	12.32	12.3188	0.006	0.001	1	76.6		2974653		45	(K)LVILANNCPALR(K)	C:Carbamidomethylation	1.44861	0.99	677.39	1353.77	0.0064	4.7	12955	9.87	HUMAN	P62888	P62888	60S ribosomal protein L30
1684	20111221_HMoon_PC3silac_pro_1_6.4413.4429.2	2	10.45	10.4466	0.02	0.007	1	60.6		941899		8	(K)DVNQQEFVR(A)	R:SILAC 2 (Arg 0-6Da Lys 0-4Da)-heavy	1.44861	1	570.792	1140.57	0.0028	2.4	16060.2	10.31	HUMAN	P39019	P39019	40S ribosomal protein S19
730	20111221_HMoon_PC3silac_pro_2_2.13165.13236.3	3	12.83	12.8299	<0.1%	<0.1%	1	68.5		302375		284	(K)LAPPLVTLLSAEPELQYVALR(N)		1.44845	0.99	765.112	2293.32	0.0052	2.2	105548	4.94	HUMAN	Q10567	Q10567	AP-1 complex subunit beta-1
1047	20111221_HMoon_PC3silac_pro_2_2.9804.9899.4	4	11.9	11.9007	0.01	0.003	1	76.3		635703		616	(K)NVFIIGATNRPDIIDPAILRPGR(L)		1.44845	0.91	630.372	2518.43	0.0393	15.6	90004.9	5.14	HUMAN	P55072	P55072	Transitional endoplasmic reticulum ATPase
1175	20111221_HMoon_PC3silac_pro_2_4.12860.12971.2	2	11.54	11.5399	0.01	0.005	1	62.5		2228434		163	(K)LAMQEFMILPVGAANFR(E)		1.44845	0.93	954.502	1907.99	0.0103	5.4	47510.4	7.04	HUMAN	P06733	P06733	Alpha-enolase
1723	20111221_HMoon_PC3silac_pro_3_4.12424.12424.3	3	10.64	10.6373	0.03	0.004	1	62		31565		220	(K)DGNASGTTLLEALDCILPPTRPTDKPLR(L)	C:Carbamidomethylation	1.44762	0.95	1007.87	3021.57	0.0317	10.5	50482.3	9.31	HUMAN	P68104	P68104|Q5VTE0	Elongation factor 1-alpha 1
408	20111221_HMoon_PC3silac_pro_1_7.9433.9503.2	2	14.33	14.3312	<0.1%	<0.1%	1	75.1		96890		50	(K)TTPDVIFVFGFR(T)	R:SILAC 2 (Arg 0-6Da Lys 0-4Da)-heavy	1.44735	0.99	702.885	1404.76	0.002	1.4	15422.9	10.79	HUMAN	P62847	P62847	40S ribosomal protein S24
1713	20111221_HMoon_PC3silac_pro_1_2.10283.10283.2	2	10.34	10.3373	0.02	0.006	1	61.5		584207		307	(R)IEIESFYEGEDFSETLTR(A)		1.44735	0.98	1083	2164.99	-0.0046	-2.1	72445.7	5.07	HUMAN	P11021	P11021	78 kDa glucose-regulated protein
1234	20111221_HMoon_PC3silac_pro_2_7.9792.9866.3	3	11.4	11.405	0.01	0.005	1	65.3		258074		69	(R)IALLPLLQAETDRR(T)	R:SILAC 2 (Arg 0-6Da Lys 0-4Da)-heavy	1.447	0.99	541	1620.98	0.0029	1.8	16698	8.02	HUMAN	Q9P0J0	Q9P0J0	NADH dehydrogenase [ubiquinone] 1 alpha subcomplex subunit 13
1481	20111221_HMoon_PC3silac_pro_2_4.4401.4445.3	3	10.86	10.8613	0.01	0.006	1	63.2		27000194		360	(K)QEYDESGPSIVHR(K)	R:SILAC 2 (Arg 0-6Da Lys 0-4Da)-heavy	1.447	1	508.248	1522.72	0.0061	4	42357.8	5.91	HUMAN	Q9BYX7	Q9BYX7|P60709|P63261|Q6S8J3|A5A3E0|P0CG38|P0CG39	Putative beta-actin-like protein 3
1668	20111221_HMoon_PC3silac_pro_2_6.11042.11114.3	3	10.44	10.4374	0.02	0.007	1	66.1		563650		121	(R)NNEDISIIPPLFTVSVDHR(G)		1.447	1	722.715	2166.12	0.0106	4.9	19169.4	5.76	HUMAN	P51571	P51571	Translocon-associated protein subunit delta
980	20111221_HMoon_PC3silac_pro_3_4.12130.12266.2	2	12.47	12.4712	<0.1%	<0.1%	1	68.5		3950892		81	(K)MSVQPTVSLGGFEITPPVVLR(L)		1.44637	0.98	1114.13	2227.22	0.03	13.5	32745.6	4.64	HUMAN	P06748	P06748	Nucleophosmin
1717	20111221_HMoon_PC3silac_pro_3_3.9946.9982.3	3	10.65	10.6544	0.03	0.004	1	84.4		3852041		251	(K)ISSIQSIVPALEIANAHR(K)	R:SILAC 2 (Arg 0-6Da Lys 0-4Da)-heavy	1.44637	0.99	642.378	1925.09	0.0278	14.5	61224.7	5.7	HUMAN	P10809	P10809	60 kDa heat shock protein, mitochondrial
1851	20111221_HMoon_PC3silac_pro_3_5.8077.8082.2	2	10.37	10.3666	0.03	0.006	1	60.9		1181007		146	(K)LATQLTGPVMPVR(N)	R:SILAC 2 (Arg 0-6Da Lys 0-4Da)-heavy	1.44637	1	694.904	1388.8	-0.0022	-1.6	24318.1	11.71	HUMAN	P26373	P26373	60S ribosomal protein L13
578	20111221_HMoon_PC3silac_pro_1_2.8504.8507.2	2	13.5	13.4987	<0.1%	<0.1%	1	65.3		1415741		284	(K)ILATPPQEDAPSVDIANIR(M)		1.44609	0.99	1010.55	2020.07	0.0278	13.8	68561.1	7.82	HUMAN	P29401	P29401	Transketolase
1016	20111221_HMoon_PC3silac_pro_1_5.7345.7465.2	2	12.03	12.0254	0.006	<0.1%	1	73		1743569		159	(K)LGFEEFK(Y)		1.44609	1	435.227	869.44	0.007	8	28486.4	5.05	HUMAN	P04632	P04632|Q96L46	Calpain small subunit 1
516	20111221_HMoon_PC3silac_pro_2_1.8402.8501.3	3	13.56	13.5569	<0.1%	<0.1%	1	64.5		2808129		298	(R)ISGETIFVTAPHEATAGIIGVNR(K)		1.44555	0.95	785.101	2353.25	0.0365	15.5	193380	5.48	HUMAN	Q00610	Q00610	Clathrin heavy chain 1
1163	20111221_HMoon_PC3silac_pro_2_1.9239.9311.2	2	11.58	11.5828	0.01	0.005	1	75.2		1171488		768	(K)LTDQLPLIIVCDR(F)	C:Carbamidomethylation	1.44555	0.92	778.432	1555.85	0.0051	3.3	193380	5.48	HUMAN	Q00610	Q00610|P53675	Clathrin heavy chain 1
1584	20111221_HMoon_PC3silac_pro_2_5.3883.4008.2	2	10.63	10.6317	0.01	0.006	1	65.8		5753561		331	(K)IIAPPER(K)	R:SILAC 2 (Arg 0-6Da Lys 0-4Da)-heavy	1.44555	1	401.251	801.492	0.0015	1.8	42407.6	5.24	HUMAN	P62736	P62736|Q562R1|P60709|P68032|P63261|P63267|P68133	Actin, aortic smooth muscle
1697	20111221_HMoon_PC3silac_pro_2_2.7369.7503.2	2	10.38	10.3786	0.02	0.008	1	65.9		7607160		149	(K)AILFVPR(R)	R:SILAC 2 (Arg 0-6Da Lys 0-4Da)-heavy	1.44555	1	411.274	821.534	0.0072	8.8	57660.2	6.38	HUMAN	Q9NQH7	Q9NQH7|P07900	Probable Xaa-Pro aminopeptidase 3
406	20111221_HMoon_PC3silac_pro_3_4.5665.5782.2	2	14.58	14.5827	<0.1%	<0.1%	1	67.5		11058317		85	(K)IWHHTFYNELR(V)		1.44512	0.99	758.374	1515.75	-0.0084	-5.6	42357.8	5.91	HUMAN	Q9BYX7	Q9BYX7|P60709|P68032|P63261|P68133|Q6S8J3|A5A3E0|P0CG38|P0CG39	Putative beta-actin-like protein 3
1513	20111221_HMoon_PC3silac_pro_1_4.1837.1843.2	2	10.84	10.8404	0.02	0.004	1	66.4		27182		14	(K)LAEQAER(Y)		1.44483	0.99	408.715	816.421	0.0013	1.6	28196	4.76	HUMAN	P31946	P31946|P62258|Q04917|P61981|P31947|P27348|P63104	14-3-3 protein beta/alpha
377	20111221_HMoon_PC3silac_pro_2_1.11055.11122.2	2	14.16	14.1597	<0.1%	<0.1%	1	67.4		1470477		508	(K)VGYTPDWIFLLR(N)	R:SILAC 2 (Arg 0-6Da Lys 0-4Da)-heavy	1.44411	1	743.416	1485.82	0.0055	3.7	193380	5.48	HUMAN	Q00610	Q00610|P53675	Clathrin heavy chain 1
1389	20111221_HMoon_PC3silac_pro_2_7.9334.9405.3	3	11.08	11.0849	0.01	0.006	1	66		417326		48	(R)GFGFITFTNPEHASVAMR(A)	R:SILAC 2 (Arg 0-6Da Lys 0-4Da)-heavy	1.44411	0.92	663.339	1987.98	0.0246	12.4	17170.1	8.86	HUMAN	P98179	P98179	Putative RNA-binding protein 3
1736	20111221_HMoon_PC3silac_pro_2_4.9440.9529.2	2	10.28	10.2762	0.02	0.008	1	60.4		1166532		310	(R)YLTVAAVFR(G)	R:SILAC 2 (Arg 0-6Da Lys 0-4Da)-heavy	1.44411	0.97	523.318	1045.61	0.0155	14.8	50041.3	4.78	HUMAN	P04350	P04350|P68371|P07437	Tubulin beta-4A chain
231	20111221_HMoon_PC3silac_pro_3_1.8482.8518.3	3	15.69	15.6893	<0.1%	<0.1%	1	73.3		2520380		298	(R)ISGETIFVTAPHEATAGIIGVNR(K)		1.44387	0.97	785.103	2353.25	0.0428	18.2	193380	5.48	HUMAN	Q00610	Q00610	Clathrin heavy chain 1
371	20111221_HMoon_PC3silac_pro_2_5.8491.8594.2	2	14.21	14.2066	<0.1%	<0.1%	1	79.6		1413179		78	(R)IIDVVYNASNNELVR(T)	R:SILAC 2 (Arg 0-6Da Lys 0-4Da)-heavy	1.44267	1	862.972	1724.93	0.0096	5.6	24490	10.56	HUMAN	P62241	P62241	40S ribosomal protein S8
906	20111221_HMoon_PC3silac_pro_2_4.9347.9512.2	2	12.3	12.3036	0.01	0.002	1	82		22967645		241	(K)SYELPDGQVITIGNER(F)	R:SILAC 2 (Arg 0-6Da Lys 0-4Da)-heavy	1.44267	1	898.968	1796.91	0.0167	9.3	42407.6	5.24	HUMAN	P62736	P62736|Q562R1|Q9BYX7|P60709|P68032|P63261|P63267|P68133|Q6S8J3|A5A3E0	Actin, aortic smooth muscle
928	20111221_HMoon_PC3silac_pro_2_5.9999.10104.2	2	12.23	12.2258	0.01	0.002	1	73.9		1294109		71	(K)VPADTEVVCAPPTAYIDFAR(Q)	C:Carbamidomethylation<br>R:SILAC 2 (Arg 0-6Da Lys 0-4Da)-heavy	1.44267	0.96	1099.56	2198.09	0.025	11.4	31075.7	5.65	HUMAN	P60174	P60174	Triosephosphate isomerase
1475	20111221_HMoon_PC3silac_pro_2_7.8506.8510.2	2	10.88	10.8826	0.01	0.006	1	71.3		521081		48	(R)EAPVDVLTQIGR(S)		1.44267	0.89	649.359	1297.71	0.0005	0.4	26209.5	10.48	HUMAN	Q9BVC6	Q9BVC6	Transmembrane protein 109
1788	20111221_HMoon_PC3silac_pro_2_6.11075.11149.2	2	10.17	10.1669	0.02	0.008	1	67.9		343130		171	(R)FILNLPTFSVR(I)		1.44267	0.94	653.88	1306.75	0.0019	1.5	23007	6.52	HUMAN	P49721	P49721	Proteasome subunit beta type-2
49	20111221_HMoon_PC3silac_pro_3_4.7573.7590.2	2	17.99	17.9896	<0.1%	<0.1%	1	78		796683		269	(R)IYELAAGGTAVGTGLNTR(I)		1.44262	0.9	882.467	1763.93	-0.0023	-1.3	54807.2	9.02	HUMAN	P07954	P07954	Fumarate hydratase, mitochondrial
617	20111221_HMoon_PC3silac_pro_3_4.13708.13776.3	3	13.62	13.6173	<0.1%	<0.1%	1	64.6		513276		331	(R)FGAQLAHIQALISGIEAQLGDVR(A)	R:SILAC 2 (Arg 0-6Da Lys 0-4Da)-heavy	1.44262	0.99	805.12	2413.33	0.0164	6.8	44105.2	5.04	HUMAN	P08727	P08727	Keratin, type I cytoskeletal 19
797	20111221_HMoon_PC3silac_pro_1_6.6712.6712.2	2	12.71	12.7099	<0.1%	<0.1%	1	61.4		451330		58	(R)INPDGSQSVVEVPYAR(S)		1.44232	0.97	865.937	1730.87	-0.0049	-2.8	20994.2	4.81	HUMAN	Q9Y2B0	Q9Y2B0	Protein canopy homolog 2
1182	20111221_HMoon_PC3silac_pro_1_3.5270.5275.2	2	11.62	11.6166	0.007	<0.1%	1	65.8		2354065		138	(R)AQIFANTVDNAR(I)		1.44232	0.95	660.344	1319.67	0.0113	8.6	48057	5.34	HUMAN	P05783	P05783	Keratin, type I cytoskeletal 18
1189	20111221_HMoon_PC3silac_pro_1_2.10277.10277.3	3	11.61	11.6111	0.007	<0.1%	1	62.1		1326564		592	(R)LVTSPCCIVTSTYGWTANMER(I)	C:Carbamidomethylation	1.44232	0.91	816.061	2446.12	0.0485	19.8	85057.6	4.94	HUMAN	P07900	P07900	Heat shock protein HSP 90-alpha
1349	20111221_HMoon_PC3silac_pro_1_4.3594.3719.2	2	11.24	11.2438	0.007	0.002	1	66.3		3998702		164	(R)AVVGVVAGGGR(I)		1.44232	1	471.279	941.553	-0.0016	-1.7	28252.4	11.37	HUMAN	P62917	P62917	60S ribosomal protein L8
1714	20111221_HMoon_PC3silac_pro_1_2.11287.11404.3	3	10.34	10.3395	0.02	0.006	1	68.9		1241753		499	(K)LLGQFTLIGIPPAPR(G)		1.44232	0.9	531.66	1592.95	0.0138	8.6	73964.5	5.87	HUMAN	P38646	P38646	Stress-70 protein, mitochondrial
464	20111221_HMoon_PC3silac_pro_3_7.9142.9225.2	2	14.31	14.3138	<0.1%	<0.1%	1	66.7		911632		44	(K)ELAPYDENWFYTR(A)		1.44138	0.99	852.398	1703.77	0.0177	10.4	16060.2	10.31	HUMAN	P39019	P39019	40S ribosomal protein S19
1264	20111221_HMoon_PC3silac_pro_3_4.7812.7841.2	2	11.71	11.7091	<0.1%	<0.1%	1	61.8		1641088		126	(R)DYSHYYTTIQDLR(D)	R:SILAC 2 (Arg 0-6Da Lys 0-4Da)-heavy	1.44138	0.96	840.909	1680.8	0.0158	9.4	44105.2	5.04	HUMAN	P08727	P08727	Keratin, type I cytoskeletal 19
1353	20111221_HMoon_PC3silac_pro_3_7.11104.11123.2	2	11.47	11.469	0.01	<0.1%	1	64.4		82050		162	(K)AFLTLAEDILR(K)	R:SILAC 2 (Arg 0-6Da Lys 0-4Da)-heavy	1.44138	0.95	634.371	1267.73	-0.0013	-1	22768.7	8.94	HUMAN	P61026	P61026	Ras-related protein Rab-10
1907	20111221_HMoon_PC3silac_pro_3_3.7885.7903.2	2	10.26	10.2553	0.03	0.007	1	67.1		705339		339	(R)ITVLEALR(H)		1.44138	0.98	457.787	914.567	0.0006	0.6	71653.2	9.28	HUMAN	Q9NVI7	Q9NVI7|Q5T9A4|Q5T2N8	ATPase family AAA domain-containing protein 3A
191	20111221_HMoon_PC3silac_pro_2_6.9046.9149.2	2	15.5	15.4953	<0.1%	<0.1%	1	71.9		1197177		310	(K)LISWYDNEFGYSNR(V)	R:SILAC 2 (Arg 0-6Da Lys 0-4Da)-heavy	1.44124	0.99	885.432	1769.82	0.0346	19.6	36223.7	8.79	HUMAN	P04406	P04406	Glyceraldehyde-3-phosphate dehydrogenase
303	20111221_HMoon_PC3silac_pro_2_3.6309.6424.2	2	14.62	14.6231	<0.1%	<0.1%	1	66.6		6060304		39	(R)TTPSYVAFTDTER(L)		1.44124	1	744.365	1487.7	0.0221	14.8	70773.2	5.76	HUMAN	P34931	P34931|P08107|P54652|P17066|P48741|P11142	Heat shock 70 kDa protein 1-like
584	20111221_HMoon_PC3silac_pro_2_8.3026.3030.2	2	13.31	13.3099	<0.1%	<0.1%	1	68.4		39038		29	(K)IEISQHAK(Y)		1.44124	0.99	463.253	925.51	-0.0118	-12.8	10503.3	11.02	HUMAN	P61513	P61513	60S ribosomal protein L37a
973	20111221_HMoon_PC3silac_pro_2_3.10096.10127.3	3	12.11	12.1059	0.01	0.002	1	72.2		4993885		251	(K)ISSIQSIVPALEIANAHR(K)		1.44124	0.99	640.371	1919.07	0.0276	14.4	61224.7	5.7	HUMAN	P10809	P10809	60 kDa heat shock protein, mitochondrial
1156	20111221_HMoon_PC3silac_pro_2_4.3450.3454.2	2	11.6	11.5986	0.01	0.005	1	61.2		953221		315	(K)IANPVEGSSGR(Q)	R:SILAC 2 (Arg 0-6Da Lys 0-4Da)-heavy	1.44124	0.93	546.787	1092.57	-0.0064	-5.9	38010.7	6.67	HUMAN	Q15365	Q15365	Poly(rC)-binding protein 1
1390	20111221_HMoon_PC3silac_pro_2_4.4204.4390.2	2	11.07	11.0651	0.01	0.006	1	62.4		13260629		360	(K)QEYDESGPSIVHR(K)		1.44124	0.98	758.858	1516.7	0.0065	4.3	42357.8	5.91	HUMAN	Q9BYX7	Q9BYX7|P60709|P63261|Q6S8J3|A5A3E0|P0CG38|P0CG39	Putative beta-actin-like protein 3
598	20111221_HMoon_PC3silac_pro_1_3.12660.12747.2	2	13.43	13.4336	<0.1%	<0.1%	1	76.8		4163400		230	(R)LISQIVSSITASLR(F)	R:SILAC 2 (Arg 0-6Da Lys 0-4Da)-heavy	1.44107	0.98	747.459	1493.9	0.0106	7.1	50835.4	4.94	HUMAN	P68363	P68363|Q9BQE3|P68366|Q9H853|Q9NY65	Tubulin alpha-1B chain
1273	20111221_HMoon_PC3silac_pro_1_4.12387.12519.3	3	11.43	11.4345	0.007	0.002	1	60.2		2848172		81	(K)MSVQPTVSLGGFEITPPVVLR(L)		1.44107	0.98	743.087	2227.22	0.0309	13.9	32745.6	4.64	HUMAN	P06748	P06748	Nucleophosmin
1220	20111221_HMoon_PC3silac_pro_3_6.10788.10870.2	2	11.81	11.8065	<0.1%	<0.1%	1	69.8		1032227		50	(K)GVDEVTIVNILTNR(S)		1.44014	1	771.932	1542.85	0.0081	5.3	38831.6	7.7	HUMAN	P07355	P07355	Annexin A2
1659	20111221_HMoon_PC3silac_pro_1_5.11722.11810.2	2	10.5	10.5026	0.02	0.006	1	65.3		1041893		171	(R)FILNLPTFSVR(I)	R:SILAC 2 (Arg 0-6Da Lys 0-4Da)-heavy	1.43983	1	656.894	1312.77	0.0094	7.2	23007	6.52	HUMAN	P49721	P49721	Proteasome subunit beta type-2
450	20111221_HMoon_PC3silac_pro_2_8.6967.7053.2	2	13.83	13.8277	<0.1%	<0.1%	1	73.2		626075		36	(K)NLYIISVK(G)		1.4398	0.97	475.295	949.572	0.0116	12.2	14979.3	10.77	HUMAN	P62829	P62829	60S ribosomal protein L23
502	20111221_HMoon_PC3silac_pro_2_4.9527.9527.2	2	13.61	13.6079	<0.1%	<0.1%	1	74.4		1638660		131	(K)IEVIEIMTDR(G)	R:SILAC 2 (Arg 0-6Da Lys 0-4Da)-heavy	1.4398	0.99	612.844	1224.66	0.0203	16.6	34395.9	9.28	HUMAN	Q32P51	Q32P51|P09651	Heterogeneous nuclear ribonucleoprotein A1-like 2
634	20111221_HMoon_PC3silac_pro_2_4.4845.4965.2	2	13.14	13.1425	<0.1%	<0.1%	1	69.8		40511768		197	(R)GYSFTTTAER(E)	R:SILAC 2 (Arg 0-6Da Lys 0-4Da)-heavy	1.4398	1	569.78	1138.55	0.0049	4.3	42078.3	5.29	HUMAN	P60709	P60709|P63261	Actin, cytoplasmic 1
921	20111221_HMoon_PC3silac_pro_2_5.8217.8316.2	2	12.26	12.2588	0.01	0.002	1	61.2		1950515		219	(K)GVAPLWMR(Q)		1.4398	0.99	465.258	929.503	0.0058	6.2	40550.6	9.76	HUMAN	Q00325	Q00325	Phosphate carrier protein, mitochondrial
966	20111221_HMoon_PC3silac_pro_3_6.8969.9058.2	2	12.51	12.5115	<0.1%	<0.1%	1	83		1794792		142	(R)VVLPIEAPIR(M)		1.4389	0.99	553.851	1106.69	0.0025	2.3	25735.7	4.67	HUMAN	P00403	P00403	Cytochrome c oxidase subunit 2
1141	20111221_HMoon_PC3silac_pro_1_1.6864.6972.2	2	11.73	11.7289	0.006	<0.1%	1	71.8		2565732		177	(R)VVGAMQLYSVDR(K)		1.43858	0.91	669.353	1337.69	0.0097	7.3	193380	5.48	HUMAN	Q00610	Q00610|P53675	Clathrin heavy chain 1
758	20111221_HMoon_PC3silac_pro_2_3.7831.7959.3	3	12.72	12.7228	<0.1%	<0.1%	1	73.4		2860961		95	(R)LVLEVAQHLGESTVR(T)		1.43837	0.88	550.978	1650.92	0.0012	0.7	56558.9	5.26	HUMAN	P06576	P06576	ATP synthase subunit beta, mitochondrial
1423	20111221_HMoon_PC3silac_pro_2_2.6950.6972.3	3	11.01	11.0146	0.01	0.006	1	63.6		1470910		165	(K)VTHAVVTVPAYFNDAQR(Q)		1.43837	0.91	630.007	1887.97	0.0365	19.3	72445.7	5.07	HUMAN	P11021	P11021	78 kDa glucose-regulated protein
394	20111221_HMoon_PC3silac_pro_3_6.11746.11752.2	2	14.64	14.6425	<0.1%	<0.1%	1	80.4		237232		50	(K)TTPDVIFVFGFR(T)	R:SILAC 2 (Arg 0-6Da Lys 0-4Da)-heavy	1.43766	0.97	702.886	1404.76	0.0022	1.6	15422.9	10.79	HUMAN	P62847	P62847	40S ribosomal protein S24
1583	20111221_HMoon_PC3silac_pro_3_5.8370.8473.2	2	10.94	10.9395	0.01	0.002	1	61.1		1572093		75	(R)GFSLEELR(V)		1.43766	0.98	475.757	950.494	0.0118	12.4	24318.1	11.71	HUMAN	P26373	P26373	60S ribosomal protein L13
1787	20111221_HMoon_PC3silac_pro_3_6.8159.8191.3	3	10.49	10.4913	0.03	0.005	1	71		538713		126	(R)LSDQFHDILIR(K)		1.43766	0.96	452.916	1356.73	0.0079	5.8	21925.1	5.16	HUMAN	O75340	O75340	Programmed cell death protein 6
1839	20111221_HMoon_PC3silac_pro_1_7.7817.7900.2	2	10.05	10.0492	0.03	0.008	1	68.5		2114786		9	(K)FLPLFDR(V)		1.43734	0.99	454.257	907.504	0.0031	3.4	10931.5	8.89	HUMAN	P61604	P61604	10 kDa heat shock protein, mitochondrial
834	20111221_HMoon_PC3silac_pro_2_5.11912.12009.3	3	12.5	12.495	0.01	0.002	1	63.9		3119697		25	(R)FHDFLGDSWGILFSHPR(D)		1.43694	0.99	677.674	2030.99	0.0209	10.3	25148.6	6	HUMAN	P30041	P30041	Peroxiredoxin-6
1680	20111221_HMoon_PC3silac_pro_2_7.9242.9242.2	2	10.42	10.4233	0.02	0.007	1	65.6		379271		91	(R)VCTLAIIDPGDSDIIR(S)	C:Carbamidomethylation<br>R:SILAC 2 (Arg 0-6Da Lys 0-4Da)-heavy	1.43694	0.96	882.481	1763.93	0.025	14.2	12955	9.87	HUMAN	P62888	P62888	60S ribosomal protein L30
369	20111221_HMoon_PC3silac_pro_1_4.12362.12437.2	2	14.55	14.5524	<0.1%	<0.1%	1	69.9		5283430		81	(K)MSVQPTVSLGGFEITPPVVLR(L)		1.4361	0.9	1114.13	2227.22	0.0282	12.7	32745.6	4.64	HUMAN	P06748	P06748	Nucleophosmin
926	20111221_HMoon_PC3silac_pro_1_2.11339.11375.2	2	12.29	12.2865	0.006	0.001	1	70.5		5867814		282	(K)LASDLLEWIR(R)		1.4361	0.92	608.349	1215.67	0.0175	14.4	103626	5.25	HUMAN	P12814	P12814|O43707	Alpha-actinin-1
1213	20111221_HMoon_PC3silac_pro_1_5.6847.6857.2	2	11.57	11.5738	0.007	0.002	1	70.4		575617		109	(K)LLGGLAVR(R)	R:SILAC 2 (Arg 0-6Da Lys 0-4Da)-heavy	1.4361	0.99	402.772	804.54	-0.0022	-2.7	26859	9.86	HUMAN	P23396	P23396	40S ribosomal protein S3
1236	20111221_HMoon_PC3silac_pro_1_2.10493.10655.2	2	11.51	11.5138	0.007	0.002	1	60.9		2501045		349	(R)AQFEGIVTDLIR(R)	R:SILAC 2 (Arg 0-6Da Lys 0-4Da)-heavy	1.4361	0.97	684.375	1367.76	-0.0205	-15	73964.5	5.87	HUMAN	P38646	P38646	Stress-70 protein, mitochondrial
1755	20111221_HMoon_PC3silac_pro_1_5.9643.9742.2	2	10.24	10.2432	0.02	0.006	1	61.4		4018601		64	(K)EQGVLSFWR(G)		1.4361	0.99	561.297	1121.57	0.0131	11.7	33079.8	9.88	HUMAN	P05141	P05141|P12236	ADP/ATP translocase 2
32	20111221_HMoon_PC3silac_pro_2_4.5949.5991.3	3	18.11	18.1149	<0.1%	<0.1%	1	71.5		21881476		85	(K)IWHHTFYNELR(V)	R:SILAC 2 (Arg 0-6Da Lys 0-4Da)-heavy	1.43552	1	507.925	1521.77	-0.01	-6.6	42357.8	5.91	HUMAN	Q9BYX7	Q9BYX7|P60709|P68032|P63261|P68133|Q6S8J3|A5A3E0|P0CG38|P0CG39	Putative beta-actin-like protein 3
459	20111221_HMoon_PC3silac_pro_2_1.8483.8490.3	3	13.8	13.7979	<0.1%	<0.1%	1	63.7		2519396		298	(R)ISGETIFVTAPHEATAGIIGVNR(K)	R:SILAC 2 (Arg 0-6Da Lys 0-4Da)-heavy	1.43552	0.96	787.108	2359.27	0.0386	16.4	193380	5.48	HUMAN	Q00610	Q00610	Clathrin heavy chain 1
811	20111221_HMoon_PC3silac_pro_2_5.9638.9649.3	3	12.56	12.5638	0.01	0.001	1	73.5		951232		55	(R)IGGVQQDTILAEGLHFR(I)	R:SILAC 2 (Arg 0-6Da Lys 0-4Da)-heavy	1.43552	0.97	620.68	1860.01	0.0188	10.1	33295.8	9.83	HUMAN	Q99623	Q99623	Prohibitin-2
1146	20111221_HMoon_PC3silac_pro_2_5.3884.4004.2	2	11.62	11.6243	0.01	0.005	1	72.4		5713464		331	(K)IIAPPER(K)		1.43552	1	398.24	795.472	0.0014	1.8	42407.6	5.24	HUMAN	P62736	P62736|Q562R1|P60709|P68032|P63261|P63267|P68133	Actin, aortic smooth muscle
1178	20111221_HMoon_PC3silac_pro_2_7.11055.11075.2	2	11.54	11.5435	0.01	0.005	1	63.9		84344		76	(K)FALITWIGENVSGLQR(A)	R:SILAC 2 (Arg 0-6Da Lys 0-4Da)-heavy	1.43552	1	905.503	1809.99	0.0024	1.3	16058.8	5.54	HUMAN	Q14019	Q14019	Coactosin-like protein
1148	20111221_HMoon_PC3silac_pro_3_3.10764.10854.3	3	12.04	12.0388	<0.1%	<0.1%	1	69.6		1201216		306	(K)TFSHELSDFGLESTAGEIPVVAIR(T)		1.43519	0.9	859.117	2575.3	0.032	12.4	57180.7	5.98	HUMAN	P30101	P30101	Protein disulfide-isomerase A3
1468	20111221_HMoon_PC3silac_pro_3_5.10399.10488.2	2	11.21	11.2098	0.01	0.001	1	67.4		1045036		66	(R)VLGLVLLR(G)		1.43519	1	441.812	882.614	0.0034	3.9	24780.9	11.56	HUMAN	P14678	P14678|P63162	Small nuclear ribonucleoprotein-associated proteins B and B'
291	20111221_HMoon_PC3silac_pro_2_7.9077.9214.2	2	14.74	14.7371	<0.1%	<0.1%	1	73.8		944597		76	(R)DSLLQDGEFSMDLR(T)		1.43409	0.93	813.39	1625.75	0.0246	15.1	15225.1	8.86	HUMAN	P07737	P07737	Profilin-1
905	20111221_HMoon_PC3silac_pro_2_3.11373.11464.3	3	12.3	12.2953	0.01	0.002	1	65.6		6494186		104	(K)GHYTEGAELVDSVLDVVR(K)	R:SILAC 2 (Arg 0-6Da Lys 0-4Da)-heavy	1.43409	0.98	655.678	1965	0.0172	8.8	50305.5	4.78	HUMAN	Q13885	Q13885|Q9BVA1|Q13509|P68371|P07437	Tubulin beta-2A chain
1088	20111221_HMoon_PC3silac_pro_2_3.7330.7414.2	2	11.77	11.7721	0.01	0.004	1	73.5		1895514		144	(R)IMNVIGEPIDER(G)	R:SILAC 2 (Arg 0-6Da Lys 0-4Da)-heavy	1.43409	0.89	696.372	1391.73	0.0069	4.9	56558.9	5.26	HUMAN	P06576	P06576	ATP synthase subunit beta, mitochondrial
1272	20111221_HMoon_PC3silac_pro_2_7.10723.10735.2	2	11.33	11.326	0.01	0.006	1	64.5		67225		162	(K)AFLTLAEDILR(K)	R:SILAC 2 (Arg 0-6Da Lys 0-4Da)-heavy	1.43409	0.92	634.369	1267.73	-0.0041	-3.2	22768.7	8.94	HUMAN	P61026	P61026	Ras-related protein Rab-10
1642	20111221_HMoon_PC3silac_pro_2_5.7934.8132.2	2	10.5	10.4962	0.01	0.007	1	63.9		4917529		167	(R)IALTDNALIAR(S)		1.43409	0.94	585.846	1170.68	0.0016	1.4	29282.3	10.71	HUMAN	P18124	P18124	60S ribosomal protein L7
1120	20111221_HMoon_PC3silac_pro_3_1.7294.7390.3	3	12.13	12.1347	<0.1%	<0.1%	1	67.5		3711882		1227	(R)LASTLVHLGEYQAAVDGAR(K)		1.43396	0.98	657.689	1971.03	0.0224	11.4	193380	5.48	HUMAN	Q00610	Q00610	Clathrin heavy chain 1
1132	20111221_HMoon_PC3silac_pro_1_1.11632.11699.2	2	11.75	11.7504	0.006	<0.1%	1	77.9		167218		455	(R)LTSLVPFVDAFQLER(A)		1.43362	0.91	867.975	1734.94	0.0004	0.2	166966	6.39	HUMAN	Q14152	Q14152	Eukaryotic translation initiation factor 3 subunit A
579	20111221_HMoon_PC3silac_pro_3_6.11191.11209.3	3	13.77	13.7679	<0.1%	<0.1%	1	68.9		206338		68	(K)LGCEVLGVSVDSQFTHLAWINTPR(K)	C:Carbamidomethylation<br>R:SILAC 2 (Arg 0-6Da Lys 0-4Da)-heavy	1.43273	0.92	902.471	2705.38	0.0182	6.7	22062.7	5.66	HUMAN	P32119	P32119	Peroxiredoxin-2
696	20111221_HMoon_PC3silac_pro_3_8.9501.9563.2	2	13.33	13.3299	<0.1%	<0.1%	1	73		79471		50	(K)TTPDVIFVFGFR(T)	R:SILAC 2 (Arg 0-6Da Lys 0-4Da)-heavy	1.43273	0.99	702.885	1404.76	0	0	15422.9	10.79	HUMAN	P62847	P62847	40S ribosomal protein S24
1498	20111221_HMoon_PC3silac_pro_3_2.2543.2547.2	2	11.14	11.14	0.01	0.003	1	64.1		325865		512	(K)VAPAQPSEEGPGR(K)		1.43273	1	647.825	1294.64	0.0035	2.7	69207	5.55	HUMAN	P23588	P23588	Eukaryotic translation initiation factor 4B
293	20111221_HMoon_PC3silac_pro_2_4.9360.9462.2	2	14.69	14.6859	<0.1%	<0.1%	1	73		21499899		241	(K)SYELPDGQVITIGNER(F)		1.43267	0.99	895.958	1790.89	0.017	9.5	42407.6	5.24	HUMAN	P62736	P62736|Q562R1|Q9BYX7|P60709|P68032|P63261|P63267|P68133|Q6S8J3|A5A3E0	Actin, aortic smooth muscle
1274	20111221_HMoon_PC3silac_pro_2_4.4398.4444.3	3	11.32	11.3246	0.01	0.006	1	63		28565408		360	(K)QEYDESGPSIVHR(K)		1.43267	0.99	506.241	1516.7	0.0064	4.2	42357.8	5.91	HUMAN	Q9BYX7	Q9BYX7|P60709|P63261|Q6S8J3|A5A3E0|P0CG38|P0CG39	Putative beta-actin-like protein 3
1979	20111221_HMoon_PC3silac_pro_3_8.7622.7691.2	2	10.11	10.1085	0.03	0.007	1	60.1		269169		44	(K)GLTPSQIGVILR(D)		1.43151	1	627.383	1253.76	0.0005	0.4	17222	10.53	HUMAN	P62277	P62277	40S ribosomal protein S13
372	20111221_HMoon_PC3silac_pro_2_7.10705.10779.2	2	14.21	14.2057	<0.1%	<0.1%	1	71.1		226683		50	(K)TTPDVIFVFGFR(T)		1.43126	0.97	699.875	1398.74	0.0019	1.4	15422.9	10.79	HUMAN	P62847	P62847	40S ribosomal protein S24
201	20111221_HMoon_PC3silac_pro_1_4.14434.14500.3	3	15.71	15.7082	<0.1%	<0.1%	1	71		206371		332	(K)LPPLPLTLALGAFLNHR(K)		1.43115	0.99	615.039	1843.1	0.0066	3.6	38234.7	6.8	HUMAN	O96008	O96008	Mitochondrial import receptor subunit TOM40 homolog
371	20111221_HMoon_PC3silac_pro_1_4.12186.12282.2	2	14.54	14.543	<0.1%	<0.1%	1	72.9		5901130		81	(K)MSVQPTVSLGGFEITPPVVLR(L)		1.43115	0.99	1114.13	2227.22	0.0316	14.2	32745.6	4.64	HUMAN	P06748	P06748	Nucleophosmin
675	20111221_HMoon_PC3silac_pro_1_5.12482.12563.2	2	13.15	13.1455	<0.1%	<0.1%	1	78.2		531087		152	(K)INVNEIFYDLVR(Q)	R:SILAC 2 (Arg 0-6Da Lys 0-4Da)-heavy	1.43115	1	750.912	1500.82	0.0023	1.5	21329.1	6.4	HUMAN	P62834	P62834|P61224|A6NIZ1	Ras-related protein Rap-1A
1102	20111221_HMoon_PC3silac_pro_1_5.12006.12076.2	2	11.83	11.8331	0.006	<0.1%	1	66.2		1079505		162	(K)AFLTLAEDILR(K)		1.43115	0.95	631.363	1261.71	0.0029	2.3	22768.7	8.94	HUMAN	P61026	P61026	Ras-related protein Rab-10
458	20111221_HMoon_PC3silac_pro_3_1.6581.6676.2	2	14.32	14.3203	<0.1%	<0.1%	1	79		2051673		177	(R)VVGAMQLYSVDR(K)		1.43028	0.95	669.354	1337.69	0.0131	9.8	193380	5.48	HUMAN	Q00610	Q00610|P53675	Clathrin heavy chain 1
1277	20111221_HMoon_PC3silac_pro_3_5.3893.4019.2	2	11.68	11.6798	0.01	<0.1%	1	70.3		7655916		306	(K)VTLTSEEEAR(L)		1.43028	1	567.788	1134.56	0.0044	3.9	36973.3	8.77	HUMAN	P00338	P00338	L-lactate dehydrogenase A chain
1589	20111221_HMoon_PC3silac_pro_3_6.10552.10579.2	2	10.92	10.9179	0.01	0.002	1	71.7		340691		10	(K)GLVAVITGGASGLGLATAER(L)		1.43028	0.91	907.018	1813.02	0.0099	5.5	27150.8	7.95	HUMAN	Q99714	Q99714	3-hydroxyacyl-CoA dehydrogenase type-2
827	20111221_HMoon_PC3silac_pro_1_4.12195.12312.3	3	12.61	12.6097	<0.1%	<0.1%	1	63		5270190		81	(K)MSVQPTVSLGGFEITPPVVLR(L)		1.42992	0.99	743.088	2227.22	0.0342	15.4	32745.6	4.64	HUMAN	P06748	P06748	Nucleophosmin
572	20111221_HMoon_PC3silac_pro_2_4.14233.14239.3	3	13.35	13.352	<0.1%	<0.1%	1	69.3		423214		331	(R)FGAQLAHIQALISGIEAQLGDVR(A)	R:SILAC 2 (Arg 0-6Da Lys 0-4Da)-heavy	1.42984	0.99	805.119	2413.33	0.0134	5.6	44105.2	5.04	HUMAN	P08727	P08727	Keratin, type I cytoskeletal 19
1448	20111221_HMoon_PC3silac_pro_2_5.8379.8443.2	2	10.94	10.9422	0.01	0.006	1	62.4		1612342		107	(K)DVLSVAFSSDNR(Q)	R:SILAC 2 (Arg 0-6Da Lys 0-4Da)-heavy	1.42984	0.96	658.346	1315.66	0.0257	19.6	35532.5	7.94	HUMAN	P63244	P63244	Guanine nucleotide-binding protein subunit beta-2-like 1
111	20111221_HMoon_PC3silac_pro_3_3.6256.6387.2	2	16.9	16.8963	<0.1%	<0.1%	1	87.7		6059923		39	(R)TTPSYVAFTDTER(L)	R:SILAC 2 (Arg 0-6Da Lys 0-4Da)-heavy	1.42906	0.98	747.368	1493.72	0.0073	4.9	70773.2	5.76	HUMAN	P34931	P34931|P08107|P54652|P17066|P48741|P11142	Heat shock 70 kDa protein 1-like
1755	20111221_HMoon_PC3silac_pro_3_4.9302.9308.2	2	10.56	10.561	0.03	0.005	1	65.7		993655		186	(R)DLTDYLMK(I)		1.42906	0.92	499.756	998.486	0.0182	18.2	42407.6	5.24	HUMAN	P62736	P62736|Q562R1|P60709|P68032|P63261|P63267|P68133	Actin, aortic smooth muscle
1718	20111221_HMoon_PC3silac_pro_1_5.11692.11777.2	2	10.34	10.3397	0.02	0.006	1	69.9		1201124		171	(R)FILNLPTFSVR(I)		1.42869	0.97	653.884	1306.75	0.0089	6.8	23007	6.52	HUMAN	P49721	P49721	Proteasome subunit beta type-2
718	20111221_HMoon_PC3silac_pro_2_4.3219.3333.2	2	12.88	12.8762	<0.1%	<0.1%	1	62.2		49302516		21	(K)AGFAGDDAPR(A)		1.42843	1	488.729	976.448	0.0024	2.5	42407.6	5.24	HUMAN	P62736	P62736|P60709|P68032|P63261|P63267|P68133|Q6S8J3|A5A3E0|P0CG38|P0CG39	Actin, aortic smooth muscle
960	20111221_HMoon_PC3silac_pro_2_5.7718.7831.2	2	12.15	12.1494	0.01	0.002	1	72.4		2890076		89	(K)LAFVIR(I)	R:SILAC 2 (Arg 0-6Da Lys 0-4Da)-heavy	1.42843	1	362.746	724.481	0.003	4.1	29282.3	10.71	HUMAN	P18124	P18124	60S ribosomal protein L7
1288	20111221_HMoon_PC3silac_pro_2_4.6792.6988.3	3	11.3	11.301	0.01	0.006	1	68		26472626		31	(R)AVFPSIVGRPR(H)		1.42843	0.99	400.243	1198.71	0.0101	8.5	42407.6	5.24	HUMAN	P62736	P62736|P60709|P68032|P63261|P63267|P68133|Q6S8J3|A5A3E0|P0CG38	Actin, aortic smooth muscle
1699	20111221_HMoon_PC3silac_pro_2_4.9140.9283.2	2	10.38	10.3763	0.02	0.008	1	65.2		4243858		292	(K)DLYANTVLSGGTTmYPGIADR(M)	R:SILAC 2 (Arg 0-6Da Lys 0-4Da)-heavy m:Oxidized methionine	1.42843	0.99	1119.06	2221.09	16.0208	11.6	42078.3	5.29	HUMAN	P60709	P60709|P63261	Actin, cytoplasmic 1
841	20111221_HMoon_PC3silac_pro_3_2.9483.9566.2	2	12.83	12.8303	<0.1%	<0.1%	1	69.4		320032		42	(K)ITFLLQAIR(N)		1.42784	0.97	537.842	1074.67	0.0093	8.7	125111	4.83	HUMAN	O00410	O00410	Importin-5
1536	20111221_HMoon_PC3silac_pro_3_2.6637.6641.2	2	11.04	11.0449	0.01	0.002	1	64.1		1680791		727	(R)TINEVENQILTR(D)	R:SILAC 2 (Arg 0-6Da Lys 0-4Da)-heavy	1.42784	0.98	718.407	1435.79	0.0219	15.2	103626	5.25	HUMAN	P12814	P12814|O43707	Alpha-actinin-1
265	20111221_HMoon_PC3silac_pro_1_6.9900.10051.3	3	15.25	15.2511	<0.1%	<0.1%	1	76.3		2679592		48	(R)GFGFITFTNPEHASVAMR(A)		1.42747	0.95	661.337	1981.96	0.0361	18.2	17170.1	8.86	HUMAN	P98179	P98179	Putative RNA-binding protein 3
813	20111221_HMoon_PC3silac_pro_1_3.12318.12467.3	3	12.65	12.6532	<0.1%	<0.1%	1	81.8		2263834		411	(R)ISLPLPNFSSLNLR(E)		1.42747	0.95	524.309	1570.89	0.0182	11.6	53707.8	5.06	HUMAN	P08670	P08670	Vimentin
528	20111221_HMoon_PC3silac_pro_2_7.7305.7399.2	2	13.5	13.5019	<0.1%	<0.1%	1	74.9		2302269		45	(K)LVILANNCPALR(K)	C:Carbamidomethylation<br>R:SILAC 2 (Arg 0-6Da Lys 0-4Da)-heavy	1.42702	1	680.401	1359.79	0.0069	5.1	12955	9.87	HUMAN	P62888	P62888	60S ribosomal protein L30
604	20111221_HMoon_PC3silac_pro_2_3.12162.12285.2	2	13.22	13.219	<0.1%	<0.1%	1	77.2		4359631		230	(R)LISQIVSSITASLR(F)	R:SILAC 2 (Arg 0-6Da Lys 0-4Da)-heavy	1.42702	0.98	747.455	1493.9	0.003	2	50835.4	4.94	HUMAN	P68363	P68363|Q9BQE3|P68366|Q9H853|Q9NY65	Tubulin alpha-1B chain
1233	20111221_HMoon_PC3silac_pro_2_5.8535.8634.2	2	11.4	11.4011	0.01	0.005	1	74.4		3250626		124	(K)LILFPR(K)		1.42702	1	379.752	758.492	0.0038	5	24318.1	11.71	HUMAN	P26373	P26373	60S ribosomal protein L13
1211	20111221_HMoon_PC3silac_pro_3_3.9937.9943.2	2	11.84	11.836	<0.1%	<0.1%	1	72.7		48359		501	(R)DIVQFVPFR(E)		1.42662	0.95	560.814	1120.62	0.0068	6	61873.4	5.71	HUMAN	Q96FN4	Q96FN4|O75131|Q96A23|Q9HCH3|O95741|Q9UBL6|Q86YQ8|Q8IYJ1	Copine-2
646	20111221_HMoon_PC3silac_pro_1_2.12916.12924.2	2	13.23	13.2348	<0.1%	<0.1%	1	72.8		257435		65	(K)LMLLLEVISGER(L)	R:SILAC 2 (Arg 0-6Da Lys 0-4Da)-heavy	1.42624	0.95	689.911	1378.81	0.0073	5.3	103626	5.25	HUMAN	P12814	P12814|P35609|Q08043|O43707	Alpha-actinin-1
1176	20111221_HMoon_PC3silac_pro_1_4.11757.11774.4	4	11.63	11.6324	0.007	<0.1%	1	72.5		478319		9	(K)VVVHPLVLLSVVDHFNR(I)	R:SILAC 2 (Arg 0-6Da Lys 0-4Da)-heavy	1.42624	0.93	488.048	1949.14	0.0275	14.1	37081.8	6.29	HUMAN	P51665	P51665	26S proteasome non-ATPase regulatory subunit 7
1110	20111221_HMoon_PC3silac_pro_2_2.11922.12009.2	2	11.72	11.7173	0.01	0.004	1	65		253962		360	(R)VFImDSCDELIPEYLNFIR(G)	C:Carbamidomethylation m:Oxidized methionine	1.42562	0.91	1195.58	2374.15	16.0086	5.7	83605	4.97	HUMAN	P08238	P08238	Heat shock protein HSP 90-beta
1366	20111221_HMoon_PC3silac_pro_2_1.6449.6455.2	2	11.13	11.1318	0.01	0.006	1	65.5		2236292		1216	(K)LLYNNVSNFGR(L)	R:SILAC 2 (Arg 0-6Da Lys 0-4Da)-heavy	1.42562	0.87	651.851	1302.69	0.0051	3.9	193380	5.48	HUMAN	Q00610	Q00610	Clathrin heavy chain 1
100	20111221_HMoon_PC3silac_pro_3_3.9958.9964.3	3	16.99	16.9932	<0.1%	<0.1%	1	80.2		3894225		251	(K)ISSIQSIVPALEIANAHR(K)		1.4254	1	640.371	1919.07	0.0279	14.5	61224.7	5.7	HUMAN	P10809	P10809	60 kDa heat shock protein, mitochondrial
117	20111221_HMoon_PC3silac_pro_3_7.10453.10527.2	2	16.82	16.824	<0.1%	<0.1%	1	80.9		357024		85	(R)IASGLGLAWIVGR(V)		1.4254	0.98	656.892	1312.77	0.0027	2.1	16744.2	9.8	HUMAN	O14880	O14880	Microsomal glutathione S-transferase 3
254	20111221_HMoon_PC3silac_pro_3_2.12300.12372.3	3	15.54	15.5357	<0.1%	<0.1%	1	79		870792		705	(R)YSLLPFWYTLLYQAHR(E)		1.4254	0.99	691.041	2071.08	0.0273	13.2	107328	5.74	HUMAN	Q14697	Q14697	Neutral alpha-glucosidase AB
340	20111221_HMoon_PC3silac_pro_3_4.14200.14297.3	3	14.94	14.9426	<0.1%	<0.1%	1	70.8		299557		332	(K)LPPLPLTLALGAFLNHR(K)		1.4254	1	615.037	1843.1	-0.0003	-0.2	38234.7	6.8	HUMAN	O96008	O96008	Mitochondrial import receptor subunit TOM40 homolog
1777	20111221_HMoon_PC3silac_pro_3_3.6167.6180.2	2	10.51	10.5149	0.03	0.005	1	64.2		490059		434	(K)MDATANDVPSPYEVR(G)		1.4254	0.9	832.884	1664.76	0.0015	0.9	57180.7	5.98	HUMAN	P30101	P30101	Protein disulfide-isomerase A3
382	20111221_HMoon_PC3silac_pro_1_3.12228.12328.2	2	14.49	14.4871	<0.1%	<0.1%	1	65.4		1925370		244	(R)FDGALNVDLTEFQTNLVPYPR(I)	R:SILAC 2 (Arg 0-6Da Lys 0-4Da)-heavy	1.42502	1	1208.14	2415.23	0.0399	16.5	50819.4	4.94	HUMAN	Q71U36	Q71U36|P68363|Q9BQE3|Q13748|Q6PEY2|P68366|Q9NY65	Tubulin alpha-1A chain
913	20111221_HMoon_PC3silac_pro_1_4.13772.13776.3	3	12.34	12.3403	<0.1%	<0.1%	1	63		457304		142	(R)ASITPGTILIILTGR(H)	R:SILAC 2 (Arg 0-6Da Lys 0-4Da)-heavy	1.42502	0.98	511.325	1531.95	0.0088	5.8	32784.4	10.62	HUMAN	Q02878	Q02878	60S ribosomal protein L6
986	20111221_HMoon_PC3silac_pro_1_4.13640.13710.2	2	12.11	12.1128	0.006	<0.1%	1	60.5		954028		142	(R)ASITPGTILIILTGR(H)	R:SILAC 2 (Arg 0-6Da Lys 0-4Da)-heavy	1.42502	0.97	766.483	1531.95	0.0082	5.3	32784.4	10.62	HUMAN	Q02878	Q02878	60S ribosomal protein L6
1140	20111221_HMoon_PC3silac_pro_1_1.10800.10876.2	2	11.73	11.7336	0.006	<0.1%	1	67.1		2854141		857	(K)LLLPWLEAR(I)	R:SILAC 2 (Arg 0-6Da Lys 0-4Da)-heavy	1.42502	1	558.849	1116.69	0.0038	3.4	193380	5.48	HUMAN	Q00610	Q00610	Clathrin heavy chain 1
304	20111221_HMoon_PC3silac_pro_2_4.4846.4966.2	2	14.62	14.6206	<0.1%	<0.1%	1	70.6		40567530		197	(R)GYSFTTTAER(E)		1.42421	0.99	566.77	1132.53	0.005	4.4	42078.3	5.29	HUMAN	P60709	P60709|P63261	Actin, cytoplasmic 1
789	20111221_HMoon_PC3silac_pro_2_5.9583.9744.2	2	12.64	12.6386	0.01	0.001	1	68.3		8455772		98	(K)LPFPIIDDR(N)	R:SILAC 2 (Arg 0-6Da Lys 0-4Da)-heavy	1.42421	1	546.318	1091.62	0.0094	8.6	25148.6	6	HUMAN	P30041	P30041	Peroxiredoxin-6
1507	20111221_HMoon_PC3silac_pro_2_3.6498.6502.2	2	10.8	10.7965	0.01	0.006	1	61.3		1236743		82	(K)VDATEESDLAQQYGVR(G)	R:SILAC 2 (Arg 0-6Da Lys 0-4Da)-heavy	1.42421	0.96	893.93	1786.86	-0.0028	-1.6	57514.7	4.76	HUMAN	P07237	P07237	Protein disulfide-isomerase
1673	20111221_HMoon_PC3silac_pro_2_5.4951.5078.2	2	10.43	10.4263	0.02	0.007	1	66		3179908		190	(R)IQTQPGYANTLR(D)		1.42421	0.92	681.364	1361.72	0.0037	2.7	40550.6	9.76	HUMAN	Q00325	Q00325	Phosphate carrier protein, mitochondrial
1103	20111221_HMoon_PC3silac_pro_3_4.14355.14355.3	3	12.16	12.1594	<0.1%	<0.1%	1	67.2		130265		332	(K)LPPLPLTLALGAFLNHR(K)		1.42419	0.97	615.036	1843.1	-0.0012	-0.7	38234.7	6.8	HUMAN	O96008	O96008	Mitochondrial import receptor subunit TOM40 homolog
1956	20111221_HMoon_PC3silac_pro_3_4.4489.4495.2	2	10.15	10.151	0.03	0.007	1	64.5		1066346		277	(K)VVTDTDETELAR(Q)	R:SILAC 2 (Arg 0-6Da Lys 0-4Da)-heavy	1.42419	0.98	677.844	1354.68	0.0009	0.7	36396.8	5.02	HUMAN	P05198	P05198	Eukaryotic translation initiation factor 2 subunit 1
303	20111221_HMoon_PC3silac_pro_1_6.11168.11212.3	3	15	15.0045	<0.1%	<0.1%	1	66.8		110870		187	(K)SLISVIHLITAAR(N)		1.4238	1	465.29	1393.85	0.0029	2.1	23880.7	8.93	HUMAN	O14735	O14735	CDP-diacylglycerol--inositol 3-phosphatidyltransferase
377	20111221_HMoon_PC3silac_pro_1_3.14059.14121.2	2	14.52	14.5227	<0.1%	<0.1%	1	67.2		331205		48	(K)IYPTIWWLFR(D)	R:SILAC 2 (Arg 0-6Da Lys 0-4Da)-heavy	1.4238	0.94	700.9	1400.78	0.0112	8	59712.1	6.39	HUMAN	P11413	P11413	Glucose-6-phosphate 1-dehydrogenase
1065	20111221_HMoon_PC3silac_pro_1_7.7857.7919.2	2	11.92	11.9151	0.006	<0.1%	1	64		334307		76	(R)DSLLQDGEFSMDLR(T)	R:SILAC 2 (Arg 0-6Da Lys 0-4Da)-heavy	1.4238	0.99	816.393	1631.77	0.0102	6.3	15225.1	8.86	HUMAN	P07737	P07737	Profilin-1
1555	20111221_HMoon_PC3silac_pro_1_5.9559.9701.2	2	10.72	10.7156	0.02	0.004	1	67.1		2332265		24	(K)LVAIVDVIDQNR(A)	R:SILAC 2 (Arg 0-6Da Lys 0-4Da)-heavy	1.4238	1	680.899	1360.79	0.0009	0.7	23545.5	11.15	HUMAN	P50914	P50914	60S ribosomal protein L14
1757	20111221_HMoon_PC3silac_pro_1_7.6965.6965.2	2	10.24	10.2418	0.03	0.006	1	65.2		171922		76	(R)DSLLQDGEFSmDLR(T)	R:SILAC 2 (Arg 0-6Da Lys 0-4Da)-heavy m:Oxidized methionine	1.4238	0.99	824.387	1631.77	15.9984	2.1	15225.1	8.86	HUMAN	P07737	P07737	Profilin-1
956	20111221_HMoon_PC3silac_pro_3_4.8480.8491.2	2	12.54	12.5402	<0.1%	<0.1%	1	65.8		1285033		189	(K)VVDLLAPYAK(G)		1.42298	0.92	544.824	1088.63	0.0067	6.2	56558.9	5.26	HUMAN	P06576	P06576	ATP synthase subunit beta, mitochondrial
986	20111221_HMoon_PC3silac_pro_3_3.10146.10235.2	2	12.45	12.455	<0.1%	<0.1%	1	66.6		1205426		388	(R)AIAELGIYPAVDPLDSTSR(I)	R:SILAC 2 (Arg 0-6Da Lys 0-4Da)-heavy	1.42298	0.97	997.55	1994.05	0.0387	19.4	56558.9	5.26	HUMAN	P06576	P06576	ATP synthase subunit beta, mitochondrial
1104	20111221_HMoon_PC3silac_pro_3_5.10511.10555.4	4	12.16	12.1646	<0.1%	<0.1%	1	72.3		2012690		148	(R)TTGIVMDSGDGVTHTVPIYEGYALPHAILR(L)		1.42298	0.94	796.67	3183.61	0.0435	13.7	42078.3	5.29	HUMAN	P60709	P60709|P63261	Actin, cytoplasmic 1
1501	20111221_HMoon_PC3silac_pro_3_6.11419.11419.3	3	11.14	11.1443	0.01	0.003	1	63.9		393747		117	(K)LPFTPLSYIQGLSHR(N)		1.42298	1	576.988	1728.94	0.0057	3.3	21402.8	10.03	HUMAN	Q9UM00	Q9UM00	Transmembrane and coiled-coil domain-containing protein 1
1954	20111221_HMoon_PC3silac_pro_3_2.12567.12637.3	3	10.15	10.1492	0.03	0.007	1	62.1		220248		596	(R)AVITSLLDQIPEMFADTR(E)		1.42298	0.96	674.028	2020.04	0.0266	13.2	119863	6.74	HUMAN	P53992	P53992	Protein transport protein Sec24C
270	20111221_HMoon_PC3silac_pro_2_7.8803.8879.2	2	14.9	14.9022	<0.1%	<0.1%	1	63.4		1360121		79	(K)IPDWFLNR(Q)	R:SILAC 2 (Arg 0-6Da Lys 0-4Da)-heavy	1.42281	1	533.793	1066.58	0.002	1.8	17718.4	10.99	HUMAN	P62269	P62269	40S ribosomal protein S18
333	20111221_HMoon_PC3silac_pro_2_3.11778.11861.2	2	14.42	14.4167	<0.1%	<0.1%	1	62.8		1581801		244	(R)FDGALNVDLTEFQTNLVPYPR(I)		1.42281	0.99	1205.13	2409.21	0.0346	14.4	50819.4	4.94	HUMAN	Q71U36	Q71U36|P68363|Q9BQE3|Q13748|Q6PEY2|P68366|Q9NY65	Tubulin alpha-1A chain
633	20111221_HMoon_PC3silac_pro_2_2.10573.10690.2	2	13.14	13.1425	<0.1%	<0.1%	1	76.5		4926573		282	(K)LASDLLEWIR(R)	R:SILAC 2 (Arg 0-6Da Lys 0-4Da)-heavy	1.42281	0.99	611.357	1221.69	0.013	10.6	103626	5.25	HUMAN	P12814	P12814|O43707	Alpha-actinin-1
1218	20111221_HMoon_PC3silac_pro_2_5.11862.11952.4	4	11.44	11.4429	0.01	0.005	1	64.8		5399726		25	(R)FHDFLGDSWGILFSHPR(D)		1.42281	1	508.507	2030.99	0.0206	10.1	25148.6	6	HUMAN	P30041	P30041	Peroxiredoxin-6
1362	20111221_HMoon_PC3silac_pro_2_5.9422.9528.2	2	11.14	11.1417	0.01	0.006	1	68.6		2652693		194	(K)FITIFGTR(S)	R:SILAC 2 (Arg 0-6Da Lys 0-4Da)-heavy	1.42281	1	480.789	960.561	0.0091	9.4	35993.2	4.94	HUMAN	P08758	P08758	Annexin A5
1617	20111221_HMoon_PC3silac_pro_2_2.9750.9846.2	2	10.56	10.5615	0.01	0.007	1	65.8		613867		42	(K)ITFLLQAIR(N)	R:SILAC 2 (Arg 0-6Da Lys 0-4Da)-heavy	1.42281	0.99	540.853	1080.69	0.0118	10.9	125111	4.83	HUMAN	O00410	O00410	Importin-5
1722	20111221_HMoon_PC3silac_pro_2_6.8214.8214.2	2	10.32	10.3236	0.02	0.008	1	66.6		23592		113	(R)LLEPFEVR(T)		1.42281	0.9	501.795	1002.56	0.0201	20	24149.8	10.81	HUMAN	Q8WUY1	Q8WUY1	UPF0670 protein C8orf55
1749	20111221_HMoon_PC3silac_pro_2_7.7147.7244.2	2	10.25	10.2545	0.02	0.008	1	63.6		1390833		95	(K)TGAAPIIDVVR(S)	R:SILAC 2 (Arg 0-6Da Lys 0-4Da)-heavy	1.42281	0.92	559.334	1117.67	-0.0056	-5	16675.2	11.3	HUMAN	P46776	P46776	60S ribosomal protein L27a
862	20111221_HMoon_PC3silac_pro_1_7.9441.9522.2	2	12.51	12.5145	<0.1%	<0.1%	1	63.4		116727		50	(K)TTPDVIFVFGFR(T)		1.42258	0.99	699.874	1398.74	-0.0017	-1.2	15422.9	10.79	HUMAN	P62847	P62847	40S ribosomal protein S24
901	20111221_HMoon_PC3silac_pro_1_2.10495.10639.2	2	12.38	12.3806	<0.1%	<0.1%	1	61.7		2896447		349	(R)AQFEGIVTDLIR(R)		1.42258	0.96	681.366	1361.74	-0.0176	-12.9	73964.5	5.87	HUMAN	P38646	P38646	Stress-70 protein, mitochondrial
1084	20111221_HMoon_PC3silac_pro_1_1.10603.10606.3	3	11.86	11.8633	0.006	<0.1%	1	68.8		423121		1324	(K)LPLFPEPLHVFAPR(A)	R:SILAC 2 (Arg 0-6Da Lys 0-4Da)-heavy	1.42258	0.96	546.992	1638.95	0.0144	8.8	185501	8.45	HUMAN	P26358	P26358	DNA (cytosine-5)-methyltransferase 1
1119	20111221_HMoon_PC3silac_pro_3_1.4849.4943.2	2	12.13	12.129	<0.1%	<0.1%	1	69.2		1114836		168	(K)GPVGTVSEAQLAR(R)		1.42177	0.99	642.858	1284.69	0.0185	14.4	236245	5.84	HUMAN	Q9NZM1	Q9NZM1	Myoferlin
92	20111221_HMoon_PC3silac_pro_2_5.8509.8514.2	2	16.56	16.5647	<0.1%	<0.1%	1	86.9		1250522		78	(R)IIDVVYNASNNELVR(T)		1.42141	0.89	859.963	1718.91	0.0109	6.4	24490	10.56	HUMAN	P62241	P62241	40S ribosomal protein S8
1472	20111221_HMoon_PC3silac_pro_2_7.3594.3693.2	2	10.89	10.8868	0.01	0.006	1	71.3		1034552		30	(K)IEGVYAR(D)	R:SILAC 2 (Arg 0-6Da Lys 0-4Da)-heavy	1.42141	0.99	407.233	813.456	0.0019	2.3	12594.5	11.24	HUMAN	P18077	P18077	60S ribosomal protein L35a
1764	20111221_HMoon_PC3silac_pro_2_6.6712.6815.2	2	10.22	10.2152	0.02	0.008	1	66.8		956353		102	(K)IEDFLER(R)		1.42141	1	461.241	921.468	0.0063	6.8	22648.1	10.75	HUMAN	P46781	P46781	40S ribosomal protein S9
1045	20111221_HMoon_PC3silac_pro_1_3.8732.8732.2	2	11.96	11.9607	0.006	<0.1%	1	61.3		3566982		468	(R)GIFPVLCK(D)	C:Carbamidomethylation	1.42137	1	467.274	933.523	0.0175	18.7	58506.4	8.38	HUMAN	P14618	P14618	Pyruvate kinase isozymes M1/M2
113	20111221_HMoon_PC3silac_pro_2_4.9138.9288.2	2	16.35	16.3464	<0.1%	<0.1%	1	74		28446148		241	(K)SYELPDGQVITIGNER(F)		1.42002	0.99	895.956	1790.89	0.0128	7.1	42407.6	5.24	HUMAN	P62736	P62736|Q562R1|Q9BYX7|P60709|P68032|P63261|P63267|P68133|Q6S8J3|A5A3E0	Actin, aortic smooth muscle
163	20111221_HMoon_PC3silac_pro_2_3.11361.11475.3	3	15.68	15.6775	<0.1%	<0.1%	1	70.8		6766817		104	(K)GHYTEGAELVDSVLDVVR(K)		1.42002	1	653.671	1958.98	0.0161	8.2	50305.5	4.78	HUMAN	Q13885	Q13885|Q9BVA1|Q13509|P68371|P07437	Tubulin beta-2A chain
751	20111221_HMoon_PC3silac_pro_2_2.7372.7504.2	2	12.74	12.7371	<0.1%	<0.1%	1	70.5		7671013		149	(K)AILFVPR(R)		1.42002	0.99	408.264	815.514	0.0077	9.5	57660.2	6.38	HUMAN	Q9NQH7	Q9NQH7|P07900	Probable Xaa-Pro aminopeptidase 3
1193	20111221_HMoon_PC3silac_pro_2_3.12333.12460.3	3	11.5	11.4966	0.01	0.005	1	72		2205189		230	(R)LISQIVSSITASLR(F)	R:SILAC 2 (Arg 0-6Da Lys 0-4Da)-heavy	1.42002	0.98	498.639	1493.9	0.0037	2.5	50835.4	4.94	HUMAN	P68363	P68363|Q9BQE3|P68366|Q9H853|Q9NY65	Tubulin alpha-1B chain
391	20111221_HMoon_PC3silac_pro_3_5.10442.10607.2	2	14.65	14.6534	<0.1%	<0.1%	1	77.5		3803641		166	(K)IFGVTTLDIVR(A)		1.41935	0.99	617.368	1233.72	0.0094	7.6	35959.1	9.38	HUMAN	P40926	P40926	Malate dehydrogenase, mitochondrial
1319	20111221_HMoon_PC3silac_pro_1_5.9103.9196.2	2	11.31	11.313	0.007	0.002	1	76.9		1469151		142	(R)VVLPIEAPIR(M)		1.41894	0.98	553.849	1106.69	-0.0023	-2.1	25735.7	4.67	HUMAN	P00403	P00403	Cytochrome c oxidase subunit 2
1611	20111221_HMoon_PC3silac_pro_1_2.7673.7798.2	2	10.62	10.6153	0.02	0.005	1	69		4440744		134	(R)FAIQDISVEETSAK(E)		1.41894	0.96	769.401	1537.77	0.0207	13.5	103626	5.25	HUMAN	P12814	P12814|P35609|Q08043|O43707	Alpha-actinin-1
642	20111221_HMoon_PC3silac_pro_2_3.9904.10035.3	3	13.12	13.1176	<0.1%	<0.1%	1	72		7376636		251	(K)ISSIQSIVPALEIANAHR(K)		1.41863	0.99	640.371	1919.07	0.0273	14.2	61224.7	5.7	HUMAN	P10809	P10809	60 kDa heat shock protein, mitochondrial
716	20111221_HMoon_PC3silac_pro_2_5.11220.11240.2	2	12.89	12.8873	<0.1%	<0.1%	1	65.8		584554		66	(R)VFEVSLADLQNDEVAFR(K)	R:SILAC 2 (Arg 0-6Da Lys 0-4Da)-heavy	1.41863	0.96	979.509	1958	0.0152	7.8	30172.6	9.89	HUMAN	P61247	P61247	40S ribosomal protein S3a
1682	20111221_HMoon_PC3silac_pro_2_4.11798.11846.2	2	10.41	10.4124	0.02	0.007	1	63.8		29977		163	(K)LAmQEFMILPVGAANFR(E)	m:Oxidized methionine	1.41863	0.86	962.51	1907.99	16.0253	15.8	47510.4	7.04	HUMAN	P06733	P06733	Alpha-enolase
1743	20111221_HMoon_PC3silac_pro_2_2.7576.7607.2	2	10.26	10.2554	0.02	0.008	1	62.8		4309404		149	(K)AILFVPR(R)	R:SILAC 2 (Arg 0-6Da Lys 0-4Da)-heavy	1.41863	1	411.274	821.534	0.007	8.5	57660.2	6.38	HUMAN	Q9NQH7	Q9NQH7|P07900	Probable Xaa-Pro aminopeptidase 3
1845	20111221_HMoon_PC3silac_pro_2_8.6751.6827.2	2	10.03	10.0309	0.02	0.008	1	64.8		207145		89	(K)LAFVIR(I)	R:SILAC 2 (Arg 0-6Da Lys 0-4Da)-heavy	1.41863	1	362.744	724.481	0	0	29282.3	10.71	HUMAN	P18124	P18124	60S ribosomal protein L7
1846	20111221_HMoon_PC3silac_pro_2_1.6568.6669.2	2	10.02	10.0241	0.02	0.008	1	67.1		942614		177	(R)VVGAMQLYSVDR(K)		1.41863	0.94	669.354	1337.69	0.0117	8.8	193380	5.48	HUMAN	Q00610	Q00610|P53675	Clathrin heavy chain 1
669	20111221_HMoon_PC3silac_pro_3_1.3781.3886.2	2	13.41	13.4127	<0.1%	<0.1%	1	72.2		1163066		882	(K)IYIDSNNNPER(F)		1.41815	1	667.824	1334.63	0.0078	5.8	193380	5.48	HUMAN	Q00610	Q00610	Clathrin heavy chain 1
528	20111221_HMoon_PC3silac_pro_1_3.3893.4074.3	3	13.69	13.6883	<0.1%	<0.1%	1	68.9		32383812		360	(K)QEYDESGPSIVHR(K)		1.41773	1	506.242	1516.7	0.0085	5.6	42357.8	5.91	HUMAN	Q9BYX7	Q9BYX7|P60709|P63261|Q6S8J3|A5A3E0|P0CG38|P0CG39	Putative beta-actin-like protein 3
274	20111221_HMoon_PC3silac_pro_2_3.12351.12473.2	2	14.87	14.8697	<0.1%	<0.1%	1	78.5		3909240		230	(R)LISQIVSSITASLR(F)	R:SILAC 2 (Arg 0-6Da Lys 0-4Da)-heavy	1.41724	0.96	747.457	1493.9	0.007	4.7	50835.4	4.94	HUMAN	P68363	P68363|Q9BQE3|P68366|Q9H853|Q9NY65	Tubulin alpha-1B chain
614	20111221_HMoon_PC3silac_pro_2_3.10451.10545.3	3	13.18	13.175	<0.1%	<0.1%	1	73.2		2168265		65	(R)AVFVDLEPTVIDEVR(T)	R:SILAC 2 (Arg 0-6Da Lys 0-4Da)-heavy	1.41724	0.99	569.986	1707.93	0.0169	9.9	50819.4	4.94	HUMAN	Q71U36	Q71U36|P68363|Q9BQE3	Tubulin alpha-1A chain
874	20111221_HMoon_PC3silac_pro_2_4.3759.3873.2	2	12.38	12.3813	0.01	0.002	1	74.5		59256654		331	(K)IIAPPER(K)		1.41724	0.99	398.242	795.472	0.0046	5.8	42407.6	5.24	HUMAN	P62736	P62736|Q562R1|P60709|P68032|P63261|P63267|P68133	Actin, aortic smooth muscle
1020	20111221_HMoon_PC3silac_pro_2_4.3807.3813.2	2	11.97	11.9677	0.01	0.002	1	75		39735434		331	(K)IIAPPER(K)	R:SILAC 2 (Arg 0-6Da Lys 0-4Da)-heavy	1.41724	1	401.252	801.492	0.0045	5.6	42407.6	5.24	HUMAN	P62736	P62736|Q562R1|P60709|P68032|P63261|P63267|P68133	Actin, aortic smooth muscle
1109	20111221_HMoon_PC3silac_pro_2_8.8347.8410.2	2	11.73	11.7343	0.01	0.004	1	65.9		335098		76	(R)DSLLQDGEFSMDLR(T)	R:SILAC 2 (Arg 0-6Da Lys 0-4Da)-heavy	1.41724	0.98	816.396	1631.77	0.0164	10.1	15225.1	8.86	HUMAN	P07737	P07737	Profilin-1
1268	20111221_HMoon_PC3silac_pro_2_4.7030.7113.3	3	11.33	11.3287	0.01	0.006	1	69.7		19324803		31	(R)AVFPSIVGRPR(H)		1.41724	0.99	400.244	1198.71	0.0122	10.2	42407.6	5.24	HUMAN	P62736	P62736|P60709|P68032|P63261|P63267|P68133|Q6S8J3|A5A3E0|P0CG38	Actin, aortic smooth muscle
1361	20111221_HMoon_PC3silac_pro_2_5.10010.10119.2	2	11.14	11.1425	0.01	0.006	1	66.6		1307761		71	(K)VPADTEVVCAPPTAYIDFAR(Q)	C:Carbamidomethylation	1.41724	0.99	1096.55	2192.07	0.0281	12.8	31075.7	5.65	HUMAN	P60174	P60174	Triosephosphate isomerase
1585	20111221_HMoon_PC3silac_pro_2_6.7685.7775.2	2	10.63	10.6342	0.01	0.006	1	67.9		2107039		71	(R)LFEGNALLR(R)	R:SILAC 2 (Arg 0-6Da Lys 0-4Da)-heavy	1.41724	0.96	519.806	1038.6	0.0007	0.7	22648.1	10.75	HUMAN	P46781	P46781	40S ribosomal protein S9
1633	20111221_HMoon_PC3silac_pro_2_5.7974.7980.2	2	10.52	10.5169	0.01	0.007	1	62.2		5841873		145	(K)LSILYPATTGR(N)	R:SILAC 2 (Arg 0-6Da Lys 0-4Da)-heavy	1.41724	1	599.351	1197.69	0.0004	0.3	25148.6	6	HUMAN	P30041	P30041	Peroxiredoxin-6
701	20111221_HMoon_PC3silac_pro_3_6.7061.7199.2	2	13.3	13.3033	<0.1%	<0.1%	1	68.9		4129513		59	(R)IQIWDTAGQER(Y)	R:SILAC 2 (Arg 0-6Da Lys 0-4Da)-heavy	1.41695	1	661.846	1322.68	0.0047	3.5	24675.5	5.53	HUMAN	P59190	P59190|Q9H082|P61026|Q6IQ22|P61106|P62820|Q9H0U4|Q92928|Q15771|Q15286|Q96AX2|P20336|P20337|Q96E17|O95716|Q86YS6|P20338|P61018|P61006|Q92930|Q96DA2|A6NDJ8|P20340|Q9NRW1|Q14964	Ras-related protein Rab-15
1594	20111221_HMoon_PC3silac_pro_3_3.13323.13401.2	2	10.91	10.9068	0.01	0.002	1	67.8		183140		424	(K)ILLANFLAQTEALMR(G)	R:SILAC 2 (Arg 0-6Da Lys 0-4Da)-heavy	1.41695	0.91	855.482	1709.97	-0.0151	-8.8	63374.2	8.64	HUMAN	P06744	P06744	Glucose-6-phosphate isomerase
1667	20111221_HMoon_PC3silac_pro_3_4.13572.13577.3	3	10.76	10.7565	0.01	0.003	1	63.4		367583		142	(R)ASITPGTILIILTGR(H)		1.41695	1	509.318	1525.93	0.0094	6.2	32784.4	10.62	HUMAN	Q02878	Q02878	60S ribosomal protein L6
1682	20111221_HMoon_PC3silac_pro_3_2.6624.6732.2	2	10.72	10.718	0.03	0.003	1	63.8		2443772		727	(R)TINEVENQILTR(D)		1.41695	0.89	715.396	1429.77	0.0202	14.1	103626	5.25	HUMAN	P12814	P12814|O43707	Alpha-actinin-1
272	20111221_HMoon_PC3silac_pro_2_4.7765.7898.2	2	14.88	14.8798	<0.1%	<0.1%	1	74.5		15122294		235	(R)VPTANVSVVDLTCR(L)	C:Carbamidomethylation<br>R:SILAC 2 (Arg 0-6Da Lys 0-4Da)-heavy	1.41585	0.99	768.918	1536.82	0.0135	8.8	36223.7	8.79	HUMAN	P04406	P04406	Glyceraldehyde-3-phosphate dehydrogenase
745	20111221_HMoon_PC3silac_pro_2_4.14630.14725.3	3	12.79	12.7855	<0.1%	<0.1%	1	68.5		243042		332	(K)LPPLPLTLALGAFLNHR(K)		1.41585	0.99	615.037	1843.1	-0.0003	-0.2	38234.7	6.8	HUMAN	O96008	O96008	Mitochondrial import receptor subunit TOM40 homolog
1237	20111221_HMoon_PC3silac_pro_2_3.6292.6311.3	3	11.39	11.3944	0.01	0.005	1	65.3		1879150		97	(K)LVQDVANNTNEEAGDGTTTATVLAR(S)	R:SILAC 2 (Arg 0-6Da Lys 0-4Da)-heavy	1.41585	0.96	856.101	2566.27	0.0204	7.9	61224.7	5.7	HUMAN	P10809	P10809	60 kDa heat shock protein, mitochondrial
1387	20111221_HMoon_PC3silac_pro_2_2.10762.10770.2	2	11.08	11.0831	0.01	0.006	1	72.6		2511135		282	(K)LASDLLEWIR(R)	R:SILAC 2 (Arg 0-6Da Lys 0-4Da)-heavy	1.41585	0.99	611.357	1221.69	0.0128	10.5	103626	5.25	HUMAN	P12814	P12814|O43707	Alpha-actinin-1
552	20111221_HMoon_PC3silac_pro_3_8.9805.9899.3	3	13.88	13.8793	<0.1%	<0.1%	1	63.6		64735		76	(K)FALITWIGENVSGLQR(A)	R:SILAC 2 (Arg 0-6Da Lys 0-4Da)-heavy	1.41455	0.95	604.005	1809.99	0.0063	3.5	16058.8	5.54	HUMAN	Q14019	Q14019	Coactosin-like protein
427	20111221_HMoon_PC3silac_pro_2_1.11072.11180.2	2	13.92	13.9247	<0.1%	<0.1%	1	67.3		1442621		508	(K)VGYTPDWIFLLR(N)		1.41447	0.99	740.407	1479.8	0.0065	4.4	193380	5.48	HUMAN	Q00610	Q00610|P53675	Clathrin heavy chain 1
1626	20111221_HMoon_PC3silac_pro_2_5.9012.9120.4	4	10.53	10.5272	0.01	0.007	1	63.9		3160585		39	(K)YVATLGVEVHPLVFHTNR(G)		1.41447	0.99	513.784	2052.1	0.0128	6.3	24593.8	7.03	HUMAN	P62826	P62826	GTP-binding nuclear protein Ran
318	20111221_HMoon_PC3silac_pro_1_3.12735.12892.4	4	14.89	14.8938	<0.1%	<0.1%	1	65.3		5769640		220	(K)DGNASGTTLLEALDCILPPTRPTDKPLR(L)	C:Carbamidomethylation	1.41412	0.87	756.154	3021.57	0.0252	8.3	50482.3	9.31	HUMAN	P68104	P68104|Q5VTE0	Elongation factor 1-alpha 1
906	20111221_HMoon_PC3silac_pro_3_4.13706.13816.3	3	12.66	12.6619	<0.1%	<0.1%	1	71.7		629438		331	(R)FGAQLAHIQALISGIEAQLGDVR(A)		1.41336	1	803.113	2407.31	0.014	5.8	44105.2	5.04	HUMAN	P08727	P08727	Keratin, type I cytoskeletal 19
1135	20111221_HMoon_PC3silac_pro_3_4.12512.12585.3	3	12.07	12.0671	<0.1%	<0.1%	1	68.2		1099592		163	(K)LAMQEFMILPVGAANFR(E)	R:SILAC 2 (Arg 0-6Da Lys 0-4Da)-heavy	1.41336	0.93	638.678	1914.01	0.0111	5.8	47510.4	7.04	HUMAN	P06733	P06733	Alpha-enolase
1552	20111221_HMoon_PC3silac_pro_1_7.7350.7421.2	2	10.74	10.7403	0.02	0.004	1	67.1		168270		48	(R)EAPVDVLTQIGR(S)		1.41291	0.97	649.36	1297.71	0.0011	0.8	26209.5	10.48	HUMAN	Q9BVC6	Q9BVC6	Transmembrane protein 109
480	20111221_HMoon_PC3silac_pro_3_3.10717.10810.3	3	14.22	14.2187	<0.1%	<0.1%	1	67		3532488		263	(R)LHFFMPGFAPLTSR(G)	R:SILAC 2 (Arg 0-6Da Lys 0-4Da)-heavy	1.41216	1	542.962	1626.86	0.017	10.4	50305.5	4.78	HUMAN	Q13885	Q13885|Q9BVA1|P04350|P68371|P07437|Q9BUF5|A6NNZ2|Q3ZCM7|A6NKZ8	Tubulin beta-2A chain
830	20111221_HMoon_PC3silac_pro_3_3.10669.10679.3	3	12.86	12.8633	<0.1%	<0.1%	1	72.9		411182		137	(R)LPDIFEAQIAGLR(G)		1.41216	1	481.614	1442.8	0.0276	19.1	51441.8	5.4	HUMAN	P08729	P08729	Keratin, type II cytoskeletal 7
1014	20111221_HMoon_PC3silac_pro_3_2.9482.9489.2	2	12.39	12.3923	<0.1%	<0.1%	1	68.1		406740		42	(K)ITFLLQAIR(N)	R:SILAC 2 (Arg 0-6Da Lys 0-4Da)-heavy	1.41216	1	540.85	1080.69	0.0056	5.2	125111	4.83	HUMAN	O00410	O00410	Importin-5
1243	20111221_HMoon_PC3silac_pro_3_7.9887.9956.3	3	11.76	11.7642	<0.1%	<0.1%	1	65		375720		81	(R)DYLHLPPEIVPATLR(R)	R:SILAC 2 (Arg 0-6Da Lys 0-4Da)-heavy	1.41216	0.99	580.667	1739.98	0.0081	4.7	18897.4	10.15	HUMAN	P46783	P46783	40S ribosomal protein S10
1402	20111221_HMoon_PC3silac_pro_3_8.7065.7105.2	2	11.34	11.3414	0.01	<0.1%	1	67.8		198735		76	(R)DSLLQDGEFSmDLR(T)	R:SILAC 2 (Arg 0-6Da Lys 0-4Da)-heavy m:Oxidized methionine	1.41216	0.99	824.385	1631.77	15.9958	0.6	15225.1	8.86	HUMAN	P07737	P07737	Profilin-1
1642	20111221_HMoon_PC3silac_pro_3_7.7431.7451.2	2	10.81	10.8095	0.01	0.003	1	67.2		328697		89	(K)LAFVIR(I)	R:SILAC 2 (Arg 0-6Da Lys 0-4Da)-heavy	1.41216	1	362.744	724.481	-0.001	-1.4	29282.3	10.71	HUMAN	P18124	P18124	60S ribosomal protein L7
1673	20111221_HMoon_PC3silac_pro_3_8.5786.5866.2	2	10.76	10.7566	0.01	0.003	1	69.3		288090		110	(K)DILIQYDR(T)		1.41216	0.94	518.278	1035.55	0.002	1.9	16559.1	10.36	HUMAN	P62249	P62249	40S ribosomal protein S16
866	20111221_HMoon_PC3silac_pro_1_3.3097.3215.2	2	12.5	12.4959	<0.1%	<0.1%	1	75.1		48246857		331	(K)IIAPPER(K)	R:SILAC 2 (Arg 0-6Da Lys 0-4Da)-heavy	1.41171	1	401.249	801.492	-0.0021	-2.6	42407.6	5.24	HUMAN	P62736	P62736|Q562R1|P60709|P68032|P63261|P63267|P68133	Actin, aortic smooth muscle
1820	20111221_HMoon_PC3silac_pro_1_2.3870.3877.2	2	10.09	10.0909	0.03	0.008	1	64.8		99770		224	(K)STAGDTHLGGEDFDNR(M)	R:SILAC 2 (Arg 0-6Da Lys 0-4Da)-heavy	1.41171	0.88	849.385	1697.75	0.0166	9.8	70305	5.56	HUMAN	P54652	P54652|P11142	Heat shock-related 70 kDa protein 2
1370	20111221_HMoon_PC3silac_pro_2_4.12869.12949.3	3	11.12	11.1185	0.01	0.006	1	70.7		1743353		163	(K)LAMQEFMILPVGAANFR(E)		1.41171	0.95	636.672	1907.99	0.0132	6.9	47510.4	7.04	HUMAN	P06733	P06733	Alpha-enolase
1796	20111221_HMoon_PC3silac_pro_2_2.4195.4362.2	2	10.14	10.1382	0.02	0.008	1	68.3		16185591		173	(R)LSELLR(K)	R:SILAC 2 (Arg 0-6Da Lys 0-4Da)-heavy	1.41171	1	368.736	736.466	-0.002	-2.7	208496	5.48	HUMAN	Q92538	Q92538|P07900|P08238	Golgi-specific brefeldin A-resistance guanine nucleotide exchange factor 1
1799	20111221_HMoon_PC3silac_pro_2_7.9099.9176.2	2	10.14	10.1446	0.02	0.008	1	73.2		970090		91	(R)VCTLAIIDPGDSDIIR(S)	C:Carbamidomethylation	1.41171	1	879.471	1757.91	0.0255	14.5	12955	9.87	HUMAN	P62888	P62888	60S ribosomal protein L30
1841	20111221_HMoon_PC3silac_pro_2_4.9528.9528.2	2	10.04	10.0378	0.02	0.008	1	68.2		1678975		131	(K)IEVIEIMTDR(G)		1.41171	0.96	609.834	1218.64	0.0215	17.6	34395.9	9.28	HUMAN	Q32P51	Q32P51|P09651	Heterogeneous nuclear ribonucleoprotein A1-like 2
826	20111221_HMoon_PC3silac_pro_3_1.11052.11057.3	3	12.87	12.8692	<0.1%	<0.1%	1	77.6		61835		455	(R)LTSLVPFVDAFQLER(A)		1.41097	0.93	578.991	1734.94	0.0162	9.4	166966	6.39	HUMAN	Q14152	Q14152	Eukaryotic translation initiation factor 3 subunit A
849	20111221_HMoon_PC3silac_pro_3_4.3880.3937.2	2	12.82	12.8189	<0.1%	<0.1%	1	74.8		33950003		331	(K)IIAPPER(K)	R:SILAC 2 (Arg 0-6Da Lys 0-4Da)-heavy	1.41097	1	401.252	801.492	0.0049	6.1	42407.6	5.24	HUMAN	P62736	P62736|Q562R1|P60709|P68032|P63261|P63267|P68133	Actin, aortic smooth muscle
1111	20111221_HMoon_PC3silac_pro_1_6.10174.10254.3	3	11.81	11.8129	0.006	<0.1%	1	68.7		1330683		81	(R)DYLHLPPEIVPATLR(R)	R:SILAC 2 (Arg 0-6Da Lys 0-4Da)-heavy	1.41052	0.99	580.666	1739.98	0.0057	3.3	18897.4	10.15	HUMAN	P46783	P46783	40S ribosomal protein S10
1676	20111221_HMoon_PC3silac_pro_1_1.6667.6767.3	3	10.46	10.4554	0.02	0.006	1	71.9		4396412		1011	(K)IVLDNSVFSEHR(N)		1.41052	0.97	472.585	1415.73	0.0127	9	193380	5.48	HUMAN	Q00610	Q00610|P53675	Clathrin heavy chain 1
367	20111221_HMoon_PC3silac_pro_2_2.15346.15406.3	3	14.22	14.2153	<0.1%	<0.1%	1	78.8		107401		570	(K)GEAIEAILAALEVVSEPFR(S)		1.41033	1	672.035	2014.09	0.0049	2.4	100940	5.08	HUMAN	Q13200	Q13200	26S proteasome non-ATPase regulatory subunit 2
514	20111221_HMoon_PC3silac_pro_2_1.9860.9872.2	2	13.58	13.5805	<0.1%	<0.1%	1	73.4		381952		199	(K)VLQLINDNTATALSYGVFR(R)	R:SILAC 2 (Arg 0-6Da Lys 0-4Da)-heavy	1.41033	0.88	1051.07	2101.14	-0.0032	-1.5	111562	5.16	HUMAN	Q9Y4L1	Q9Y4L1	Hypoxia up-regulated protein 1
983	20111221_HMoon_PC3silac_pro_2_5.13844.13913.2	2	12.07	12.0733	0.01	0.002	1	68.3		84089		172	(R)EEGILGFFAGLVPR(L)		1.41033	0.99	752.914	1504.82	0.0053	3.5	33957.9	8.96	HUMAN	Q9Y6C9	Q9Y6C9	Mitochondrial carrier homolog 2
503	20111221_HMoon_PC3silac_pro_3_4.13821.13821.3	3	14.1	14.0959	<0.1%	<0.1%	1	79.3		414672		331	(R)FGAQLAHIQALISGIEAQLGDVR(A)		1.40978	1	803.114	2407.31	0.0191	7.9	44105.2	5.04	HUMAN	P08727	P08727	Keratin, type I cytoskeletal 19
994	20111221_HMoon_PC3silac_pro_3_1.10003.10087.3	3	12.43	12.4294	<0.1%	<0.1%	1	66.8		461833		1324	(K)LPLFPEPLHVFAPR(A)	R:SILAC 2 (Arg 0-6Da Lys 0-4Da)-heavy	1.40978	0.98	546.99	1638.95	0.0105	6.4	185501	8.45	HUMAN	P26358	P26358	DNA (cytosine-5)-methyltransferase 1
2006	20111221_HMoon_PC3silac_pro_3_3.10945.11028.2	2	10.03	10.0257	0.07	0.008	1	65.6		1056223		119	(R)TGEAIVDAALSALR(Q)	R:SILAC 2 (Arg 0-6Da Lys 0-4Da)-heavy	1.40978	0.99	696.896	1392.78	0.0055	3.9	48519.8	4.95	HUMAN	Q15084	Q15084	Protein disulfide-isomerase A6
840	20111221_HMoon_PC3silac_pro_2_5.7719.7824.2	2	12.48	12.4767	0.01	0.002	1	74.8		2928132		89	(K)LAFVIR(I)		1.40896	1	359.736	718.461	0.0029	4	29282.3	10.71	HUMAN	P18124	P18124	60S ribosomal protein L7
875	20111221_HMoon_PC3silac_pro_2_5.7968.7975.2	2	12.38	12.3804	0.01	0.002	1	71.1		6689852		145	(K)LSILYPATTGR(N)		1.40896	0.99	596.344	1191.67	0.0067	5.6	25148.6	6	HUMAN	P30041	P30041	Peroxiredoxin-6
167	20111221_HMoon_PC3silac_pro_3_3.9154.9258.4	4	16.23	16.2341	<0.1%	<0.1%	1	67.1		990152		20	(K)FWEVISDEHGIDPTGTYHGDSDLQLDR(I)		1.40859	0.88	776.361	3102.41	0.0162	5.2	50126.4	4.78	HUMAN	P07437	P07437	Tubulin beta chain
1358	20111221_HMoon_PC3silac_pro_3_3.10613.10720.2	2	11.44	11.4405	0.01	<0.1%	1	69.8		2419412		137	(R)LPDIFEAQIAGLR(G)	R:SILAC 2 (Arg 0-6Da Lys 0-4Da)-heavy	1.40859	1	724.927	1448.82	0.026	17.9	51441.8	5.4	HUMAN	P08729	P08729	Keratin, type II cytoskeletal 7
853	20111221_HMoon_PC3silac_pro_1_3.14171.14251.2	2	12.53	12.5325	<0.1%	<0.1%	1	60.4		1073121		231	(K)FGVEQDVDMVFASFIR(K)		1.40813	0.96	930.462	1859.9	0.0163	8.8	58506.4	8.38	HUMAN	P14618	P14618	Pyruvate kinase isozymes M1/M2
579	20111221_HMoon_PC3silac_pro_2_8.3619.3691.2	2	13.32	13.316	<0.1%	<0.1%	1	66		1621968		48	(K)LQDAEIAR(L)	R:SILAC 2 (Arg 0-6Da Lys 0-4Da)-heavy	1.40759	0.98	461.26	921.51	0.0022	2.4	10236.6	5.32	HUMAN	P06703	P06703	Protein S100-A6
739	20111221_HMoon_PC3silac_pro_2_1.11478.11539.3	3	12.8	12.8007	<0.1%	<0.1%	1	73.4		81610		1960	(K)ILPEIIPILEEGLR(S)		1.40759	0.95	535.66	1604.96	0.0033	2	295149	7.4	HUMAN	Q92616	Q92616	Translational activator GCN1
1661	20111221_HMoon_PC3silac_pro_2_1.12026.12091.3	3	10.45	10.449	0.02	0.007	1	63.9		277845		2483	(R)TLLEGSGLESIISIIHSSLAEPR(V)	R:SILAC 2 (Arg 0-6Da Lys 0-4Da)-heavy	1.40759	0.97	810.122	2428.34	0.0125	5.2	276046	6.01	HUMAN	P49327	P49327	Fatty acid synthase
348	20111221_HMoon_PC3silac_pro_3_3.9774.9874.3	3	14.88	14.8809	<0.1%	<0.1%	1	77.7		6043316		251	(K)ISSIQSIVPALEIANAHR(K)		1.40741	0.99	640.37	1919.07	0.0246	12.8	61224.7	5.7	HUMAN	P10809	P10809	60 kDa heat shock protein, mitochondrial
905	20111221_HMoon_PC3silac_pro_3_3.6852.6864.2	2	12.66	12.6641	<0.1%	<0.1%	1	73.7		1189128		59	(R)ILGADTSVDLEETGR(V)		1.40741	0.96	788.412	1575.79	0.0301	19.1	59863.7	9.25	HUMAN	P25705	P25705	ATP synthase subunit alpha, mitochondrial
1057	20111221_HMoon_PC3silac_pro_3_6.11667.11756.2	2	12.27	12.2704	<0.1%	<0.1%	1	67.8		800294		162	(K)AFLTLAEDILR(K)	R:SILAC 2 (Arg 0-6Da Lys 0-4Da)-heavy	1.40622	0.99	634.371	1267.73	-0.0001	-0.1	22768.7	8.94	HUMAN	P61026	P61026	Ras-related protein Rab-10
651	20111221_HMoon_PC3silac_pro_2_1.4774.4865.2	2	13.09	13.0885	<0.1%	<0.1%	1	60.2		960261		168	(K)GPVGTVSEAQLAR(R)	R:SILAC 2 (Arg 0-6Da Lys 0-4Da)-heavy	1.40622	0.99	645.859	1290.71	-0.0006	-0.5	236245	5.84	HUMAN	Q9NZM1	Q9NZM1	Myoferlin
1119	20111221_HMoon_PC3silac_pro_2_3.11177.11189.3	3	11.69	11.6907	0.01	0.005	1	73.2		462185		119	(R)TGEAIVDAALSALR(Q)		1.40622	0.97	462.93	1386.76	0.0173	12.5	48519.8	4.95	HUMAN	Q15084	Q15084	Protein disulfide-isomerase A6
1289	20111221_HMoon_PC3silac_pro_2_4.7043.7156.3	3	11.29	11.2885	0.01	0.006	1	68.1		11082160		85	(K)YYVTIIDAPGHR(D)	R:SILAC 2 (Arg 0-6Da Lys 0-4Da)-heavy	1.40622	1	470.924	1410.75	0.0115	8.1	50482.3	9.31	HUMAN	P68104	P68104|Q5VTE0	Elongation factor 1-alpha 1
1321	20111221_HMoon_PC3silac_pro_2_3.7367.7499.3	3	11.23	11.2253	0.01	0.006	1	63.5		3122160		335	(R)EAYPGDVFYLHSR(L)		1.40622	0.95	518.594	1553.74	0.03	19.3	59863.7	9.25	HUMAN	P25705	P25705	ATP synthase subunit alpha, mitochondrial
1500	20111221_HMoon_PC3silac_pro_2_1.11556.11656.3	3	10.81	10.8141	0.01	0.006	1	63.6		566330		781	(R)FDFVHDLVLYLYR(N)	R:SILAC 2 (Arg 0-6Da Lys 0-4Da)-heavy	1.40622	1	569.306	1705.9	-0.0015	-0.9	193380	5.48	HUMAN	Q00610	Q00610	Clathrin heavy chain 1
1493	20111221_HMoon_PC3silac_pro_3_1.9096.9202.2	2	11.15	11.1546	0.01	0.003	1	60.7		1153945		164	(K)WLLLTGISAQQNR(V)	R:SILAC 2 (Arg 0-6Da Lys 0-4Da)-heavy	1.40504	0.94	753.428	1505.85	-0.0039	-2.6	193380	5.48	HUMAN	Q00610	Q00610	Clathrin heavy chain 1
527	20111221_HMoon_PC3silac_pro_2_6.8574.8669.2	2	13.51	13.5122	<0.1%	<0.1%	1	62.1		1687067		56	(R)IIPGFMCQGGDFTR(H)	C:Carbamidomethylation<br>R:SILAC 2 (Arg 0-6Da Lys 0-4Da)-heavy	1.40485	0.9	802.891	1604.77	0.0098	6.1	18409.7	9.66	HUMAN	Q9Y536	Q9Y536|P62937	Peptidylprolyl cis-trans isomerase A-like 4A/B/C
763	20111221_HMoon_PC3silac_pro_2_6.5668.5691.2	2	12.71	12.7086	<0.1%	<0.1%	1	69.4		804382		99	(R)DLTTAGAVTQCYR(D)	C:Carbamidomethylation	1.40485	1	728.347	1455.69	-0.0029	-2	21047.3	11.27	HUMAN	Q02543	Q02543	60S ribosomal protein L18a
1787	20111221_HMoon_PC3silac_pro_2_5.6896.7008.2	2	10.17	10.1715	0.02	0.008	1	72.1		3128898		109	(K)LLGGLAVR(R)	R:SILAC 2 (Arg 0-6Da Lys 0-4Da)-heavy	1.40485	1	402.776	804.54	0.0042	5.2	26859	9.86	HUMAN	P23396	P23396	40S ribosomal protein S3
1318	20111221_HMoon_PC3silac_pro_1_4.11580.11697.2	2	11.31	11.3112	0.007	0.002	1	75.9		1524714		23	(K)LFIGGLSFETTEESLR(N)		1.40456	0.86	899.977	1798.92	0.0244	13.5	37486.1	9.03	HUMAN	P22626	P22626	Heterogeneous nuclear ribonucleoproteins A2/B1
286	20111221_HMoon_PC3silac_pro_3_4.4354.4452.3	3	15.26	15.2562	<0.1%	<0.1%	1	69.5		36708235		360	(K)QEYDESGPSIVHR(K)		1.40386	0.99	506.242	1516.7	0.0085	5.6	42357.8	5.91	HUMAN	Q9BYX7	Q9BYX7|P60709|P63261|Q6S8J3|A5A3E0|P0CG38|P0CG39	Putative beta-actin-like protein 3
1444	20111221_HMoon_PC3silac_pro_3_4.3565.3568.2	2	11.25	11.2543	0.01	<0.1%	1	62.9		1042674		315	(K)IANPVEGSSGR(Q)		1.40386	0.94	543.78	1086.55	-0.0003	-0.3	38010.7	6.67	HUMAN	Q15365	Q15365	Poly(rC)-binding protein 1
833	20111221_HMoon_PC3silac_pro_2_4.7565.7572.2	2	12.5	12.5019	0.01	0.002	1	66		4734248		224	(R)VLDELTLAR(A)	R:SILAC 2 (Arg 0-6Da Lys 0-4Da)-heavy	1.40349	0.98	518.313	1035.61	0.0049	4.7	51902.9	5.09	HUMAN	P02533	P02533|P19012|P08779|Q04695|P08727	Keratin, type I cytoskeletal 14
1376	20111221_HMoon_PC3silac_pro_2_3.7342.7451.2	2	11.11	11.1116	0.01	0.005	1	68.8		2016788		144	(R)IMNVIGEPIDER(G)		1.40349	0.95	693.363	1385.71	0.0102	7.4	56558.9	5.26	HUMAN	P06576	P06576	ATP synthase subunit beta, mitochondrial
1398	20111221_HMoon_PC3silac_pro_2_2.13536.13600.2	2	11.05	11.0485	0.01	0.006	1	71		1062419		36	(K)AIPDLTAPVAAVQAAVSNLVR(V)	R:SILAC 2 (Arg 0-6Da Lys 0-4Da)-heavy	1.40349	0.99	1041.61	2082.2	0.0168	8.1	124368	5.51	HUMAN	P18206	P18206	Vinculin
1519	20111221_HMoon_PC3silac_pro_2_2.7762.7961.2	2	10.77	10.7713	0.01	0.006	1	67.6		7153284		385	(K)SILFVPTSAPR(G)	R:SILAC 2 (Arg 0-6Da Lys 0-4Da)-heavy	1.40349	0.95	597.363	1193.7	0.0197	16.5	92752.5	4.76	HUMAN	P14625	P14625	Endoplasmin
1751	20111221_HMoon_PC3silac_pro_2_3.3381.3507.2	2	10.24	10.245	0.02	0.008	1	60.5		3915432		351	(K)TAVCDIPPR(G)	C:Carbamidomethylation	1.40349	0.89	514.765	1028.52	0.0038	3.7	50305.5	4.78	HUMAN	Q13885	Q13885|Q9BVA1|P04350|P68371|P07437|A6NNZ2|Q3ZCM7	Tubulin beta-2A chain
1444	20111221_HMoon_PC3silac_pro_1_3.14312.14401.2	2	11.02	11.0208	0.02	0.003	1	61.5		1100256		231	(K)FGVEQDVDMVFASFIR(K)		1.40338	0.92	930.46	1859.9	0.0125	6.7	58506.4	8.38	HUMAN	P14618	P14618	Pyruvate kinase isozymes M1/M2
1472	20111221_HMoon_PC3silac_pro_1_7.8580.8653.3	3	10.96	10.958	0.02	0.003	1	66.7		121604		69	(R)IALLPLLQAETDRR(T)	R:SILAC 2 (Arg 0-6Da Lys 0-4Da)-heavy	1.40338	0.93	541	1620.98	0.0008	0.5	16698	8.02	HUMAN	Q9P0J0	Q9P0J0	NADH dehydrogenase [ubiquinone] 1 alpha subcomplex subunit 13
1083	20111221_HMoon_PC3silac_pro_3_5.4284.4403.2	2	12.2	12.1964	<0.1%	<0.1%	1	68.4		3917370		164	(R)AVVGVVAGGGR(I)		1.40268	1	471.279	941.553	-0.0026	-2.7	28252.4	11.37	HUMAN	P62917	P62917	60S ribosomal protein L8
1701	20111221_HMoon_PC3silac_pro_3_3.13958.13968.2	2	10.68	10.6817	0.03	0.003	1	61		311342		295	(R)DQEGQDVLLFIDNIFR(F)	R:SILAC 2 (Arg 0-6Da Lys 0-4Da)-heavy	1.40268	1	964.501	1927.99	0.0102	5.3	56558.9	5.26	HUMAN	P06576	P06576	ATP synthase subunit beta, mitochondrial
1710	20111221_HMoon_PC3silac_pro_3_5.9721.9848.2	2	10.67	10.6695	0.03	0.003	1	65.5		1529739		24	(K)LVAIVDVIDQNR(A)	R:SILAC 2 (Arg 0-6Da Lys 0-4Da)-heavy	1.40268	0.99	680.899	1360.79	0.0015	1.1	23545.5	11.15	HUMAN	P50914	P50914	60S ribosomal protein L14
911	20111221_HMoon_PC3silac_pro_1_3.11787.11907.2	2	12.35	12.3502	<0.1%	<0.1%	1	69.8		3528646		104	(K)GHYTEGAELVDSVLDVVR(K)		1.40219	0.99	980.005	1958.98	0.0219	11.2	50305.5	4.78	HUMAN	Q13885	Q13885|Q9BVA1|Q13509|P68371|P07437	Tubulin beta-2A chain
1515	20111221_HMoon_PC3silac_pro_1_5.9451.9616.2	2	10.84	10.8379	0.02	0.004	1	61.9		10735952		98	(K)LPFPIIDDR(N)	R:SILAC 2 (Arg 0-6Da Lys 0-4Da)-heavy	1.40219	1	546.314	1091.62	0.0024	2.2	25148.6	6	HUMAN	P30041	P30041	Peroxiredoxin-6
1518	20111221_HMoon_PC3silac_pro_1_3.12670.12778.3	3	10.82	10.8248	0.02	0.004	1	69.6		2285102		230	(R)LISQIVSSITASLR(F)	R:SILAC 2 (Arg 0-6Da Lys 0-4Da)-heavy	1.40219	0.97	498.642	1493.9	0.0133	8.9	50835.4	4.94	HUMAN	P68363	P68363|Q9BQE3|P68366|Q9H853|Q9NY65	Tubulin alpha-1B chain
268	20111221_HMoon_PC3silac_pro_2_4.8324.8425.2	2	14.91	14.9106	<0.1%	<0.1%	1	75		5067420		138	(K)IDTIEIITDR(Q)	R:SILAC 2 (Arg 0-6Da Lys 0-4Da)-heavy	1.40213	1	597.842	1194.67	0.0106	8.8	37486.1	9.03	HUMAN	P22626	P22626	Heterogeneous nuclear ribonucleoproteins A2/B1
1485	20111221_HMoon_PC3silac_pro_2_3.7134.7247.2	2	10.84	10.8364	0.01	0.006	1	70.2		2890057		390	(K)APILIATDVASR(G)	R:SILAC 2 (Arg 0-6Da Lys 0-4Da)-heavy	1.40213	0.92	616.872	1232.73	0.0061	4.9	72997.8	9.19	HUMAN	Q92841	Q92841|P17844	Probable ATP-dependent RNA helicase DDX17
1494	20111221_HMoon_PC3silac_pro_2_1.10159.10233.2	2	10.82	10.8186	0.01	0.006	1	68.5		2584675		857	(K)LLLPWLEAR(I)	R:SILAC 2 (Arg 0-6Da Lys 0-4Da)-heavy	1.40213	1	558.848	1116.69	0.0024	2.2	193380	5.48	HUMAN	Q00610	Q00610	Clathrin heavy chain 1
1557	20111221_HMoon_PC3silac_pro_2_2.13117.13181.3	3	10.69	10.6877	0.01	0.007	1	66		368326		642	(K)IDLRPVLGEGVPILASFLR(K)	R:SILAC 2 (Arg 0-6Da Lys 0-4Da)-heavy	1.40213	0.97	693.097	2077.26	0.0191	9.2	138085	5.52	HUMAN	Q86VP6	Q86VP6	Cullin-associated NEDD8-dissociated protein 1
1643	20111221_HMoon_PC3silac_pro_2_5.9626.9709.3	3	10.5	10.5047	0.01	0.007	1	72.6		1188367		55	(R)IGGVQQDTILAEGLHFR(I)		1.40213	0.89	618.676	1853.99	0.0263	14.2	33295.8	9.83	HUMAN	Q99623	Q99623	Prohibitin-2
113	20111221_HMoon_PC3silac_pro_3_3.7786.7807.3	3	16.85	16.8538	<0.1%	<0.1%	1	85.6		1673577		95	(R)LVLEVAQHLGESTVR(T)		1.40151	0.92	550.979	1650.92	0.006	3.6	56558.9	5.26	HUMAN	P06576	P06576	ATP synthase subunit beta, mitochondrial
713	20111221_HMoon_PC3silac_pro_3_1.10008.10086.3	3	13.26	13.2643	<0.1%	<0.1%	1	68.5		550226		1324	(K)LPLFPEPLHVFAPR(A)		1.40151	0.94	544.985	1632.93	0.0129	7.9	185501	8.45	HUMAN	P26358	P26358	DNA (cytosine-5)-methyltransferase 1
948	20111221_HMoon_PC3silac_pro_3_6.9366.9487.2	2	12.57	12.5652	<0.1%	<0.1%	1	63.3		4016715		98	(K)LPFPIIDDR(N)	R:SILAC 2 (Arg 0-6Da Lys 0-4Da)-heavy	1.40151	0.98	546.314	1091.62	0.0022	2	25148.6	6	HUMAN	P30041	P30041	Peroxiredoxin-6
1009	20111221_HMoon_PC3silac_pro_3_1.8046.8158.3	3	12.4	12.3958	<0.1%	<0.1%	1	68.8		2553150		690	(K)LDPHLVLDQLR(C)	R:SILAC 2 (Arg 0-6Da Lys 0-4Da)-heavy	1.40151	0.96	442.261	1324.77	0.0009	0.6	229965	5.44	HUMAN	P35580	P35580|P35579	Myosin-10
1369	20111221_HMoon_PC3silac_pro_3_4.4942.5063.2	2	11.42	11.4183	0.01	<0.1%	1	69.3		5641001		141	(K)ILGATIENSR(I)	R:SILAC 2 (Arg 0-6Da Lys 0-4Da)-heavy	1.40151	0.99	540.312	1079.62	0.0008	0.8	44105.2	5.04	HUMAN	P08727	P08727	Keratin, type I cytoskeletal 19
752	20111221_HMoon_PC3silac_pro_1_2.4269.4390.2	2	12.85	12.846	<0.1%	<0.1%	1	67.6		7580904		500	(K)DQVANSAFVER(L)		1.40101	0.89	618.309	1235.6	0.0094	7.6	85057.6	4.94	HUMAN	P07900	P07900	Heat shock protein HSP 90-alpha
1203	20111221_HMoon_PC3silac_pro_2_4.3904.3915.2	2	11.47	11.4724	0.01	0.005	1	69.7		1991897		47	(R)INISEGNCPER(I)	C:Carbamidomethylation	1.40077	0.9	644.804	1288.6	0.0061	4.7	38010.7	6.67	HUMAN	Q15365	Q15365|Q15366|P57721	Poly(rC)-binding protein 1
1745	20111221_HMoon_PC3silac_pro_2_5.3972.3984.2	2	10.26	10.2556	0.02	0.008	1	62.8		953120		28	(K)AVTEQGAELSNEER(N)	R:SILAC 2 (Arg 0-6Da Lys 0-4Da)-heavy	1.40077	0.95	769.874	1538.74	0.0025	1.6	28049	4.68	HUMAN	P27348	P27348	14-3-3 protein theta
388	20111221_HMoon_PC3silac_pro_3_7.7523.7616.2	2	14.66	14.6635	<0.1%	<0.1%	1	75.7		2139171		45	(K)LVILANNCPALR(K)	C:Carbamidomethylation<br>R:SILAC 2 (Arg 0-6Da Lys 0-4Da)-heavy	1.40034	1	680.4	1359.79	0.0047	3.4	12955	9.87	HUMAN	P62888	P62888	60S ribosomal protein L30
795	20111221_HMoon_PC3silac_pro_3_4.7896.7938.2	2	12.97	12.9681	<0.1%	<0.1%	1	75.4		1287656		126	(R)FVTVQTISGTGALR(I)		1.40034	0.99	725.409	1449.81	0.0045	3.1	47916.2	9.44	HUMAN	P00505	P00505	Aspartate aminotransferase, mitochondrial
1614	20111221_HMoon_PC3silac_pro_3_5.8053.8159.2	2	10.87	10.8735	0.01	0.002	1	66.1		1575477		146	(K)LATQLTGPVMPVR(N)		1.40034	1	691.896	1382.78	0.0029	2.1	24318.1	11.71	HUMAN	P26373	P26373	60S ribosomal protein L13
1854	20111221_HMoon_PC3silac_pro_3_7.9430.9508.2	2	10.37	10.3727	0.03	0.005	1	69.6		1365531		91	(R)VCTLAIIDPGDSDIIR(S)	C:Carbamidomethylation<br>R:SILAC 2 (Arg 0-6Da Lys 0-4Da)-heavy	1.40034	0.97	882.485	1763.93	0.0322	18.2	12955	9.87	HUMAN	P62888	P62888	60S ribosomal protein L30
686	20111221_HMoon_PC3silac_pro_1_4.8083.8183.2	2	13.08	13.0841	<0.1%	<0.1%	1	68.7		6685437		138	(K)IDTIEIITDR(Q)	R:SILAC 2 (Arg 0-6Da Lys 0-4Da)-heavy	1.39983	0.99	597.843	1194.67	0.0118	9.8	37486.1	9.03	HUMAN	P22626	P22626	Heterogeneous nuclear ribonucleoproteins A2/B1
599	20111221_HMoon_PC3silac_pro_2_4.14103.14187.3	3	13.25	13.252	<0.1%	<0.1%	1	76.3		851738		331	(R)FGAQLAHIQALISGIEAQLGDVR(A)		1.39942	1	803.113	2407.31	0.0149	6.2	44105.2	5.04	HUMAN	P08727	P08727	Keratin, type I cytoskeletal 19
859	20111221_HMoon_PC3silac_pro_2_1.6598.6617.3	3	12.42	12.4169	0.01	0.002	1	74.9		792409		1208	(K)YGGELVPHFPAR(V)	R:SILAC 2 (Arg 0-6Da Lys 0-4Da)-heavy	1.39942	0.99	450.246	1348.71	0.0128	9.5	280327	5.48	HUMAN	O75369	O75369	Filamin-B
908	20111221_HMoon_PC3silac_pro_2_3.10607.10726.2	2	12.29	12.2875	0.01	0.002	1	65.2		574997		282	(R)VALTGLTVAEYFR(D)		1.39942	0.88	720.409	1439.79	0.0214	14.9	56558.9	5.26	HUMAN	P06576	P06576	ATP synthase subunit beta, mitochondrial
1127	20111221_HMoon_PC3silac_pro_2_3.12334.12436.3	3	11.66	11.6553	0.01	0.005	1	65.5		2180743		230	(R)LISQIVSSITASLR(F)		1.39942	0.94	496.633	1487.88	0.0041	2.7	50835.4	4.94	HUMAN	P68363	P68363|Q9BQE3|P68366|Q9H853|Q9NY65	Tubulin alpha-1B chain
1179	20111221_HMoon_PC3silac_pro_2_7.8180.8210.3	3	11.54	11.5433	0.01	0.005	1	69.5		865720		56	(R)IIPGFMCQGGDFTR(H)	C:Carbamidomethylation<br>R:SILAC 2 (Arg 0-6Da Lys 0-4Da)-heavy	1.39942	0.99	535.599	1604.77	0.0163	10.2	18409.7	9.66	HUMAN	Q9Y536	Q9Y536|P62937	Peptidylprolyl cis-trans isomerase A-like 4A/B/C
1677	20111221_HMoon_PC3silac_pro_2_3.9412.9485.2	2	10.42	10.4198	0.02	0.007	1	64.8		1113599		508	(K)TAVETAVLLLR(I)	R:SILAC 2 (Arg 0-6Da Lys 0-4Da)-heavy	1.39942	0.89	596.367	1191.74	-0.013	-10.9	61103.4	6.11	HUMAN	P49368	P49368	T-complex protein 1 subunit gamma
396	20111221_HMoon_PC3silac_pro_3_3.11459.11497.2	2	14.63	14.6301	<0.1%	<0.1%	1	65.3		541807		326	(R)IAIPGLAGAGNSVLLVSNLNPER(V)		1.39916	1	1138.16	2275.28	0.0405	17.8	57391.5	9.35	HUMAN	P26599	P26599	Polypyrimidine tract-binding protein 1
1000	20111221_HMoon_PC3silac_pro_3_4.4486.4493.2	2	12.42	12.4182	<0.1%	<0.1%	1	76.1		1299668		277	(K)VVTDTDETELAR(Q)		1.39916	0.99	674.832	1348.66	-0.0021	-1.6	36396.8	5.02	HUMAN	P05198	P05198	Eukaryotic translation initiation factor 2 subunit 1
1040	20111221_HMoon_PC3silac_pro_3_1.7837.7930.2	2	12.31	12.3124	<0.1%	<0.1%	1	61.3		1647466		1770	(K)SLGPPGPPFNITPR(K)		1.39916	0.98	725.4	1449.79	0.0086	6	236245	5.84	HUMAN	Q9NZM1	Q9NZM1	Myoferlin
1412	20111221_HMoon_PC3silac_pro_3_6.4078.4182.2	2	11.32	11.3224	0.01	<0.1%	1	71.7		2426659		331	(K)IIAPPER(K)		1.39916	1	398.24	795.472	0.0008	1	42407.6	5.24	HUMAN	P62736	P62736|Q562R1|P60709|P68032|P63261|P63267|P68133	Actin, aortic smooth muscle
353	20111221_HMoon_PC3silac_pro_1_3.7074.7188.2	2	14.65	14.6453	<0.1%	<0.1%	1	76.9		2724674		59	(R)ILGADTSVDLEETGR(V)		1.39865	0.98	788.406	1575.79	0.0195	12.4	59863.7	9.25	HUMAN	P25705	P25705	ATP synthase subunit alpha, mitochondrial
608	20111221_HMoon_PC3silac_pro_1_3.8933.9100.2	2	13.36	13.3621	<0.1%	<0.1%	1	85.4		19034437		241	(K)SYELPDGQVITIGNER(F)	R:SILAC 2 (Arg 0-6Da Lys 0-4Da)-heavy	1.39865	1	898.977	1796.91	0.0351	19.5	42407.6	5.24	HUMAN	P62736	P62736|Q562R1|Q9BYX7|P60709|P68032|P63261|P63267|P68133|Q6S8J3|A5A3E0	Actin, aortic smooth muscle
1121	20111221_HMoon_PC3silac_pro_1_3.14380.14453.2	2	11.79	11.7855	0.006	<0.1%	1	68.3		414978		199	(R)DITYFIQQLLR(E)	R:SILAC 2 (Arg 0-6Da Lys 0-4Da)-heavy	1.39865	0.95	708.402	1415.8	-0.0029	-2.1	48120.3	5.61	HUMAN	Q9P1U1	Q9P1U1|Q9C0K3|P61158	Actin-related protein 3B
1295	20111221_HMoon_PC3silac_pro_1_8.6428.6428.2	2	11.37	11.3708	0.007	0.002	1	65.9		56006		45	(K)LVILANNCPALR(K)	C:Carbamidomethylation<br>R:SILAC 2 (Arg 0-6Da Lys 0-4Da)-heavy	1.39865	1	680.402	1359.79	0.0101	7.4	12955	9.87	HUMAN	P62888	P62888	60S ribosomal protein L30
1787	20111221_HMoon_PC3silac_pro_1_5.7909.8004.2	2	10.18	10.1812	0.03	0.008	1	65.2		1561707		146	(K)LATQLTGPVMPVR(N)		1.39865	0.99	691.897	1382.78	0.0037	2.7	24318.1	11.71	HUMAN	P26373	P26373	60S ribosomal protein L13
339	20111221_HMoon_PC3silac_pro_2_3.13588.13657.2	2	14.39	14.3881	<0.1%	<0.1%	1	77.6		293233		424	(K)ILLANFLAQTEALMR(G)	R:SILAC 2 (Arg 0-6Da Lys 0-4Da)-heavy	1.39807	0.98	855.491	1709.97	0.0031	1.8	63374.2	8.64	HUMAN	P06744	P06744	Glucose-6-phosphate isomerase
120	20111221_HMoon_PC3silac_pro_3_4.8928.9121.2	2	16.81	16.8051	<0.1%	<0.1%	1	78		29102305		241	(K)SYELPDGQVITIGNER(F)		1.39799	0.99	895.957	1790.89	0.0154	8.6	42407.6	5.24	HUMAN	P62736	P62736|Q562R1|Q9BYX7|P60709|P68032|P63261|P63267|P68133|Q6S8J3|A5A3E0	Actin, aortic smooth muscle
350	20111221_HMoon_PC3silac_pro_3_1.8167.8167.3	3	14.86	14.8581	<0.1%	<0.1%	1	66.7		732133		1183	(R)LAELEEFINGPNNAHIQQVGDR(C)		1.39799	0.92	822.074	2464.22	-0.0135	-5.5	193380	5.48	HUMAN	Q00610	Q00610	Clathrin heavy chain 1
89	20111221_HMoon_PC3silac_pro_1_5.12477.12562.2	2	17.26	17.2626	<0.1%	<0.1%	1	80.8		614782		152	(K)INVNEIFYDLVR(Q)		1.39748	0.99	747.902	1494.8	0.002	1.4	21329.1	6.4	HUMAN	P62834	P62834|P61224|A6NIZ1	Ras-related protein Rap-1A
1246	20111221_HMoon_PC3silac_pro_1_4.7362.7476.2	2	11.5	11.5034	0.007	0.002	1	68.7		1586396		89	(K)LAFVIR(I)	R:SILAC 2 (Arg 0-6Da Lys 0-4Da)-heavy	1.39748	1	362.745	724.481	0.002	2.7	29282.3	10.71	HUMAN	P18124	P18124	60S ribosomal protein L7
1563	20111221_HMoon_PC3silac_pro_1_5.8442.8549.2	2	10.71	10.7113	0.02	0.004	1	71		3736857		124	(K)LILFPR(K)	R:SILAC 2 (Arg 0-6Da Lys 0-4Da)-heavy	1.39748	1	382.761	764.513	0.0025	3.2	24318.1	11.71	HUMAN	P26373	P26373	60S ribosomal protein L13
1780	20111221_HMoon_PC3silac_pro_1_4.5773.5885.2	2	10.19	10.19	0.03	0.007	1	69.6		2970097		270	(K)LVPVLSAK(A)		1.39748	0.98	413.774	826.54	0.0005	0.6	37710.6	6.36	HUMAN	P37837	P37837	Transaldolase
912	20111221_HMoon_PC3silac_pro_3_4.4193.4313.2	2	12.65	12.6509	<0.1%	<0.1%	1	66.6		11921176		360	(K)QEYDESGPSIVHR(K)		1.39683	1	758.859	1516.7	0.0073	4.8	42357.8	5.91	HUMAN	Q9BYX7	Q9BYX7|P60709|P63261|Q6S8J3|A5A3E0|P0CG38|P0CG39	Putative beta-actin-like protein 3
977	20111221_HMoon_PC3silac_pro_3_6.15208.15316.4	4	12.48	12.4794	<0.1%	<0.1%	1	85.1		212250		95	(K)HAFEIIHLLTGENPLQVLVNAIINSGPR(E)		1.39683	0.97	767.182	3065.69	0.0183	6	23047.2	9.95	HUMAN	P46782	P46782	40S ribosomal protein S5
1188	20111221_HMoon_PC3silac_pro_3_6.11837.11908.2	2	11.91	11.9064	<0.1%	<0.1%	1	77.3		175881		58	(R)TLLWTELFR(G)		1.39683	0.97	589.831	1178.66	-0.0023	-1.9	24218.2	6	HUMAN	O00217	O00217	NADH dehydrogenase [ubiquinone] iron-sulfur protein 8, mitochondrial
1230	20111221_HMoon_PC3silac_pro_3_3.10774.10794.2	2	11.77	11.77	<0.1%	<0.1%	1	65.8		1724246		137	(R)LPDIFEAQIAGLR(G)		1.39683	1	721.918	1442.8	0.0277	19.2	51441.8	5.4	HUMAN	P08729	P08729	Keratin, type II cytoskeletal 7
1248	20111221_HMoon_PC3silac_pro_3_5.11396.11504.2	2	11.74	11.7387	<0.1%	<0.1%	1	71.3		962099		23	(K)LFIGGLSFETTEESLR(N)		1.39683	0.9	899.97	1798.92	0.0098	5.4	37486.1	9.03	HUMAN	P22626	P22626	Heterogeneous nuclear ribonucleoproteins A2/B1
299	20111221_HMoon_PC3silac_pro_1_4.5448.5454.2	2	15.02	15.0194	<0.1%	<0.1%	1	71		2112815		28	(R)ELAEDGYSGVEVR(V)		1.39631	0.99	712.337	1423.67	-0.0032	-2.3	26859	9.86	HUMAN	P23396	P23396	40S ribosomal protein S3
1359	20111221_HMoon_PC3silac_pro_1_2.7207.7320.2	2	11.21	11.2121	0.007	0.002	1	71.9		4226099		28	(R)TLTIVDTGIGmTK(A)	m:Oxidized methionine	1.39631	0.87	683.377	1349.73	16.0128	13.1	47825.1	5.07	HUMAN	Q58FG1	Q58FG1|P07900|P08238	Putative heat shock protein HSP 90-alpha A4
1385	20111221_HMoon_PC3silac_pro_1_3.5397.5521.3	3	11.15	11.1475	0.007	0.002	1	67.4		12822036		37	(R)TYSLGSALRPSTSR(S)		1.39631	1	499.27	1495.79	0.0097	6.5	53707.8	5.06	HUMAN	P08670	P08670	Vimentin
528	20111221_HMoon_PC3silac_pro_3_7.11388.11484.3	3	14	14.0014	<0.1%	<0.1%	1	65.4		108507		76	(K)FALITWIGENVSGLQR(A)		1.39566	0.99	601.999	1803.97	0.0079	4.4	16058.8	5.54	HUMAN	Q14019	Q14019	Coactosin-like protein
1079	20111221_HMoon_PC3silac_pro_3_7.11059.11132.2	2	12.21	12.2116	<0.1%	<0.1%	1	74.2		308158		50	(K)TTPDVIFVFGFR(T)	R:SILAC 2 (Arg 0-6Da Lys 0-4Da)-heavy	1.39566	0.98	702.886	1404.76	0.0024	1.7	15422.9	10.79	HUMAN	P62847	P62847	40S ribosomal protein S24
1178	20111221_HMoon_PC3silac_pro_3_4.3340.3460.2	2	11.94	11.9365	<0.1%	<0.1%	1	65		35304100		21	(K)AGFAGDDAPR(A)		1.39566	1	488.73	976.448	0.0038	3.9	42407.6	5.24	HUMAN	P62736	P62736|P60709|P68032|P63261|P63267|P68133|Q6S8J3|A5A3E0|P0CG38|P0CG39	Actin, aortic smooth muscle
1467	20111221_HMoon_PC3silac_pro_3_4.9132.9295.2	2	11.21	11.2068	0.01	0.001	1	78.7		17362817		241	(K)SYELPDGQVITIGNER(F)	R:SILAC 2 (Arg 0-6Da Lys 0-4Da)-heavy	1.39566	1	898.967	1796.91	0.0147	8.2	42407.6	5.24	HUMAN	P62736	P62736|Q562R1|Q9BYX7|P60709|P68032|P63261|P63267|P68133|Q6S8J3|A5A3E0	Actin, aortic smooth muscle
1557	20111221_HMoon_PC3silac_pro_3_6.10825.10907.2	2	10.99	10.9887	0.01	0.002	1	73.3		699655		108	(K)TPFLLVGTQIDLR(D)		1.39566	0.99	736.929	1472.85	0.0042	2.8	21600.5	6.16	HUMAN	P60953	P60953	Cell division control protein 42 homolog
337	20111221_HMoon_PC3silac_pro_2_3.12309.12453.2	2	14.4	14.3986	<0.1%	<0.1%	1	79.4		5299953		230	(R)LISQIVSSITASLR(F)		1.39537	0.95	744.447	1487.88	0.0072	4.8	50835.4	4.94	HUMAN	P68363	P68363|Q9BQE3|P68366|Q9H853|Q9NY65	Tubulin alpha-1B chain
832	20111221_HMoon_PC3silac_pro_2_2.12418.12520.3	3	12.5	12.5007	0.01	0.002	1	66.2		1446741		360	(R)VFIMDSCDELIPEYLNFIR(G)	C:Carbamidomethylation	1.39537	0.98	792.067	2374.15	0.0395	16.6	83605	4.97	HUMAN	P08238	P08238	Heat shock protein HSP 90-beta
843	20111221_HMoon_PC3silac_pro_2_2.10578.10716.2	2	12.46	12.4582	0.01	0.002	1	72.8		5257081		282	(K)LASDLLEWIR(R)		1.39537	0.91	608.351	1215.67	0.0221	18.2	103626	5.25	HUMAN	P12814	P12814|O43707	Alpha-actinin-1
1011	20111221_HMoon_PC3silac_pro_2_7.8000.8096.2	2	12	12.0036	0.01	0.002	1	68.4		805618		76	(R)DSLLQDGEFSmDLR(T)	R:SILAC 2 (Arg 0-6Da Lys 0-4Da)-heavy m:Oxidized methionine	1.39537	0.98	824.389	1631.77	16.004	5.5	15225.1	8.86	HUMAN	P07737	P07737	Profilin-1
363	20111221_HMoon_PC3silac_pro_1_1.11649.11734.2	2	14.58	14.5792	<0.1%	<0.1%	1	66.9		1105968		508	(K)VGYTPDWIFLLR(N)		1.39513	0.98	740.406	1479.8	0.0047	3.1	193380	5.48	HUMAN	Q00610	Q00610|P53675	Clathrin heavy chain 1
446	20111221_HMoon_PC3silac_pro_1_4.8919.9061.2	2	14.06	14.0562	<0.1%	<0.1%	1	85.2		11038556		241	(K)SYELPDGQVITIGNER(F)	R:SILAC 2 (Arg 0-6Da Lys 0-4Da)-heavy	1.39513	1	898.962	1796.91	0.0051	2.8	42407.6	5.24	HUMAN	P62736	P62736|Q562R1|Q9BYX7|P60709|P68032|P63261|P63267|P68133|Q6S8J3|A5A3E0	Actin, aortic smooth muscle
776	20111221_HMoon_PC3silac_pro_1_2.7757.7924.2	2	12.77	12.7705	<0.1%	<0.1%	1	70.9		10665303		149	(K)AILFVPR(R)		1.39513	0.99	408.264	815.514	0.0059	7.3	57660.2	6.38	HUMAN	Q9NQH7	Q9NQH7|P07900	Probable Xaa-Pro aminopeptidase 3
958	20111221_HMoon_PC3silac_pro_1_4.11727.11768.4	4	12.19	12.1897	0.006	0.001	1	74.9		560413		9	(K)VVVHPLVLLSVVDHFNR(I)		1.39513	0.99	486.543	1943.12	0.0272	14	37081.8	6.29	HUMAN	P51665	P51665	26S proteasome non-ATPase regulatory subunit 7
460	20111221_HMoon_PC3silac_pro_3_3.13329.13403.2	2	14.32	14.3184	<0.1%	<0.1%	1	64		479269		231	(K)FGVEQDVDMVFASFIR(K)		1.3945	0.95	930.46	1859.9	0.0127	6.8	58506.4	8.38	HUMAN	P14618	P14618	Pyruvate kinase isozymes M1/M2
584	20111221_HMoon_PC3silac_pro_3_7.2930.2930.2	2	13.76	13.7571	<0.1%	<0.1%	1	69.8		58594		99	(R)IEGDETSTEAATR(L)		1.3945	0.98	690.317	1379.63	-0.001	-0.7	17200	4.49	HUMAN	P52434	P52434	DNA-directed RNA polymerases I, II, and III subunit RPABC3
792	20111221_HMoon_PC3silac_pro_3_8.7742.7807.2	2	12.98	12.9799	<0.1%	<0.1%	1	78.2		261010		76	(R)DSLLQDGEFSMDLR(T)		1.3945	0.97	813.381	1625.75	0.0072	4.4	15225.1	8.86	HUMAN	P07737	P07737	Profilin-1
767	20111221_HMoon_PC3silac_pro_2_5.9750.9842.2	2	12.7	12.6987	<0.1%	<0.1%	1	65.7		8593330		98	(K)LPFPIIDDR(N)	R:SILAC 2 (Arg 0-6Da Lys 0-4Da)-heavy	1.39403	1	546.318	1091.62	0.0094	8.6	25148.6	6	HUMAN	P30041	P30041	Peroxiredoxin-6
977	20111221_HMoon_PC3silac_pro_2_1.11448.11538.2	2	12.1	12.0992	0.01	0.002	1	74.5		132365		1960	(K)ILPEIIPILEEGLR(S)	R:SILAC 2 (Arg 0-6Da Lys 0-4Da)-heavy	1.39403	0.98	805.996	1610.98	0.002	1.3	295149	7.4	HUMAN	Q92616	Q92616	Translational activator GCN1
1273	20111221_HMoon_PC3silac_pro_2_7.6009.6105.3	3	11.33	11.3309	0.01	0.006	1	65.8		1097396		87	(R)ISVFRPGLR(D)	R:SILAC 2 (Arg 0-6Da Lys 0-4Da)-heavy	1.39403	0.96	352.896	1056.67	0.0016	1.5	17259.4	9.59	HUMAN	Q04837	Q04837	Single-stranded DNA-binding protein, mitochondrial
1637	20111221_HMoon_PC3silac_pro_2_5.9315.9324.2	2	10.51	10.5108	0.01	0.007	1	65.1		250806		152	(R)MLVVLLQANR(D)		1.39403	0.9	578.846	1156.69	-0.0016	-1.3	35993.2	4.94	HUMAN	P08758	P08758	Annexin A5
1772	20111221_HMoon_PC3silac_pro_2_8.9063.9086.3	3	10.21	10.2076	0.02	0.008	1	63.4		63850		69	(R)IALLPLLQAETDRR(T)		1.39403	0.96	536.985	1608.94	-0.0015	-0.9	16698	8.02	HUMAN	Q9P0J0	Q9P0J0	NADH dehydrogenase [ubiquinone] 1 alpha subcomplex subunit 13
1010	20111221_HMoon_PC3silac_pro_1_8.8607.8697.2	2	12.05	12.0549	0.006	<0.1%	1	65.7		194559		85	(R)IASGLGLAWIVGR(V)	R:SILAC 2 (Arg 0-6Da Lys 0-4Da)-heavy	1.39396	1	659.901	1318.79	0.0018	1.4	16744.2	9.8	HUMAN	O14880	O14880	Microsomal glutathione S-transferase 3
1378	20111221_HMoon_PC3silac_pro_1_7.9719.9787.3	3	11.17	11.169	0.007	0.002	1	60.9		97662		76	(K)FALITWIGENVSGLQR(A)		1.39396	1	602	1803.97	0.0091	5	16058.8	5.54	HUMAN	Q14019	Q14019	Coactosin-like protein
1426	20111221_HMoon_PC3silac_pro_1_5.7627.7644.2	2	11.06	11.0569	0.02	0.003	1	67.1		1165134		38	(R)CEGINISGNFYR(N)	C:Carbamidomethylation	1.39396	0.99	715.341	1429.65	0.0208	14.6	23633.9	11.02	HUMAN	P40429	P40429	60S ribosomal protein L13a
611	20111221_HMoon_PC3silac_pro_1_1.11739.11811.2	2	13.35	13.3503	<0.1%	<0.1%	1	64		1090232		508	(K)VGYTPDWIFLLR(N)	R:SILAC 2 (Arg 0-6Da Lys 0-4Da)-heavy	1.3928	1	743.417	1485.82	0.0073	4.9	193380	5.48	HUMAN	Q00610	Q00610|P53675	Clathrin heavy chain 1
1126	20111221_HMoon_PC3silac_pro_1_3.3173.3179.2	2	11.78	11.777	0.006	<0.1%	1	74.3		38943518		183	(R)IDIAGR(D)		1.3928	0.99	322.69	644.373	-0.0007	-1.1	42727.1	6.19	HUMAN	P61163	P61163|P61160|P62736|Q562R1|Q9BYX7|P60709|P68032|P63261|P63267|P68133|Q6S8J3|A5A3E0|P0CG38|P0CG39	Alpha-centractin
1380	20111221_HMoon_PC3silac_pro_1_6.9624.9717.2	2	11.16	11.1572	0.007	0.002	1	80		1904538		91	(R)VCTLAIIDPGDSDIIR(S)	C:Carbamidomethylation	1.3928	1	879.472	1757.91	0.0275	15.7	12955	9.87	HUMAN	P62888	P62888	60S ribosomal protein L30
117	20111221_HMoon_PC3silac_pro_2_3.10463.10570.3	3	16.27	16.2695	<0.1%	<0.1%	1	78.9		2293689		65	(R)AVFVDLEPTVIDEVR(T)		1.39269	1	567.98	1701.91	0.0185	10.9	50819.4	4.94	HUMAN	Q71U36	Q71U36|P68363|Q9BQE3	Tubulin alpha-1A chain
1513	20111221_HMoon_PC3silac_pro_2_6.6701.6802.2	2	10.79	10.7877	0.01	0.006	1	64.7		1476220		78	(K)YVIYIER(V)		1.39269	1	478.268	955.525	0.0042	4.4	17255.9	10.56	HUMAN	Q9UNX3	Q9UNX3|P61254	60S ribosomal protein L26-like 1
574	20111221_HMoon_PC3silac_pro_3_4.4841.4847.2	2	13.79	13.7875	<0.1%	<0.1%	1	67.9		32355402		197	(R)GYSFTTTAER(E)	R:SILAC 2 (Arg 0-6Da Lys 0-4Da)-heavy	1.39217	0.99	569.779	1138.55	0.0043	3.7	42078.3	5.29	HUMAN	P60709	P60709|P63261	Actin, cytoplasmic 1
680	20111221_HMoon_PC3silac_pro_3_4.8142.8251.2	2	13.38	13.3827	<0.1%	<0.1%	1	70.6		3972093		138	(K)IDTIEIITDR(Q)	R:SILAC 2 (Arg 0-6Da Lys 0-4Da)-heavy	1.39217	1	597.843	1194.67	0.011	9.2	37486.1	9.03	HUMAN	P22626	P22626	Heterogeneous nuclear ribonucleoproteins A2/B1
1789	20111221_HMoon_PC3silac_pro_3_7.8933.9020.2	2	10.49	10.487	0.03	0.005	1	61.1		1045459		44	(K)GLTPSQIGVILR(D)		1.39217	0.99	627.385	1253.76	0.0049	3.9	17222	10.53	HUMAN	P62277	P62277	40S ribosomal protein S13
633	20111221_HMoon_PC3silac_pro_1_3.12226.12327.2	2	13.28	13.2755	<0.1%	<0.1%	1	69.2		2256174		244	(R)FDGALNVDLTEFQTNLVPYPR(I)		1.39163	0.99	1205.13	2409.21	0.0416	17.3	50819.4	4.94	HUMAN	Q71U36	Q71U36|P68363|Q9BQE3|Q13748|Q6PEY2|P68366|Q9NY65	Tubulin alpha-1A chain
1424	20111221_HMoon_PC3silac_pro_1_3.6667.6821.3	3	11.06	11.063	0.02	0.002	1	66		15380023		85	(K)YYVTIIDAPGHR(D)	R:SILAC 2 (Arg 0-6Da Lys 0-4Da)-heavy	1.39163	1	470.923	1410.75	0.0058	4.1	50482.3	9.31	HUMAN	P68104	P68104|Q5VTE0	Elongation factor 1-alpha 1
312	20111221_HMoon_PC3silac_pro_2_4.4618.4739.2	2	14.58	14.5814	<0.1%	<0.1%	1	70.2		37823081		197	(R)GYSFTTTAER(E)		1.39135	1	566.769	1132.53	0.0044	3.9	42078.3	5.29	HUMAN	P60709	P60709|P63261	Actin, cytoplasmic 1
1352	20111221_HMoon_PC3silac_pro_3_4.3642.3760.2	2	11.47	11.4666	0.01	<0.1%	1	75.9		62800047		331	(K)IIAPPER(K)		1.39101	0.98	398.243	795.472	0.0056	7.1	42407.6	5.24	HUMAN	P62736	P62736|Q562R1|P60709|P68032|P63261|P63267|P68133	Actin, aortic smooth muscle
1702	20111221_HMoon_PC3silac_pro_3_4.9105.9265.2	2	10.68	10.6759	0.03	0.003	1	67		1676735		131	(K)IEVIEIMTDR(G)	R:SILAC 2 (Arg 0-6Da Lys 0-4Da)-heavy	1.39101	0.98	612.836	1224.66	0.0043	3.5	34395.9	9.28	HUMAN	Q32P51	Q32P51|P09651	Heterogeneous nuclear ribonucleoprotein A1-like 2
389	20111221_HMoon_PC3silac_pro_1_3.11793.11940.3	3	14.45	14.4544	<0.1%	<0.1%	1	71		9337021		104	(K)GHYTEGAELVDSVLDVVR(K)		1.39047	1	653.674	1958.98	0.0251	12.8	50305.5	4.78	HUMAN	Q13885	Q13885|Q9BVA1|Q13509|P68371|P07437	Tubulin beta-2A chain
564	20111221_HMoon_PC3silac_pro_1_2.14208.14213.2	2	13.59	13.586	<0.1%	<0.1%	1	69.1		1020015		36	(K)AIPDLTAPVAAVQAAVSNLVR(V)		1.39047	0.99	1038.6	2076.18	0.014	6.7	124368	5.51	HUMAN	P18206	P18206	Vinculin
938	20111221_HMoon_PC3silac_pro_1_7.8562.8631.3	3	12.26	12.2649	0.006	0.001	1	72.4		143000		69	(R)IALLPLLQAETDRR(T)		1.39047	0.99	536.986	1608.94	0.0006	0.4	16698	8.02	HUMAN	Q9P0J0	Q9P0J0	NADH dehydrogenase [ubiquinone] 1 alpha subcomplex subunit 13
294	20111221_HMoon_PC3silac_pro_2_6.8573.8668.2	2	14.67	14.6652	<0.1%	<0.1%	1	61.8		1719163		56	(R)IIPGFMCQGGDFTR(H)	C:Carbamidomethylation	1.39001	0.87	799.882	1598.74	0.0109	6.8	18409.7	9.66	HUMAN	Q9Y536	Q9Y536|P62937	Peptidylprolyl cis-trans isomerase A-like 4A/B/C
816	20111221_HMoon_PC3silac_pro_2_5.4065.4201.2	2	12.55	12.5477	0.01	0.002	1	68.9		3013042		28	(K)SVTEQGAELSNEER(N)	R:SILAC 2 (Arg 0-6Da Lys 0-4Da)-heavy	1.39001	0.95	777.873	1554.73	0.0056	3.6	27915.8	4.73	HUMAN	P63104	P63104	14-3-3 protein zeta/delta
1184	20111221_HMoon_PC3silac_pro_2_1.10954.11018.2	2	11.52	11.521	0.01	0.005	1	75.4		230728		455	(R)LTSLVPFVDAFQLER(A)		1.39001	0.95	867.976	1734.94	0.003	1.7	166966	6.39	HUMAN	Q14152	Q14152	Eukaryotic translation initiation factor 3 subunit A
1508	20111221_HMoon_PC3silac_pro_2_4.3461.3579.2	2	10.8	10.8006	0.01	0.006	1	75.5		25217223		183	(R)IDIAGR(D)		1.39001	1	322.692	644.373	0.0049	7.6	42727.1	6.19	HUMAN	P61163	P61163|P61160|P62736|Q562R1|Q9BYX7|P60709|P68032|P63261|P63267|P68133|Q6S8J3|A5A3E0|P0CG38|P0CG39	Alpha-centractin
1659	20111221_HMoon_PC3silac_pro_2_7.4751.4877.3	3	10.46	10.4612	0.02	0.007	1	68.2		2746851		9	(K)TPVEPEVAIHR(I)	R:SILAC 2 (Arg 0-6Da Lys 0-4Da)-heavy	1.39001	0.99	418.57	1253.69	0.0026	2	13486.6	10.18	HUMAN	P60866	P60866	40S ribosomal protein S20
261	20111221_HMoon_PC3silac_pro_3_2.7279.7381.2	2	15.48	15.4768	<0.1%	<0.1%	1	81.7		2924025		134	(R)FAIQDISVEETSAK(E)		1.38986	0.97	769.402	1537.77	0.0231	15	103626	5.25	HUMAN	P12814	P12814|P35609|Q08043|O43707	Alpha-actinin-1
758	20111221_HMoon_PC3silac_pro_3_6.9538.9628.2	2	13.11	13.1067	<0.1%	<0.1%	1	68.5		6392561		98	(K)LPFPIIDDR(N)		1.38986	0.99	543.307	1085.6	0.0072	6.6	25148.6	6	HUMAN	P30041	P30041	Peroxiredoxin-6
1411	20111221_HMoon_PC3silac_pro_3_5.8562.8681.2	2	11.32	11.3198	0.01	<0.1%	1	73		2407094		124	(K)LILFPR(K)	R:SILAC 2 (Arg 0-6Da Lys 0-4Da)-heavy	1.3887	1	382.762	764.513	0.0049	6.4	24318.1	11.71	HUMAN	P26373	P26373	60S ribosomal protein L13
1550	20111221_HMoon_PC3silac_pro_3_5.8462.8561.2	2	11.01	11.0082	0.01	0.002	1	61.4		1094298		138	(K)IDTIEIITDR(Q)	R:SILAC 2 (Arg 0-6Da Lys 0-4Da)-heavy	1.3887	0.99	597.838	1194.67	0.002	1.6	37486.1	9.03	HUMAN	P22626	P22626	Heterogeneous nuclear ribonucleoproteins A2/B1
791	20111221_HMoon_PC3silac_pro_2_7.7309.7404.2	2	12.62	12.62	0.01	0.001	1	72.9		2406521		45	(K)LVILANNCPALR(K)	C:Carbamidomethylation	1.38868	0.99	677.39	1353.77	0.005	3.7	12955	9.87	HUMAN	P62888	P62888	60S ribosomal protein L30
1194	20111221_HMoon_PC3silac_pro_2_3.13700.13765.2	2	11.5	11.4956	0.01	0.005	1	62.7		599043		231	(K)FGVEQDVDMVFASFIR(K)		1.38868	0.94	930.458	1859.9	0.0095	5.1	58506.4	8.38	HUMAN	P14618	P14618	Pyruvate kinase isozymes M1/M2
1447	20111221_HMoon_PC3silac_pro_2_4.7458.7632.2	2	10.94	10.9361	0.01	0.006	1	65.9		5231234		224	(R)VLDELTLAR(A)		1.38868	0.92	515.303	1029.59	0.0056	5.5	51902.9	5.09	HUMAN	P02533	P02533|P19012|P08779|Q04695|P08727	Keratin, type I cytoskeletal 14
1523	20111221_HMoon_PC3silac_pro_1_1.11229.11319.3	3	10.81	10.8077	0.02	0.004	1	65.9		910524		227	(K)DLPVTEAVFSALVTGHAR(A)	R:SILAC 2 (Arg 0-6Da Lys 0-4Da)-heavy	1.38815	0.86	630.348	1889.02	0.0072	3.8	159100	5.81	HUMAN	P42704	P42704	Leucine-rich PPR motif-containing protein, mitochondrial
1155	20111221_HMoon_PC3silac_pro_3_4.3851.3856.2	2	12.03	12.0335	<0.1%	<0.1%	1	76.8		50800227		331	(K)IIAPPER(K)		1.38755	0.98	398.243	795.472	0.0054	6.8	42407.6	5.24	HUMAN	P62736	P62736|Q562R1|P60709|P68032|P63261|P63267|P68133	Actin, aortic smooth muscle
231	20111221_HMoon_PC3silac_pro_2_7.8216.8216.2	2	15.12	15.1187	<0.1%	<0.1%	1	74		277786		33	(R)IQYQLVDISQDNALR(D)	R:SILAC 2 (Arg 0-6Da Lys 0-4Da)-heavy	1.38734	0.97	891.487	1781.95	0.0182	10.2	10494.6	4.82	HUMAN	Q9H299	Q9H299	SH3 domain-binding glutamic acid-rich-like protein 3
259	20111221_HMoon_PC3silac_pro_2_2.4151.4272.2	2	14.97	14.9742	<0.1%	<0.1%	1	68.9		7286567		500	(K)DQVANSAFVER(L)		1.38734	0.92	618.308	1235.6	0.0076	6.2	85057.6	4.94	HUMAN	P07900	P07900	Heat shock protein HSP 90-alpha
961	20111221_HMoon_PC3silac_pro_2_5.3969.3973.2	2	12.14	12.1424	0.01	0.002	1	81.2		991310		28	(K)AVTEQGAELSNEER(N)		1.38734	0.98	766.865	1532.72	0.0042	2.8	28049	4.68	HUMAN	P27348	P27348	14-3-3 protein theta
345	20111221_HMoon_PC3silac_pro_1_7.7852.7970.2	2	14.69	14.6891	<0.1%	<0.1%	1	77.1		439140		76	(R)DSLLQDGEFSMDLR(T)		1.38699	0.94	813.383	1625.75	0.0112	6.9	15225.1	8.86	HUMAN	P07737	P07737	Profilin-1
717	20111221_HMoon_PC3silac_pro_1_3.2753.2831.2	2	12.98	12.9773	<0.1%	<0.1%	1	65.1		47512775		21	(K)AGFAGDDAPR(A)		1.38699	1	488.728	976.448	0.0014	1.5	42407.6	5.24	HUMAN	P62736	P62736|P60709|P68032|P63261|P63267|P68133|Q6S8J3|A5A3E0|P0CG38|P0CG39	Actin, aortic smooth muscle
1307	20111221_HMoon_PC3silac_pro_1_5.12155.12238.2	2	11.34	11.3427	0.007	0.002	1	74.6		451471		58	(R)TLLWTELFR(G)		1.38699	0.96	589.831	1178.66	-0.0021	-1.8	24218.2	6	HUMAN	O00217	O00217	NADH dehydrogenase [ubiquinone] iron-sulfur protein 8, mitochondrial
1693	20111221_HMoon_PC3silac_pro_1_4.13634.13756.3	3	10.41	10.4083	0.02	0.007	1	63.4		918863		142	(R)ASITPGTILIILTGR(H)		1.38699	1	509.318	1525.93	0.0088	5.8	32784.4	10.62	HUMAN	Q02878	Q02878	60S ribosomal protein L6
643	20111221_HMoon_PC3silac_pro_3_6.11657.11791.2	2	13.54	13.5439	<0.1%	<0.1%	1	72.9		963640		162	(K)AFLTLAEDILR(K)		1.3864	1	631.364	1261.71	0.0049	3.9	22768.7	8.94	HUMAN	P61026	P61026	Ras-related protein Rab-10
186	20111221_HMoon_PC3silac_pro_2_7.8142.8237.2	2	15.53	15.5294	<0.1%	<0.1%	1	63.4		3654714		56	(R)IIPGFMCQGGDFTR(H)	C:Carbamidomethylation<br>R:SILAC 2 (Arg 0-6Da Lys 0-4Da)-heavy	1.38602	0.98	802.894	1604.77	0.0142	8.8	18409.7	9.66	HUMAN	Q9Y536	Q9Y536|P62937	Peptidylprolyl cis-trans isomerase A-like 4A/B/C
1405	20111221_HMoon_PC3silac_pro_2_5.3048.3066.3	3	11.04	11.0351	0.01	0.006	1	60.2		1401736		30	(K)AVTEQGHELSNEER(N)		1.38602	0.96	533.588	1598.74	0.008	5	28196	4.76	HUMAN	P31946	P31946	14-3-3 protein beta/alpha
1430	20111221_HMoon_PC3silac_pro_2_1.6353.6454.3	3	11	10.9997	0.01	0.006	1	73.5		3560618		1011	(K)IVLDNSVFSEHR(N)		1.38602	0.98	472.585	1415.73	0.0133	9.4	193380	5.48	HUMAN	Q00610	Q00610|P53675	Clathrin heavy chain 1
955	20111221_HMoon_PC3silac_pro_1_3.11700.11820.2	2	12.2	12.2035	0.006	0.001	1	70.7		3711734		104	(K)GHYTEGAELVDSVLDVVR(K)		1.38583	0.99	980.005	1958.98	0.0219	11.2	50305.5	4.78	HUMAN	Q13885	Q13885|Q9BVA1|Q13509|P68371|P07437	Tubulin beta-2A chain
726	20111221_HMoon_PC3silac_pro_3_3.9299.9384.3	3	13.21	13.2054	<0.1%	<0.1%	1	65.9		1339406		263	(R)LHFFmPGFAPLTSR(G)	R:SILAC 2 (Arg 0-6Da Lys 0-4Da)-heavy m:Oxidized methionine	1.38525	0.93	548.29	1626.86	15.9992	2.6	50305.5	4.78	HUMAN	Q13885	Q13885|Q9BVA1|P04350|P68371|P07437|Q9BUF5|A6NNZ2|Q3ZCM7|A6NKZ8	Tubulin beta-2A chain
1992	20111221_HMoon_PC3silac_pro_3_6.9485.9571.2	2	10.07	10.0713	0.03	0.007	1	67.8		946028		24	(K)LVAIVDVIDQNR(A)	R:SILAC 2 (Arg 0-6Da Lys 0-4Da)-heavy	1.38525	0.99	680.899	1360.79	0.0011	0.8	23545.5	11.15	HUMAN	P50914	P50914	60S ribosomal protein L14
170	20111221_HMoon_PC3silac_pro_2_7.10084.10152.2	2	15.65	15.6473	<0.1%	<0.1%	1	74.8		294889		85	(R)IASGLGLAWIVGR(V)		1.38469	0.98	656.889	1312.77	-0.0023	-1.7	16744.2	9.8	HUMAN	O14880	O14880	Microsomal glutathione S-transferase 3
417	20111221_HMoon_PC3silac_pro_2_3.12160.12303.2	2	13.94	13.9408	<0.1%	<0.1%	1	76.8		4788466		230	(R)LISQIVSSITASLR(F)		1.38469	1	744.445	1487.88	0.0036	2.4	50835.4	4.94	HUMAN	P68363	P68363|Q9BQE3|P68366|Q9H853|Q9NY65	Tubulin alpha-1B chain
809	20111221_HMoon_PC3silac_pro_2_2.7575.7624.2	2	12.56	12.5578	0.01	0.002	1	68.1		4448314		149	(K)AILFVPR(R)		1.38469	0.99	408.264	815.514	0.0077	9.5	57660.2	6.38	HUMAN	Q9NQH7	Q9NQH7|P07900	Probable Xaa-Pro aminopeptidase 3
558	20111221_HMoon_PC3silac_pro_1_3.12851.12993.3	3	13.61	13.609	<0.1%	<0.1%	1	75.9		2476108		230	(R)LISQIVSSITASLR(F)	R:SILAC 2 (Arg 0-6Da Lys 0-4Da)-heavy	1.38468	0.98	498.642	1493.9	0.0121	8.1	50835.4	4.94	HUMAN	P68363	P68363|Q9BQE3|P68366|Q9H853|Q9NY65	Tubulin alpha-1B chain
1276	20111221_HMoon_PC3silac_pro_1_4.3466.3472.2	2	11.43	11.4275	0.007	0.002	1	75.9		25849886		331	(K)IIAPPER(K)		1.38468	1	398.241	795.472	0.003	3.8	42407.6	5.24	HUMAN	P62736	P62736|Q562R1|P60709|P68032|P63261|P63267|P68133	Actin, aortic smooth muscle
1735	20111221_HMoon_PC3silac_pro_1_6.10182.10261.2	2	10.29	10.2894	0.02	0.006	1	66.1		518189		15	(K)LIGNMALLPIR(S)		1.38468	0.96	605.869	1210.73	-0.0027	-2.2	20774.5	9.1	HUMAN	O15145	O15145	Actin-related protein 2/3 complex subunit 3
162	20111221_HMoon_PC3silac_pro_3_1.11124.11197.2	2	16.28	16.276	<0.1%	<0.1%	1	73		698106		508	(K)VGYTPDWIFLLR(N)		1.38411	0.99	740.407	1479.8	0.0063	4.2	193380	5.48	HUMAN	Q00610	Q00610|P53675	Clathrin heavy chain 1
262	20111221_HMoon_PC3silac_pro_3_8.9495.9569.2	2	15.48	15.4831	<0.1%	<0.1%	1	75		93693		50	(K)TTPDVIFVFGFR(T)		1.38411	0.97	699.875	1398.74	0.0019	1.4	15422.9	10.79	HUMAN	P62847	P62847	40S ribosomal protein S24
373	20111221_HMoon_PC3silac_pro_3_4.4840.4956.2	2	14.75	14.7496	<0.1%	<0.1%	1	73		38731300		197	(R)GYSFTTTAER(E)		1.38411	1	566.77	1132.53	0.005	4.4	42078.3	5.29	HUMAN	P60709	P60709|P63261	Actin, cytoplasmic 1
495	20111221_HMoon_PC3silac_pro_3_7.7516.7610.2	2	14.16	14.1583	<0.1%	<0.1%	1	76.7		2562472		45	(K)LVILANNCPALR(K)	C:Carbamidomethylation	1.38411	1	677.39	1353.77	0.0052	3.8	12955	9.87	HUMAN	P62888	P62888	60S ribosomal protein L30
1694	20111221_HMoon_PC3silac_pro_3_5.7891.7913.3	3	10.69	10.6862	0.03	0.003	1	66.3		1389308		94	(R)ILFRPVASQLPR(I)	R:SILAC 2 (Arg 0-6Da Lys 0-4Da)-heavy	1.38411	0.94	470.299	1408.88	0.0011	0.8	29860.6	5.57	HUMAN	P35232	P35232	Prohibitin
1332	20111221_HMoon_PC3silac_pro_1_1.11676.11701.2	2	11.27	11.2715	0.007	0.002	1	75.9		166540		648	(R)LIGLSATLPNYEDVATFLR(V)		1.38353	0.93	1047.07	2093.13	0.0082	3.9	246158	5.73	HUMAN	O75643	O75643	U5 small nuclear ribonucleoprotein 200 kDa helicase
1358	20111221_HMoon_PC3silac_pro_1_6.7947.7973.3	3	11.22	11.2166	0.007	0.002	1	65.5		986366		116	(K)LVVECVMNNVTCTR(I)	C:Carbamidomethylation	1.38353	0.88	565.613	1694.8	0.0213	12.6	15506.5	6.62	HUMAN	Q01469	Q01469	Fatty acid-binding protein, epidermal
710	20111221_HMoon_PC3silac_pro_2_7.8805.8907.2	2	12.9	12.897	<0.1%	<0.1%	1	62.3		1479690		79	(K)IPDWFLNR(Q)		1.38337	0.99	530.783	1060.56	0.0019	1.8	17718.4	10.99	HUMAN	P62269	P62269	40S ribosomal protein S18
1151	20111221_HMoon_PC3silac_pro_2_4.9326.9431.2	2	11.61	11.6107	0.01	0.005	1	69.6		2999919		131	(K)IEVIEIMTDR(G)	R:SILAC 2 (Arg 0-6Da Lys 0-4Da)-heavy	1.38337	0.99	612.843	1224.66	0.0187	15.3	34395.9	9.28	HUMAN	Q32P51	Q32P51|P09651	Heterogeneous nuclear ribonucleoprotein A1-like 2
1397	20111221_HMoon_PC3silac_pro_2_2.10746.10757.2	2	11.05	11.0455	0.01	0.006	1	73.5		3200402		282	(K)LASDLLEWIR(R)		1.38337	0.92	608.351	1215.67	0.0225	18.5	103626	5.25	HUMAN	P12814	P12814|O43707	Alpha-actinin-1
1757	20111221_HMoon_PC3silac_pro_2_5.4167.4272.2	2	10.23	10.2294	0.02	0.008	1	62.6		3690130		164	(R)AVVGVVAGGGR(I)	R:SILAC 2 (Arg 0-6Da Lys 0-4Da)-heavy	1.38337	1	474.288	947.573	-0.0043	-4.5	28252.4	11.37	HUMAN	P62917	P62917	60S ribosomal protein L8
273	20111221_HMoon_PC3silac_pro_3_8.9508.9564.2	2	15.41	15.4099	<0.1%	<0.1%	1	68.7		92649		50	(K)TTPDVIFVFGFR(T)		1.38296	0.97	699.875	1398.74	0.0019	1.4	15422.9	10.79	HUMAN	P62847	P62847	40S ribosomal protein S24
1292	20111221_HMoon_PC3silac_pro_3_2.12767.12839.3	3	11.63	11.6323	0.01	<0.1%	1	64.5		275984		284	(K)LAPPLVTLLSAEPELQYVALR(N)		1.38296	0.99	765.116	2293.32	0.0166	7.2	105548	4.94	HUMAN	Q10567	Q10567	AP-1 complex subunit beta-1
860	20111221_HMoon_PC3silac_pro_1_3.9149.9312.2	2	12.51	12.515	<0.1%	<0.1%	1	80.9		13922055		241	(K)SYELPDGQVITIGNER(F)	R:SILAC 2 (Arg 0-6Da Lys 0-4Da)-heavy	1.38238	1	898.972	1796.91	0.0247	13.7	42407.6	5.24	HUMAN	P62736	P62736|Q562R1|Q9BYX7|P60709|P68032|P63261|P63267|P68133|Q6S8J3|A5A3E0	Actin, aortic smooth muscle
329	20111221_HMoon_PC3silac_pro_2_1.8021.8123.3	3	14.45	14.4489	<0.1%	<0.1%	1	75.6		2471309		690	(K)LDPHLVLDQLR(C)		1.38204	1	440.255	1318.75	0.003	2.3	229965	5.44	HUMAN	P35580	P35580|P35579	Myosin-10
648	20111221_HMoon_PC3silac_pro_2_3.3599.3723.2	2	13.1	13.0996	<0.1%	<0.1%	1	71.3		6474415		351	(K)TAVCDIPPR(G)	C:Carbamidomethylation<br>R:SILAC 2 (Arg 0-6Da Lys 0-4Da)-heavy	1.38204	0.92	517.772	1034.54	-0.0029	-2.8	50305.5	4.78	HUMAN	Q13885	Q13885|Q9BVA1|P04350|P68371|P07437|A6NNZ2|Q3ZCM7	Tubulin beta-2A chain
221	20111221_HMoon_PC3silac_pro_3_4.9126.9294.2	2	15.79	15.7938	<0.1%	<0.1%	1	77.5		21773062		241	(K)SYELPDGQVITIGNER(F)		1.38182	0.99	895.957	1790.89	0.0152	8.5	42407.6	5.24	HUMAN	P62736	P62736|Q562R1|Q9BYX7|P60709|P68032|P63261|P63267|P68133|Q6S8J3|A5A3E0	Actin, aortic smooth muscle
465	20111221_HMoon_PC3silac_pro_3_1.6409.6502.3	3	14.3	14.2997	<0.1%	<0.1%	1	80.6		3628103		1011	(K)IVLDNSVFSEHR(N)		1.38182	0.98	472.584	1415.73	0.0106	7.5	193380	5.48	HUMAN	Q00610	Q00610|P53675	Clathrin heavy chain 1
562	20111221_HMoon_PC3silac_pro_3_2.4112.4230.2	2	13.82	13.8212	<0.1%	<0.1%	1	64.7		6199143		500	(K)DQVANSAFVER(L)		1.38182	0.94	618.309	1235.6	0.0084	6.8	85057.6	4.94	HUMAN	P07900	P07900	Heat shock protein HSP 90-alpha
788	20111221_HMoon_PC3silac_pro_3_8.8080.8085.2	2	12.99	12.9888	<0.1%	<0.1%	1	68.5		288383		76	(R)DSLLQDGEFSMDLR(T)	R:SILAC 2 (Arg 0-6Da Lys 0-4Da)-heavy	1.38182	0.99	816.391	1631.77	0.0074	4.6	15225.1	8.86	HUMAN	P07737	P07737	Profilin-1
1513	20111221_HMoon_PC3silac_pro_3_4.4949.5074.2	2	11.1	11.1012	0.01	0.003	1	73.7		6886479		141	(K)ILGATIENSR(I)		1.38182	0.98	537.303	1073.6	0.003	2.8	44105.2	5.04	HUMAN	P08727	P08727	Keratin, type I cytoskeletal 19
710	20111221_HMoon_PC3silac_pro_1_4.3840.3964.3	3	13.02	13.0221	<0.1%	<0.1%	1	64.3		16688221		360	(K)QEYDESGPSIVHR(K)		1.38123	1	506.241	1516.7	0.007	4.6	42357.8	5.91	HUMAN	Q9BYX7	Q9BYX7|P60709|P63261|Q6S8J3|A5A3E0|P0CG38|P0CG39	Putative beta-actin-like protein 3
1001	20111221_HMoon_PC3silac_pro_1_6.11430.11457.2	2	12.08	12.0837	0.006	<0.1%	1	65.5		143641		162	(K)AFLTLAEDILR(K)	R:SILAC 2 (Arg 0-6Da Lys 0-4Da)-heavy	1.38123	0.97	634.371	1267.73	-0.0007	-0.5	22768.7	8.94	HUMAN	P61026	P61026	Ras-related protein Rab-10
1590	20111221_HMoon_PC3silac_pro_1_3.9063.9256.2	2	10.66	10.6569	0.02	0.005	1	64.4		9492838		310	(R)YLTVAAVFR(G)	R:SILAC 2 (Arg 0-6Da Lys 0-4Da)-heavy	1.38123	1	523.313	1045.61	0.0057	5.5	50041.3	4.78	HUMAN	P04350	P04350|P68371|P07437	Tubulin beta-4A chain
526	20111221_HMoon_PC3silac_pro_2_6.11722.11839.2	2	13.51	13.5076	<0.1%	<0.1%	1	79.6		302581		152	(K)INVNEIFYDLVR(Q)	R:SILAC 2 (Arg 0-6Da Lys 0-4Da)-heavy	1.38073	0.99	750.914	1500.82	0.0051	3.4	21329.1	6.4	HUMAN	P62834	P62834|P61224|A6NIZ1	Ras-related protein Rap-1A
900	20111221_HMoon_PC3silac_pro_2_3.11152.11290.2	2	12.31	12.3085	0.01	0.002	1	75		3444712		65	(R)AVFVDLEPTVIDEIR(N)	R:SILAC 2 (Arg 0-6Da Lys 0-4Da)-heavy	1.38073	0.97	861.483	1721.94	0.017	9.9	50665.2	4.94	HUMAN	P68366	P68366	Tubulin alpha-4A chain
949	20111221_HMoon_PC3silac_pro_2_1.9762.9847.2	2	12.17	12.1711	0.01	0.002	1	66		595912		1571	(K)ISLIQIFR(A)	R:SILAC 2 (Arg 0-6Da Lys 0-4Da)-heavy	1.38073	0.99	498.322	995.634	0.0024	2.4	274908	9.15	HUMAN	Q6P2Q9	Q6P2Q9	Pre-mRNA-processing-splicing factor 8
1618	20111221_HMoon_PC3silac_pro_2_8.8351.8419.2	2	10.56	10.5552	0.01	0.007	1	67.5		356336		76	(R)DSLLQDGEFSMDLR(T)		1.38073	0.89	813.388	1625.75	0.0214	13.1	15225.1	8.86	HUMAN	P07737	P07737	Profilin-1
1723	20111221_HMoon_PC3silac_pro_2_6.3815.3817.2	2	10.31	10.3092	0.02	0.008	1	62		275302		232	(K)SNVSDAVAQSTR(I)	R:SILAC 2 (Arg 0-6Da Lys 0-4Da)-heavy	1.38073	1	620.815	1240.62	0.0002	0.1	31075.7	5.65	HUMAN	P60174	P60174	Triosephosphate isomerase
1774	20111221_HMoon_PC3silac_pro_2_7.11125.11131.2	2	10.2	10.2029	0.02	0.008	1	66.6		49669		160	(K)ETDLLLDDSLVSIFGNR(R)	R:SILAC 2 (Arg 0-6Da Lys 0-4Da)-heavy	1.38073	0.98	957.01	1913	0.0159	8.3	22314.2	9.39	HUMAN	P30044	P30044	Peroxiredoxin-5, mitochondrial
801	20111221_HMoon_PC3silac_pro_3_6.7060.7193.2	2	12.95	12.9486	<0.1%	<0.1%	1	72.8		4800098		59	(R)IQIWDTAGQER(Y)		1.38068	0.99	658.837	1316.66	0.0068	5.2	24675.5	5.53	HUMAN	P59190	P59190|Q9H082|P61026|Q6IQ22|P61106|P62820|Q9H0U4|Q92928|Q15771|Q15286|Q96AX2|P20336|P20337|Q96E17|O95716|Q86YS6|P20338|P61018|P61006|Q92930|Q96DA2|A6NDJ8|P20340|Q9NRW1|Q14964	Ras-related protein Rab-15
117	20111221_HMoon_PC3silac_pro_1_3.8927.9099.2	2	16.72	16.7176	<0.1%	<0.1%	1	77		22785080		241	(K)SYELPDGQVITIGNER(F)		1.38008	0.98	895.966	1790.89	0.032	17.9	42407.6	5.24	HUMAN	P62736	P62736|Q562R1|Q9BYX7|P60709|P68032|P63261|P63267|P68133|Q6S8J3|A5A3E0	Actin, aortic smooth muscle
137	20111221_HMoon_PC3silac_pro_1_3.14047.14146.2	2	16.53	16.5274	<0.1%	<0.1%	1	72.1		426761		48	(K)IYPTIWWLFR(D)		1.38008	0.93	697.891	1394.76	0.0124	8.9	59712.1	6.39	HUMAN	P11413	P11413	Glucose-6-phosphate 1-dehydrogenase
1457	20111221_HMoon_PC3silac_pro_1_1.3073.3085.2	2	10.98	10.9828	0.02	0.003	1	65.2		967759		1030	(K)DLTQTASSTAR(A)	R:SILAC 2 (Arg 0-6Da Lys 0-4Da)-heavy	1.38008	1	578.799	1156.59	0.0017	1.5	236245	5.84	HUMAN	Q9NZM1	Q9NZM1	Myoferlin
1491	20111221_HMoon_PC3silac_pro_1_5.8897.9010.4	4	10.9	10.9043	0.02	0.003	1	63.1		5050839		39	(K)YVATLGVEVHPLVFHTNR(G)		1.38008	0.98	513.785	2052.1	0.016	7.8	24593.8	7.03	HUMAN	P62826	P62826	GTP-binding nuclear protein Ran
234	20111221_HMoon_PC3silac_pro_3_4.5855.5983.3	3	15.69	15.6871	<0.1%	<0.1%	1	72.3		24484458		85	(K)IWHHTFYNELR(V)		1.37954	0.99	505.92	1515.75	-0.004	-2.6	42357.8	5.91	HUMAN	Q9BYX7	Q9BYX7|P60709|P68032|P63261|P68133|Q6S8J3|A5A3E0|P0CG38|P0CG39	Putative beta-actin-like protein 3
558	20111221_HMoon_PC3silac_pro_3_3.3456.3574.2	2	13.84	13.8411	<0.1%	<0.1%	1	63		3315001		351	(K)TAVCDIPPR(G)	C:Carbamidomethylation	1.37954	0.89	514.766	1028.52	0.0054	5.2	50305.5	4.78	HUMAN	Q13885	Q13885|Q9BVA1|P04350|P68371|P07437|A6NNZ2|Q3ZCM7	Tubulin beta-2A chain
914	20111221_HMoon_PC3silac_pro_3_4.7426.7432.2	2	12.64	12.6351	<0.1%	<0.1%	1	68		3652793		224	(R)VLDELTLAR(A)	R:SILAC 2 (Arg 0-6Da Lys 0-4Da)-heavy	1.37954	0.98	518.308	1035.61	-0.0051	-4.9	51902.9	5.09	HUMAN	P02533	P02533|P19012|P08779|Q04695|P08727	Keratin, type I cytoskeletal 14
1438	20111221_HMoon_PC3silac_pro_3_8.7954.8017.2	2	11.27	11.2653	0.01	<0.1%	1	60.2		404138		76	(R)DSLLQDGEFSMDLR(T)	R:SILAC 2 (Arg 0-6Da Lys 0-4Da)-heavy	1.37954	0.98	816.391	1631.77	0.0074	4.6	15225.1	8.86	HUMAN	P07737	P07737	Profilin-1
190	20111221_HMoon_PC3silac_pro_2_3.6851.6972.2	2	15.5	15.5004	<0.1%	<0.1%	1	77.3		2062230		59	(R)ILGADTSVDLEETGR(V)		1.37941	0.98	788.409	1575.79	0.0253	16	59863.7	9.25	HUMAN	P25705	P25705	ATP synthase subunit alpha, mitochondrial
271	20111221_HMoon_PC3silac_pro_2_2.13531.13535.2	2	14.88	14.8822	<0.1%	<0.1%	1	73		1165417		36	(K)AIPDLTAPVAAVQAAVSNLVR(V)		1.37941	1	1038.6	2076.18	0.0136	6.5	124368	5.51	HUMAN	P18206	P18206	Vinculin
738	20111221_HMoon_PC3silac_pro_2_6.11304.11380.2	2	12.81	12.8058	<0.1%	<0.1%	1	70.6		528387		162	(K)AFLTLAEDILR(K)	R:SILAC 2 (Arg 0-6Da Lys 0-4Da)-heavy	1.37941	0.99	634.372	1267.73	0.0017	1.4	22768.7	8.94	HUMAN	P61026	P61026	Ras-related protein Rab-10
819	20111221_HMoon_PC3silac_pro_2_4.4468.4473.2	2	12.54	12.5424	0.01	0.002	1	70.8		1730811		277	(K)VVTDTDETELAR(Q)	R:SILAC 2 (Arg 0-6Da Lys 0-4Da)-heavy	1.37941	0.99	677.841	1354.68	-0.0043	-3.2	36396.8	5.02	HUMAN	P05198	P05198	Eukaryotic translation initiation factor 2 subunit 1
1108	20111221_HMoon_PC3silac_pro_2_7.7646.7692.2	2	11.73	11.7255	0.01	0.004	1	66.2		124762		112	(K)TLAFTSVDLTNK(A)		1.37941	0.92	655.351	1309.7	-0.0045	-3.4	15074.3	9.52	HUMAN	Q9NPJ3	Q9NPJ3	Acyl-coenzyme A thioesterase 13
990	20111221_HMoon_PC3silac_pro_1_5.9568.9664.2	2	12.11	12.1141	0.006	<0.1%	1	71.7		2511229		24	(K)LVAIVDVIDQNR(A)		1.37894	0.93	677.89	1354.77	0.0038	2.8	23545.5	11.15	HUMAN	P50914	P50914	60S ribosomal protein L14
164	20111221_HMoon_PC3silac_pro_3_3.6233.6363.2	2	16.25	16.2478	<0.1%	<0.1%	1	71.5		6662100		39	(R)TTPSYVAFTDTER(L)		1.3784	1	744.361	1487.7	0.0139	9.3	70773.2	5.76	HUMAN	P34931	P34931|P08107|P54652|P17066|P48741|P11142	Heat shock 70 kDa protein 1-like
343	20111221_HMoon_PC3silac_pro_3_6.10343.10426.3	3	14.91	14.9137	<0.1%	<0.1%	1	83		1456653		81	(R)DYLHLPPEIVPATLR(R)		1.3784	0.97	578.661	1733.96	0.0106	6.1	18897.4	10.15	HUMAN	P46783	P46783	40S ribosomal protein S10
1655	20111221_HMoon_PC3silac_pro_3_6.7345.7368.2	2	10.79	10.7863	0.01	0.003	1	62.2		626943		133	(R)FTDEEVDELYR(E)		1.3784	1	708.325	1415.63	0.0108	7.6	19850.8	4.67	HUMAN	P19105	P19105|O14950	Myosin regulatory light chain 12A
184	20111221_HMoon_PC3silac_pro_2_1.10265.10341.3	3	15.53	15.5282	<0.1%	<0.1%	1	65.6		315274		85	(R)CLFTLLGHLDYIR(T)	C:Carbamidomethylation<br>R:SILAC 2 (Arg 0-6Da Lys 0-4Da)-heavy	1.3781	0.95	542.965	1626.88	0.004	2.4	139884	8.06	HUMAN	P53621	P53621	Coatomer subunit alpha
624	20111221_HMoon_PC3silac_pro_2_1.9967.10046.3	3	13.16	13.1647	<0.1%	<0.1%	1	68.1		466585		1324	(K)LPLFPEPLHVFAPR(A)	R:SILAC 2 (Arg 0-6Da Lys 0-4Da)-heavy	1.3781	0.99	546.99	1638.95	0.0108	6.6	185501	8.45	HUMAN	P26358	P26358	DNA (cytosine-5)-methyltransferase 1
1159	20111221_HMoon_PC3silac_pro_2_8.8123.8198.2	2	11.6	11.6013	0.01	0.005	1	60.1		343863		79	(K)IPDWFLNR(Q)	R:SILAC 2 (Arg 0-6Da Lys 0-4Da)-heavy	1.3781	1	533.792	1066.58	0	0	17718.4	10.99	HUMAN	P62269	P62269	40S ribosomal protein S18
1724	20111221_HMoon_PC3silac_pro_2_6.4012.4102.2	2	10.31	10.3112	0.02	0.008	1	65.5		819753		331	(K)IIAPPER(K)		1.3781	1	398.24	795.472	0.0004	0.5	42407.6	5.24	HUMAN	P62736	P62736|Q562R1|P60709|P68032|P63261|P63267|P68133	Actin, aortic smooth muscle
256	20111221_HMoon_PC3silac_pro_1_6.11550.11556.2	2	15.31	15.3134	<0.1%	<0.1%	1	80.6		294808		50	(K)TTPDVIFVFGFR(T)	R:SILAC 2 (Arg 0-6Da Lys 0-4Da)-heavy	1.3778	1	702.887	1404.76	0.0044	3.1	15422.9	10.79	HUMAN	P62847	P62847	40S ribosomal protein S24
876	20111221_HMoon_PC3silac_pro_1_2.7972.8026.2	2	12.47	12.4678	<0.1%	<0.1%	1	68.4		7459894		149	(K)AILFVPR(R)		1.3778	0.99	408.264	815.514	0.0059	7.3	57660.2	6.38	HUMAN	Q9NQH7	Q9NQH7|P07900	Probable Xaa-Pro aminopeptidase 3
1581	20111221_HMoon_PC3silac_pro_1_3.6424.6568.3	3	10.68	10.6815	0.02	0.005	1	68.3		22965840		31	(R)AVFPSIVGRPR(H)		1.3778	0.98	400.242	1198.71	0.0062	5.2	42407.6	5.24	HUMAN	P62736	P62736|P60709|P68032|P63261|P63267|P68133|Q6S8J3|A5A3E0|P0CG38	Actin, aortic smooth muscle
1746	20111221_HMoon_PC3silac_pro_1_7.6754.6850.2	2	10.26	10.2603	0.02	0.006	1	63.8		469361		58	(R)LFAFVR(F)	R:SILAC 2 (Arg 0-6Da Lys 0-4Da)-heavy	1.3778	1	379.737	758.466	0.0014	1.9	16058.8	5.54	HUMAN	Q14019	Q14019	Coactosin-like protein
119	20111221_HMoon_PC3silac_pro_2_5.9774.9871.2	2	16.22	16.218	<0.1%	<0.1%	1	70.7		8064836		98	(K)LPFPIIDDR(N)		1.37678	0.98	543.308	1085.6	0.0094	8.6	25148.6	6	HUMAN	P30041	P30041	Peroxiredoxin-6
671	20111221_HMoon_PC3silac_pro_2_3.13589.13670.2	2	13.04	13.0394	<0.1%	<0.1%	1	76.4		312003		424	(K)ILLANFLAQTEALMR(G)		1.37678	0.91	852.478	1703.95	-0.0028	-1.6	63374.2	8.64	HUMAN	P06744	P06744	Glucose-6-phosphate isomerase
1248	20111221_HMoon_PC3silac_pro_2_3.9411.9449.2	2	11.37	11.3702	0.01	0.005	1	60.9		1105280		508	(K)TAVETAVLLLR(I)		1.37678	0.94	593.356	1185.72	-0.0162	-13.7	61103.4	6.11	HUMAN	P49368	P49368	T-complex protein 1 subunit gamma
1374	20111221_HMoon_PC3silac_pro_2_7.6002.6125.3	3	11.12	11.1218	0.01	0.006	1	73.9		1156747		87	(R)ISVFRPGLR(D)		1.37678	1	348.883	1044.63	0.0023	2.2	17259.4	9.59	HUMAN	Q04837	Q04837	Single-stranded DNA-binding protein, mitochondrial
1440	20111221_HMoon_PC3silac_pro_2_5.12030.12036.4	4	10.97	10.9706	0.01	0.006	1	63.4		1355812		25	(R)FHDFLGDSWGILFSHPR(D)		1.37678	1	508.507	2030.99	0.0194	9.6	25148.6	6	HUMAN	P30041	P30041	Peroxiredoxin-6
1674	20111221_HMoon_PC3silac_pro_2_5.9440.9540.2	2	10.43	10.4344	0.02	0.007	1	63.9		2817438		194	(K)FITIFGTR(S)		1.37678	0.99	477.779	954.541	0.0096	10.1	35993.2	4.94	HUMAN	P08758	P08758	Annexin A5
121	20111221_HMoon_PC3silac_pro_1_4.8925.9060.2	2	16.68	16.6794	<0.1%	<0.1%	1	76.9		13244680		241	(K)SYELPDGQVITIGNER(F)		1.37666	0.99	895.953	1790.89	0.006	3.4	42407.6	5.24	HUMAN	P62736	P62736|Q562R1|Q9BYX7|P60709|P68032|P63261|P63267|P68133|Q6S8J3|A5A3E0	Actin, aortic smooth muscle
1184	20111221_HMoon_PC3silac_pro_1_4.13771.13806.2	2	11.62	11.6209	0.007	<0.1%	1	62.2		685129		142	(R)ASITPGTILIILTGR(H)	R:SILAC 2 (Arg 0-6Da Lys 0-4Da)-heavy	1.37666	0.98	766.482	1531.95	0.0064	4.2	32784.4	10.62	HUMAN	Q02878	Q02878	60S ribosomal protein L6
28	20111221_HMoon_PC3silac_pro_3_6.11155.11167.3	3	19.41	19.4068	<0.1%	<0.1%	1	72.1		347220		68	(K)LGCEVLGVSVDSQFTHLAWINTPR(K)	C:Carbamidomethylation	1.37613	0.93	900.465	2699.36	0.0195	7.2	22062.7	5.66	HUMAN	P32119	P32119	Peroxiredoxin-2
435	20111221_HMoon_PC3silac_pro_3_5.12147.12164.2	2	14.41	14.4126	<0.1%	<0.1%	1	72.6		255703		222	(R)LLVPYLMEAIR(L)		1.37613	0.95	659.384	1317.76	0.0002	0.2	34350	8.95	HUMAN	Q16836	Q16836	Hydroxyacyl-coenzyme A dehydrogenase, mitochondrial
1573	20111221_HMoon_PC3silac_pro_3_2.10411.10417.2	2	10.95	10.9455	0.01	0.002	1	71.5		2808655		282	(K)LASDLLEWIR(R)	R:SILAC 2 (Arg 0-6Da Lys 0-4Da)-heavy	1.37613	0.99	611.355	1221.69	0.0084	6.9	103626	5.25	HUMAN	P12814	P12814|O43707	Alpha-actinin-1
1732	20111221_HMoon_PC3silac_pro_3_3.3923.3957.2	2	10.61	10.6059	0.03	0.004	1	67.5		889986		224	(K)STAGDTHLGGEDFDNR(M)	R:SILAC 2 (Arg 0-6Da Lys 0-4Da)-heavy	1.37613	0.92	849.384	1697.75	0.0158	9.3	70305	5.56	HUMAN	P54652	P54652|P11142	Heat shock-related 70 kDa protein 2
905	20111221_HMoon_PC3silac_pro_1_5.2559.2569.2	2	12.37	12.3686	<0.1%	<0.1%	1	60.3		188301		183	(R)GASQAGmTGYGmPR(Q)	m:Oxidized methionine	1.37552	1	708.309	1383.61	31.9973	5.3	22562.2	8.8	HUMAN	P37802	P37802|Q9UI15	Transgelin-2
1049	20111221_HMoon_PC3silac_pro_1_3.12484.12545.3	3	11.95	11.9453	0.006	<0.1%	1	72.5		941175		411	(R)ISLPLPNFSSLNLR(E)		1.37552	0.97	524.308	1570.89	0.0128	8.1	53707.8	5.06	HUMAN	P08670	P08670	Vimentin
1463	20111221_HMoon_PC3silac_pro_1_3.14710.14817.2	2	10.97	10.9655	0.02	0.003	1	62.7		659837		295	(R)DQEGQDVLLFIDNIFR(F)	R:SILAC 2 (Arg 0-6Da Lys 0-4Da)-heavy	1.37552	0.96	964.5	1927.99	0.0076	3.9	56558.9	5.26	HUMAN	P06576	P06576	ATP synthase subunit beta, mitochondrial
1541	20111221_HMoon_PC3silac_pro_1_4.12279.12381.2	2	10.76	10.7596	0.02	0.004	1	77.7		977690		167	(K)QLASGLLLVTGPLVLNR(V)	R:SILAC 2 (Arg 0-6Da Lys 0-4Da)-heavy	1.37552	0.98	885.559	1770.09	0.0158	8.9	32784.4	10.62	HUMAN	Q02878	Q02878	60S ribosomal protein L6
1549	20111221_HMoon_PC3silac_pro_1_3.3329.3335.2	2	10.74	10.7361	0.02	0.004	1	70		36850661		331	(K)IIAPPER(K)	R:SILAC 2 (Arg 0-6Da Lys 0-4Da)-heavy	1.37552	1	401.25	801.492	0.0011	1.3	42407.6	5.24	HUMAN	P62736	P62736|Q562R1|P60709|P68032|P63261|P63267|P68133	Actin, aortic smooth muscle
1275	20111221_HMoon_PC3silac_pro_2_5.11187.11238.2	2	11.32	11.3228	0.01	0.006	1	65.7		645367		66	(R)VFEVSLADLQNDEVAFR(K)		1.37548	0.92	976.495	1951.98	0.0057	2.9	30172.6	9.89	HUMAN	P61247	P61247	40S ribosomal protein S3a
1762	20111221_HMoon_PC3silac_pro_2_3.6516.6736.3	3	10.22	10.2154	0.02	0.008	1	64.2		8138572		85	(K)YYVTIIDAPGHR(D)	R:SILAC 2 (Arg 0-6Da Lys 0-4Da)-heavy	1.37548	0.99	470.924	1410.75	0.0103	7.3	50482.3	9.31	HUMAN	P68104	P68104|Q5VTE0	Elongation factor 1-alpha 1
607	20111221_HMoon_PC3silac_pro_3_5.12288.12368.3	3	13.65	13.6469	<0.1%	<0.1%	1	74.3		640231		38	(K)LRECLPLIIFLR(N)	C:Carbamidomethylation	1.375	0.99	514.978	1542.92	0.0009	0.6	29825.4	10.37	HUMAN	P62701	P62701	40S ribosomal protein S4, X isoform
1462	20111221_HMoon_PC3silac_pro_3_4.12503.12579.3	3	11.22	11.2248	0.01	0.001	1	71.3		1301160		163	(K)LAMQEFMILPVGAANFR(E)		1.375	0.96	636.671	1907.99	0.0111	5.8	47510.4	7.04	HUMAN	P06733	P06733	Alpha-enolase
943	20111221_HMoon_PC3silac_pro_1_6.6148.6261.3	3	12.23	12.226	0.006	0.001	1	75		1670946		87	(R)ISVFRPGLR(D)		1.37438	1	348.883	1044.63	0.0032	3	17259.4	9.59	HUMAN	Q04837	Q04837	Single-stranded DNA-binding protein, mitochondrial
1271	20111221_HMoon_PC3silac_pro_1_8.5590.5626.2	2	11.44	11.4373	0.007	0.002	1	65.1		92796		47	(R)ISGLIYEETR(G)		1.37438	0.91	590.815	1180.62	0.0017	1.4	11367.1	11.36	HUMAN	P62805	P62805	Histone H4
1646	20111221_HMoon_PC3silac_pro_1_4.9271.9271.2	2	10.54	10.5423	0.02	0.005	1	68.8		4300922		131	(K)IEVIEIMTDR(G)		1.37438	0.87	609.831	1218.64	0.0151	12.4	34395.9	9.28	HUMAN	Q32P51	Q32P51|P09651	Heterogeneous nuclear ribonucleoprotein A1-like 2
1385	20111221_HMoon_PC3silac_pro_2_8.6743.6822.2	2	11.1	11.1017	0.01	0.005	1	65.7		213118		89	(K)LAFVIR(I)		1.37417	0.99	359.735	718.461	0.0007	1	29282.3	10.71	HUMAN	P18124	P18124	60S ribosomal protein L7
1801	20111221_HMoon_PC3silac_pro_2_3.6503.6705.3	3	10.13	10.1301	0.02	0.008	1	62.4		8797165		85	(K)YYVTIIDAPGHR(D)		1.37417	0.95	468.917	1404.73	0.0097	6.9	50482.3	9.31	HUMAN	P68104	P68104|Q5VTE0	Elongation factor 1-alpha 1
684	20111221_HMoon_PC3silac_pro_3_5.9191.9307.2	2	13.36	13.3602	<0.1%	<0.1%	1	81.6		1197300		241	(K)SYELPDGQVITIGNER(F)	R:SILAC 2 (Arg 0-6Da Lys 0-4Da)-heavy	1.37387	0.98	898.965	1796.91	0.0107	5.9	42407.6	5.24	HUMAN	P62736	P62736|Q562R1|Q9BYX7|P60709|P68032|P63261|P63267|P68133|Q6S8J3|A5A3E0	Actin, aortic smooth muscle
1370	20111221_HMoon_PC3silac_pro_3_1.6028.6124.2	2	11.41	11.4071	0.01	<0.1%	1	69.1		2831519		712	(R)VVFQEFR(Q)		1.37387	0.93	462.755	924.494	0.0099	10.8	227784	5.5	HUMAN	P35579	P35579	Myosin-9
360	20111221_HMoon_PC3silac_pro_1_3.10828.11003.3	3	14.61	14.6056	<0.1%	<0.1%	1	70.4		2459717		65	(R)AVFVDLEPTVIDEVR(T)	R:SILAC 2 (Arg 0-6Da Lys 0-4Da)-heavy	1.37325	0.99	569.989	1707.93	0.0262	15.4	50819.4	4.94	HUMAN	Q71U36	Q71U36|P68363|Q9BQE3	Tubulin alpha-1A chain
863	20111221_HMoon_PC3silac_pro_1_1.10942.10949.2	2	12.5	12.5048	<0.1%	<0.1%	1	67.7		2573168		857	(K)LLLPWLEAR(I)	R:SILAC 2 (Arg 0-6Da Lys 0-4Da)-heavy	1.37325	1	558.849	1116.69	0.0036	3.2	193380	5.48	HUMAN	Q00610	Q00610	Clathrin heavy chain 1
1193	20111221_HMoon_PC3silac_pro_1_4.6475.6616.2	2	11.61	11.6145	0.007	<0.1%	1	71.3		3893783		109	(K)LLGGLAVR(R)	R:SILAC 2 (Arg 0-6Da Lys 0-4Da)-heavy	1.37325	1	402.776	804.54	0.0058	7.2	26859	9.86	HUMAN	P23396	P23396	40S ribosomal protein S3
1496	20111221_HMoon_PC3silac_pro_1_3.6712.6923.2	2	10.89	10.8873	0.02	0.004	1	66.4		10449934		33	(R)LDIDSPPITAR(N)		1.37325	0.97	599.329	1197.65	0.0027	2.3	58506.4	8.38	HUMAN	P14618	P14618	Pyruvate kinase isozymes M1/M2
395	20111221_HMoon_PC3silac_pro_2_6.6930.7109.2	2	14.07	14.0723	<0.1%	<0.1%	1	71.9		3147257		59	(R)IQIWDTAGQER(Y)	R:SILAC 2 (Arg 0-6Da Lys 0-4Da)-heavy	1.37287	0.98	661.846	1322.68	0.0063	4.7	24675.5	5.53	HUMAN	P59190	P59190|Q9H082|P61026|Q6IQ22|P61106|P62820|Q9H0U4|Q92928|Q15771|Q15286|Q96AX2|P20336|P20337|Q96E17|O95716|Q86YS6|P20338|P61018|P61006|Q92930|Q96DA2|A6NDJ8|P20340|Q9NRW1|Q14964	Ras-related protein Rab-15
1110	20111221_HMoon_PC3silac_pro_3_1.11097.11171.3	3	12.14	12.1438	<0.1%	<0.1%	1	64.3		82302		508	(K)VGYTPDWIFLLR(N)		1.37274	0.91	493.94	1479.8	0.0048	3.2	193380	5.48	HUMAN	Q00610	Q00610|P53675	Clathrin heavy chain 1
1229	20111221_HMoon_PC3silac_pro_3_3.10687.10828.3	3	11.77	11.7735	<0.1%	<0.1%	1	65.6		4436842		263	(R)LHFFMPGFAPLTSR(G)		1.37274	0.96	540.955	1620.84	0.0146	9	50305.5	4.78	HUMAN	Q13885	Q13885|Q9BVA1|P04350|P68371|P07437|Q9BUF5|A6NNZ2|Q3ZCM7|A6NKZ8	Tubulin beta-2A chain
474	20111221_HMoon_PC3silac_pro_1_3.12826.12987.2	2	13.91	13.9076	<0.1%	<0.1%	1	75.2		5998949		230	(R)LISQIVSSITASLR(F)	R:SILAC 2 (Arg 0-6Da Lys 0-4Da)-heavy	1.37211	0.99	747.459	1493.9	0.0114	7.6	50835.4	4.94	HUMAN	P68363	P68363|Q9BQE3|P68366|Q9H853|Q9NY65	Tubulin alpha-1B chain
888	20111221_HMoon_PC3silac_pro_1_6.10434.10509.3	3	12.43	12.432	<0.1%	<0.1%	1	81.9		422936		81	(R)DYLHLPPEIVPATLR(R)		1.37211	0.97	578.663	1733.96	0.0148	8.5	18897.4	10.15	HUMAN	P46783	P46783	40S ribosomal protein S10
969	20111221_HMoon_PC3silac_pro_1_4.7351.7466.2	2	12.17	12.1664	0.006	0.001	1	74.2		1889620		89	(K)LAFVIR(I)		1.37211	1	359.735	718.461	0.0023	3.2	29282.3	10.71	HUMAN	P18124	P18124	60S ribosomal protein L7
1481	20111221_HMoon_PC3silac_pro_1_3.6769.6940.2	2	10.92	10.9193	0.02	0.003	1	65.7		9530093		33	(R)LDIDSPPITAR(N)	R:SILAC 2 (Arg 0-6Da Lys 0-4Da)-heavy	1.37211	0.99	602.341	1203.67	0.0062	5.2	58506.4	8.38	HUMAN	P14618	P14618	Pyruvate kinase isozymes M1/M2
377	20111221_HMoon_PC3silac_pro_3_8.9810.9878.3	3	14.74	14.7388	<0.1%	<0.1%	1	72.2		79436		76	(K)FALITWIGENVSGLQR(A)		1.37162	0.99	601.999	1803.97	0.0064	3.5	16058.8	5.54	HUMAN	Q14019	Q14019	Coactosin-like protein
445	20111221_HMoon_PC3silac_pro_3_3.13459.13521.2	2	14.36	14.3575	<0.1%	<0.1%	1	72.7		485070		231	(K)FGVEQDVDMVFASFIR(K)		1.37162	0.94	930.456	1859.9	0.0059	3.2	58506.4	8.38	HUMAN	P14618	P14618	Pyruvate kinase isozymes M1/M2
545	20111221_HMoon_PC3silac_pro_3_4.13457.13566.2	2	13.91	13.9108	<0.1%	<0.1%	1	64.3		609497		142	(R)ASITPGTILIILTGR(H)	R:SILAC 2 (Arg 0-6Da Lys 0-4Da)-heavy	1.37162	0.97	766.483	1531.95	0.0076	5	32784.4	10.62	HUMAN	Q02878	Q02878	60S ribosomal protein L6
1280	20111221_HMoon_PC3silac_pro_3_7.8962.8962.2	2	11.67	11.6692	0.01	<0.1%	1	64.4		262901		310	(K)LISWYDNEFGYSNR(V)	R:SILAC 2 (Arg 0-6Da Lys 0-4Da)-heavy	1.37162	0.98	885.431	1769.82	0.032	18.1	36223.7	8.79	HUMAN	P04406	P04406	Glyceraldehyde-3-phosphate dehydrogenase
188	20111221_HMoon_PC3silac_pro_2_8.7149.7238.2	2	15.52	15.5174	<0.1%	<0.1%	1	72.1		5522694		79	(K)LLCGLLAER(L)	C:Carbamidomethylation<br>R:SILAC 2 (Arg 0-6Da Lys 0-4Da)-heavy	1.37156	0.99	525.809	1050.61	0.0038	3.6	12647.2	8.07	HUMAN	P14174	P14174	Macrophage migration inhibitory factor
492	20111221_HMoon_PC3silac_pro_2_6.10205.10287.3	3	13.65	13.6532	<0.1%	<0.1%	1	83.2		1377723		81	(R)DYLHLPPEIVPATLR(R)		1.37156	0.99	578.661	1733.96	0.0097	5.6	18897.4	10.15	HUMAN	P46783	P46783	40S ribosomal protein S10
995	20111221_HMoon_PC3silac_pro_2_8.6873.6956.3	3	12.06	12.0637	0.01	0.002	1	69.1		613130		44	(K)HGYIGEFEIIDDHR(A)	R:SILAC 2 (Arg 0-6Da Lys 0-4Da)-heavy	1.37156	0.99	569.617	1706.82	0.0127	7.4	14953.4	10.42	HUMAN	P62244	P62244	40S ribosomal protein S15a
1412	20111221_HMoon_PC3silac_pro_2_3.10630.10635.2	2	11.03	11.0283	0.01	0.006	1	63.5		3622660		65	(R)AVFVDLEPTVIDEVR(T)	R:SILAC 2 (Arg 0-6Da Lys 0-4Da)-heavy	1.37156	0.98	854.478	1707.93	0.0224	13.1	50819.4	4.94	HUMAN	Q71U36	Q71U36|P68363|Q9BQE3	Tubulin alpha-1A chain
1690	20111221_HMoon_PC3silac_pro_2_7.4676.4771.2	2	10.4	10.4039	0.02	0.007	1	62.5		1638000		43	(R)NIVEAAAVR(D)		1.37156	1	471.772	942.537	0.001	1.1	13344.5	11.52	HUMAN	Q5JNZ5	Q5JNZ5|P62854	Putative 40S ribosomal protein S26-like 1
796	20111221_HMoon_PC3silac_pro_1_5.7655.7762.2	2	12.71	12.7116	<0.1%	<0.1%	1	72.8		1771319		89	(K)LAFVIR(I)	R:SILAC 2 (Arg 0-6Da Lys 0-4Da)-heavy	1.37098	1	362.744	724.481	-0.0002	-0.3	29282.3	10.71	HUMAN	P18124	P18124	60S ribosomal protein L7
1807	20111221_HMoon_PC3silac_pro_1_7.4331.4400.3	3	10.13	10.1346	0.03	0.008	1	63.8		891120		24	(K)TALIHDGLAR(G)	R:SILAC 2 (Arg 0-6Da Lys 0-4Da)-heavy	1.37098	0.98	358.213	1072.62	0.0033	3.1	14914.1	6.84	HUMAN	P25398	P25398	40S ribosomal protein S12
741	20111221_HMoon_PC3silac_pro_3_3.13223.13289.2	2	13.16	13.156	<0.1%	<0.1%	1	68.5		129652		48	(K)IYPTIWWLFR(D)		1.37049	0.92	697.888	1394.76	0.006	4.3	59712.1	6.39	HUMAN	P11413	P11413	Glucose-6-phosphate 1-dehydrogenase
1342	20111221_HMoon_PC3silac_pro_3_5.8779.8779.2	2	11.5	11.4999	0.01	<0.1%	1	75.7		1301857		124	(K)LILFPR(K)		1.37049	1	379.752	758.492	0.0046	6.1	24318.1	11.71	HUMAN	P26373	P26373	60S ribosomal protein L13
1382	20111221_HMoon_PC3silac_pro_3_5.8580.8682.2	2	11.38	11.3825	0.01	<0.1%	1	74.3		2927100		124	(K)LILFPR(K)		1.37049	1	379.752	758.492	0.0048	6.3	24318.1	11.71	HUMAN	P26373	P26373	60S ribosomal protein L13
1519	20111221_HMoon_PC3silac_pro_3_7.11071.11141.2	2	11.08	11.0849	0.01	0.003	1	66.9		102944		162	(K)AFLTLAEDILR(K)		1.37049	0.9	631.359	1261.71	-0.0035	-2.8	22768.7	8.94	HUMAN	P61026	P61026	Ras-related protein Rab-10
353	20111221_HMoon_PC3silac_pro_2_7.11033.11098.3	3	14.3	14.2968	<0.1%	<0.1%	1	67		145513		76	(K)FALITWIGENVSGLQR(A)		1.37027	0.98	601.998	1803.97	0.0049	2.7	16058.8	5.54	HUMAN	Q14019	Q14019	Coactosin-like protein
554	20111221_HMoon_PC3silac_pro_2_4.7067.7181.2	2	13.39	13.394	<0.1%	<0.1%	1	70.2		6416598		85	(K)YYVTIIDAPGHR(D)	R:SILAC 2 (Arg 0-6Da Lys 0-4Da)-heavy	1.37027	1	705.883	1410.75	0.0116	8.2	50482.3	9.31	HUMAN	P68104	P68104|Q5VTE0	Elongation factor 1-alpha 1
629	20111221_HMoon_PC3silac_pro_1_6.9005.9104.2	2	13.3	13.2989	<0.1%	<0.1%	1	64.1		1507537		106	(R)FFDEESYSLLR(K)		1.36985	0.99	703.34	1405.66	0.0093	6.6	19169.4	5.76	HUMAN	P51571	P51571	Translocon-associated protein subunit delta
1058	20111221_HMoon_PC3silac_pro_1_3.3318.3323.2	2	11.93	11.929	0.006	<0.1%	1	75.7		46689639		331	(K)IIAPPER(K)		1.36985	0.99	398.241	795.472	0.0018	2.3	42407.6	5.24	HUMAN	P62736	P62736|Q562R1|P60709|P68032|P63261|P63267|P68133	Actin, aortic smooth muscle
1471	20111221_HMoon_PC3silac_pro_1_7.6179.6254.3	3	10.96	10.9585	0.02	0.003	1	65.6		347965		49	(K)NREPVQLETLSIR(G)		1.36985	0.99	518.96	1554.86	0.005	3.2	13281.3	11.57	HUMAN	P62314	P62314	Small nuclear ribonucleoprotein Sm D1
837	20111221_HMoon_PC3silac_pro_3_3.11944.12021.3	3	12.85	12.8462	<0.1%	<0.1%	1	73.9		1303283		230	(R)LISQIVSSITASLR(F)	R:SILAC 2 (Arg 0-6Da Lys 0-4Da)-heavy	1.36937	0.97	498.641	1493.9	0.0079	5.3	50835.4	4.94	HUMAN	P68363	P68363|Q9BQE3|P68366|Q9H853|Q9NY65	Tubulin alpha-1B chain
1441	20111221_HMoon_PC3silac_pro_3_4.7348.7450.2	2	11.26	11.2583	0.01	<0.1%	1	69.8		4718977		224	(R)VLDELTLAR(A)		1.36937	0.94	515.298	1029.59	-0.0042	-4	51902.9	5.09	HUMAN	P02533	P02533|P19012|P08779|Q04695|P08727	Keratin, type I cytoskeletal 14
418	20111221_HMoon_PC3silac_pro_2_4.6372.6423.2	2	13.94	13.9406	<0.1%	<0.1%	1	76.7		2720584		84	(R)IASLEVENQSLR(G)	R:SILAC 2 (Arg 0-6Da Lys 0-4Da)-heavy	1.36897	0.96	682.877	1364.75	-0.0008	-0.6	31235.4	4.9	HUMAN	P29692	P29692	Elongation factor 1-delta
1164	20111221_HMoon_PC3silac_pro_2_4.6924.6934.2	2	11.58	11.5752	0.01	0.005	1	68.9		1105534		1616	(K)IFDIR(E)		1.36897	1	332.197	663.382	0.0047	7.1	190794	8.72	HUMAN	Q8N7X0	Q8N7X0|P19429|O15213|Q9C0J8|P62873|P62879|P16520|Q9HAV0|O95294|P48788|Q96MX6	Calpain-7-like protein
665	20111221_HMoon_PC3silac_pro_1_2.5656.5660.2	2	13.17	13.1677	<0.1%	<0.1%	1	64.2		321279		36	(K)TFTAWCNSHLR(K)	C:Carbamidomethylation	1.36872	0.94	696.837	1392.65	0.0194	13.9	103626	5.25	HUMAN	P12814	P12814|P35609|Q08043|O43707	Alpha-actinin-1
309	20111221_HMoon_PC3silac_pro_3_4.8136.8250.2	2	15.09	15.0942	<0.1%	<0.1%	1	75.1		4772212		138	(K)IDTIEIITDR(Q)		1.36825	1	594.833	1188.65	0.0109	9.2	37486.1	9.03	HUMAN	P22626	P22626	Heterogeneous nuclear ribonucleoproteins A2/B1
1324	20111221_HMoon_PC3silac_pro_2_1.9966.9983.3	3	11.22	11.2211	0.01	0.006	1	61.8		767302		803	(R)LHLSGIDANPNALFPPVEFPAPR(G)	R:SILAC 2 (Arg 0-6Da Lys 0-4Da)-heavy	1.36767	0.96	826.784	2478.32	0.0133	5.4	276046	6.01	HUMAN	P49327	P49327	Fatty acid synthase
1822	20111221_HMoon_PC3silac_pro_2_1.6286.6286.2	2	10.07	10.0687	0.02	0.008	1	68.5		1149004		694	(K)LIDEVIEDTR(Y)	R:SILAC 2 (Arg 0-6Da Lys 0-4Da)-heavy	1.36767	0.9	604.828	1208.65	0.0017	1.4	236245	5.84	HUMAN	Q9NZM1	Q9NZM1	Myoferlin
654	20111221_HMoon_PC3silac_pro_1_5.11799.11886.3	3	13.22	13.2198	<0.1%	<0.1%	1	60.2		3363521		25	(R)FHDFLGDSWGILFSHPR(D)	R:SILAC 2 (Arg 0-6Da Lys 0-4Da)-heavy	1.3676	1	679.679	2037.01	0.0164	8	25148.6	6	HUMAN	P30041	P30041	Peroxiredoxin-6
754	20111221_HMoon_PC3silac_pro_1_5.9727.9816.2	2	12.85	12.847	<0.1%	<0.1%	1	60.2		1123610		147	(R)VNQAIWLLCTGAR(E)	C:Carbamidomethylation<br>R:SILAC 2 (Arg 0-6Da Lys 0-4Da)-heavy	1.3676	0.98	754.419	1507.82	0.0156	10.3	23047.2	9.95	HUMAN	P46782	P46782	40S ribosomal protein S5
1017	20111221_HMoon_PC3silac_pro_1_6.9638.9728.2	2	12.03	12.027	0.006	<0.1%	1	66.9		1168516		76	(R)DSLLQDGEFSMDLR(T)	R:SILAC 2 (Arg 0-6Da Lys 0-4Da)-heavy	1.3676	0.99	816.401	1631.77	0.0266	16.3	15225.1	8.86	HUMAN	P07737	P07737	Profilin-1
1063	20111221_HMoon_PC3silac_pro_1_5.8365.8466.3	3	11.92	11.9211	0.006	<0.1%	1	75.9		1790390		78	(R)IIDVVYNASNNELVR(T)	R:SILAC 2 (Arg 0-6Da Lys 0-4Da)-heavy	1.3676	0.91	575.652	1724.93	0.0129	7.5	24490	10.56	HUMAN	P62241	P62241	40S ribosomal protein S8
1275	20111221_HMoon_PC3silac_pro_1_4.3227.3352.2	2	11.43	11.4257	0.007	0.002	1	74.8		30182635		331	(K)IIAPPER(K)		1.3676	1	398.241	795.472	0.003	3.8	42407.6	5.24	HUMAN	P62736	P62736|Q562R1|P60709|P68032|P63261|P63267|P68133	Actin, aortic smooth muscle
1445	20111221_HMoon_PC3silac_pro_3_5.10616.10703.2	2	11.25	11.2493	0.01	<0.1%	1	70		374929		198	(K)VVLAYEPVWAIGTGK(T)	K:SILAC 2 (Arg 0-6Da Lys 0-4Da)-heavy	1.36713	0.86	803.963	1606.91	0.0054	3.4	31075.7	5.65	HUMAN	P60174	P60174	Triosephosphate isomerase
315	20111221_HMoon_PC3silac_pro_1_4.9144.9156.2	2	14.9	14.8952	<0.1%	<0.1%	1	72.3		7046672		241	(K)SYELPDGQVITIGNER(F)		1.36647	0.99	895.957	1790.89	0.0154	8.6	42407.6	5.24	HUMAN	P62736	P62736|Q562R1|Q9BYX7|P60709|P68032|P63261|P63267|P68133|Q6S8J3|A5A3E0	Actin, aortic smooth muscle
464	20111221_HMoon_PC3silac_pro_1_3.9035.9220.2	2	13.97	13.9653	<0.1%	<0.1%	1	72.1		11036215		310	(R)YLTVAAVFR(G)		1.36647	0.98	520.303	1039.59	0.0052	5	50041.3	4.78	HUMAN	P04350	P04350|P68371|P07437	Tubulin beta-4A chain
714	20111221_HMoon_PC3silac_pro_1_4.4362.4486.2	2	13	13.0048	<0.1%	<0.1%	1	69.6		18314881		197	(R)GYSFTTTAER(E)		1.36647	0.99	566.771	1132.53	0.0072	6.4	42078.3	5.29	HUMAN	P60709	P60709|P63261	Actin, cytoplasmic 1
1247	20111221_HMoon_PC3silac_pro_1_5.7885.7990.2	2	11.49	11.4891	0.007	0.002	1	68.4		3609682		71	(R)LFEGNALLR(R)	R:SILAC 2 (Arg 0-6Da Lys 0-4Da)-heavy	1.36647	0.98	519.807	1038.6	0.0019	1.9	22648.1	10.75	HUMAN	P46781	P46781	40S ribosomal protein S9
540	20111221_HMoon_PC3silac_pro_2_4.8310.8431.2	2	13.45	13.4506	<0.1%	<0.1%	1	72.5		5145447		138	(K)IDTIEIITDR(Q)		1.36638	0.98	594.832	1188.65	0.0107	9	37486.1	9.03	HUMAN	P22626	P22626	Heterogeneous nuclear ribonucleoproteins A2/B1
1168	20111221_HMoon_PC3silac_pro_2_1.10299.10305.2	2	11.56	11.5606	0.01	0.005	1	67.7		2723431		857	(K)LLLPWLEAR(I)	R:SILAC 2 (Arg 0-6Da Lys 0-4Da)-heavy	1.36638	1	558.848	1116.69	0.0024	2.2	193380	5.48	HUMAN	Q00610	Q00610	Clathrin heavy chain 1
1261	20111221_HMoon_PC3silac_pro_2_1.11567.11631.3	3	11.34	11.3371	0.01	0.006	1	63.6		544515		781	(R)FDFVHDLVLYLYR(N)		1.36638	0.99	567.301	1699.88	0.003	1.8	193380	5.48	HUMAN	Q00610	Q00610	Clathrin heavy chain 1
493	20111221_HMoon_PC3silac_pro_3_2.10270.10387.2	2	14.16	14.1588	<0.1%	<0.1%	1	77.8		4681716		282	(K)LASDLLEWIR(R)		1.36601	0.96	608.346	1215.67	0.0111	9.2	103626	5.25	HUMAN	P12814	P12814|O43707	Alpha-actinin-1
1200	20111221_HMoon_PC3silac_pro_3_4.8154.8165.2	2	11.88	11.8845	<0.1%	<0.1%	1	70.2		1337379		326	(R)IAAAILNTPDLR(K)	R:SILAC 2 (Arg 0-6Da Lys 0-4Da)-heavy	1.36601	0.97	637.384	1273.76	0.0033	2.6	47916.2	9.44	HUMAN	P00505	P00505	Aspartate aminotransferase, mitochondrial
1696	20111221_HMoon_PC3silac_pro_3_7.7558.7563.2	2	10.69	10.6927	0.03	0.003	1	65.2		667202		71	(R)LFEGNALLR(R)	R:SILAC 2 (Arg 0-6Da Lys 0-4Da)-heavy	1.36601	0.92	519.805	1038.6	-0.0011	-1	22648.1	10.75	HUMAN	P46781	P46781	40S ribosomal protein S9
283	20111221_HMoon_PC3silac_pro_1_6.10306.10372.3	3	15.13	15.1261	<0.1%	<0.1%	1	84.7		1402099		81	(R)DYLHLPPEIVPATLR(R)		1.36535	0.98	578.66	1733.96	0.0082	4.7	18897.4	10.15	HUMAN	P46783	P46783	40S ribosomal protein S10
594	20111221_HMoon_PC3silac_pro_1_4.8076.8178.2	2	13.45	13.451	<0.1%	<0.1%	1	73.4		7879901		138	(K)IDTIEIITDR(Q)		1.36535	0.98	594.833	1188.65	0.0119	10	37486.1	9.03	HUMAN	P22626	P22626	Heterogeneous nuclear ribonucleoproteins A2/B1
677	20111221_HMoon_PC3silac_pro_1_3.4256.4487.2	2	13.12	13.1151	<0.1%	<0.1%	1	71.8		41103244		197	(R)GYSFTTTAER(E)		1.36535	0.99	566.765	1132.53	-0.0048	-4.2	42078.3	5.29	HUMAN	P60709	P60709|P63261	Actin, cytoplasmic 1
872	20111221_HMoon_PC3silac_pro_1_5.3906.3911.2	2	12.49	12.4935	<0.1%	<0.1%	1	68.6		2052318		28	(K)SVTEQGAELSNEER(N)	R:SILAC 2 (Arg 0-6Da Lys 0-4Da)-heavy	1.36535	0.95	777.873	1554.73	0.0056	3.6	27915.8	4.73	HUMAN	P63104	P63104	14-3-3 protein zeta/delta
1474	20111221_HMoon_PC3silac_pro_1_2.6828.6955.3	3	10.95	10.9497	0.02	0.003	1	74.4		7432160		625	(K)HLEINPDHPIVETLR(Q)		1.36535	0.93	594.998	1782.95	0.0303	17	83605	4.97	HUMAN	P08238	P08238	Heat shock protein HSP 90-beta
366	20111221_HMoon_PC3silac_pro_2_8.6817.6902.2	2	14.23	14.2335	<0.1%	<0.1%	1	75.2		387755		45	(K)LVILANNCPALR(K)	C:Carbamidomethylation<br>R:SILAC 2 (Arg 0-6Da Lys 0-4Da)-heavy	1.36509	0.99	680.398	1359.79	0.0019	1.4	12955	9.87	HUMAN	P62888	P62888	60S ribosomal protein L30
1276	20111221_HMoon_PC3silac_pro_2_7.7386.7566.2	2	11.32	11.3204	0.01	0.006	1	70.6		1722116		5	(K)GPLQSVQVFGR(K)	R:SILAC 2 (Arg 0-6Da Lys 0-4Da)-heavy	1.36381	0.99	597.343	1193.67	0.0055	4.6	16559.1	10.36	HUMAN	P62249	P62249	40S ribosomal protein S16
149	20111221_HMoon_PC3silac_pro_1_6.8219.8278.5	5	16.36	16.3575	<0.1%	<0.1%	1	69.3		1419430		38	(K)GLTEGLHGFHVHEFGDNTAGCTSAGPHFNPLSR(K)	C:Carbamidomethylation	1.36311	0.93	704.734	3519.62	0.0177	5	16163.7	5.7	HUMAN	P00441	P00441	Superoxide dismutase [Cu-Zn]
1697	20111221_HMoon_PC3silac_pro_1_6.8673.8680.2	2	10.4	10.3974	0.02	0.007	1	68.8		812386		45	(K)ELLLQPVTISR(N)	R:SILAC 2 (Arg 0-6Da Lys 0-4Da)-heavy	1.36311	0.99	637.895	1274.78	0.0057	4.5	19780.8	8.83	HUMAN	P59998	P59998	Actin-related protein 2/3 complex subunit 4
1786	20111221_HMoon_PC3silac_pro_1_5.6328.6448.2	2	10.18	10.1795	0.03	0.008	1	70.2		3457888		83	(K)GVTLGFR(Y)		1.36311	1	375.22	749.43	0.0015	2	21977.1	10.11	HUMAN	P32969	P32969	60S ribosomal protein L9
1395	20111221_HMoon_PC3silac_pro_3_6.10506.10583.3	3	11.35	11.3501	0.01	<0.1%	1	62		1024675		81	(R)DYLHLPPEIVPATLR(R)	R:SILAC 2 (Arg 0-6Da Lys 0-4Da)-heavy	1.36267	1	580.668	1739.98	0.0111	6.4	18897.4	10.15	HUMAN	P46783	P46783	40S ribosomal protein S10
1664	20111221_HMoon_PC3silac_pro_3_5.11730.11821.3	3	10.77	10.7713	0.01	0.003	1	66.3		28506		61	(R)ILGGVISAISEAAAQYNPEPPPPR(T)		1.36267	0.91	816.445	2447.29	0.0269	11	28486.4	5.05	HUMAN	P04632	P04632	Calpain small subunit 1
1718	20111221_HMoon_PC3silac_pro_3_5.7998.8005.3	3	10.65	10.6456	0.03	0.004	1	67.9		1435123		235	(R)VPTANVSVVDLTCR(L)	C:Carbamidomethylation	1.36267	0.97	510.94	1530.8	0.011	7.2	36223.7	8.79	HUMAN	P04406	P04406	Glyceraldehyde-3-phosphate dehydrogenase
1359	20111221_HMoon_PC3silac_pro_2_6.9295.9306.2	2	11.15	11.15	0.01	0.006	1	65.8		399225		24	(K)LVAIVDVIDQNR(A)	R:SILAC 2 (Arg 0-6Da Lys 0-4Da)-heavy	1.36252	0.99	680.894	1360.79	-0.0085	-6.2	23545.5	11.15	HUMAN	P50914	P50914	60S ribosomal protein L14
1815	20111221_HMoon_PC3silac_pro_2_4.13419.13459.2	2	10.09	10.0859	0.02	0.009	1	62.7		161323		58	(R)ILEPGLNILIPVLDR(I)	R:SILAC 2 (Arg 0-6Da Lys 0-4Da)-heavy	1.36252	0.88	841.018	1681.04	-0.0077	-4.6	38647.5	6.88	HUMAN	Q9UJZ1	Q9UJZ1	Stomatin-like protein 2
336	20111221_HMoon_PC3silac_pro_1_3.12825.12965.2	2	14.73	14.7302	<0.1%	<0.1%	1	80.1		7354652		230	(R)LISQIVSSITASLR(F)		1.362	0.96	744.446	1487.88	0.0062	4.1	50835.4	4.94	HUMAN	P68363	P68363|Q9BQE3|P68366|Q9H853|Q9NY65	Tubulin alpha-1B chain
495	20111221_HMoon_PC3silac_pro_1_1.12266.12356.3	3	13.81	13.8146	<0.1%	<0.1%	1	73.3		307042		781	(R)FDFVHDLVLYLYR(N)		1.362	1	567.299	1699.88	-0.0018	-1.1	193380	5.48	HUMAN	Q00610	Q00610	Clathrin heavy chain 1
879	20111221_HMoon_PC3silac_pro_1_5.9700.9790.2	2	12.47	12.4734	<0.1%	<0.1%	1	64.7		9441920		98	(K)LPFPIIDDR(N)	R:SILAC 2 (Arg 0-6Da Lys 0-4Da)-heavy	1.362	1	546.317	1091.62	0.0086	7.9	25148.6	6	HUMAN	P30041	P30041	Peroxiredoxin-6
1102	20111221_HMoon_PC3silac_pro_3_3.10921.11010.3	3	12.16	12.1635	<0.1%	<0.1%	1	62.3		92175		378	(K)GLGTDEDTIIDIITHR(S)		1.36156	0.86	590.312	1768.91	0.0148	8.4	76214.3	5.42	HUMAN	P08133	P08133	Annexin A6
1663	20111221_HMoon_PC3silac_pro_3_4.4129.4246.3	3	10.77	10.7678	0.01	0.003	1	60.7		28472892		360	(K)QEYDESGPSIVHR(K)		1.36156	1	506.242	1516.7	0.0085	5.6	42357.8	5.91	HUMAN	Q9BYX7	Q9BYX7|P60709|P63261|Q6S8J3|A5A3E0|P0CG38|P0CG39	Putative beta-actin-like protein 3
1687	20111221_HMoon_PC3silac_pro_3_5.11510.11574.3	3	10.7	10.6972	0.03	0.003	1	60.9		631122		23	(K)SYIEGYVPSQADVAVFEAVSSPPPADLCHALR(W)	C:Carbamidomethylation	1.36156	0.93	1149.24	3445.67	0.0298	8.6	24934.4	4.5	HUMAN	P24534	P24534	Elongation factor 1-beta
1910	20111221_HMoon_PC3silac_pro_3_2.7248.7380.2	2	10.25	10.2504	0.03	0.007	1	62.5		6116103		149	(K)AILFVPR(R)	R:SILAC 2 (Arg 0-6Da Lys 0-4Da)-heavy	1.36156	1	411.275	821.534	0.0086	10.5	57660.2	6.38	HUMAN	Q9NQH7	Q9NQH7|P07900	Probable Xaa-Pro aminopeptidase 3
1334	20111221_HMoon_PC3silac_pro_2_8.4683.4773.3	3	11.2	11.2024	0.01	0.006	1	65.4		680492		24	(K)TALIHDGLAR(G)	R:SILAC 2 (Arg 0-6Da Lys 0-4Da)-heavy	1.36124	0.98	358.213	1072.62	0.003	2.8	14914.1	6.84	HUMAN	P25398	P25398	40S ribosomal protein S12
605	20111221_HMoon_PC3silac_pro_1_4.3886.4030.2	2	13.38	13.3797	<0.1%	<0.1%	1	65.4		4936711		360	(K)QEYDESGPSIVHR(K)		1.36088	1	758.858	1516.7	0.0067	4.4	42357.8	5.91	HUMAN	Q9BYX7	Q9BYX7|P60709|P63261|Q6S8J3|A5A3E0|P0CG38|P0CG39	Putative beta-actin-like protein 3
618	20111221_HMoon_PC3silac_pro_1_7.8816.8880.2	2	13.34	13.343	<0.1%	<0.1%	1	67.5		231339		85	(R)IASGLGLAWIVGR(V)	R:SILAC 2 (Arg 0-6Da Lys 0-4Da)-heavy	1.36088	0.99	659.901	1318.79	0.0012	0.9	16744.2	9.8	HUMAN	O14880	O14880	Microsomal glutathione S-transferase 3
1005	20111221_HMoon_PC3silac_pro_1_4.2914.3035.2	2	12.06	12.0648	0.006	<0.1%	1	65.3		22491433		21	(K)AGFAGDDAPR(A)		1.36088	1	488.73	976.448	0.0052	5.4	42407.6	5.24	HUMAN	P62736	P62736|P60709|P68032|P63261|P63267|P68133|Q6S8J3|A5A3E0|P0CG38|P0CG39	Actin, aortic smooth muscle
1639	20111221_HMoon_PC3silac_pro_1_7.6555.6637.2	2	10.56	10.5647	0.02	0.005	1	62.3		528300		36	(K)NLYIISVK(G)		1.36088	1	475.294	949.572	0.0092	9.7	14979.3	10.77	HUMAN	P62829	P62829	60S ribosomal protein L23
1253	20111221_HMoon_PC3silac_pro_3_3.10882.10888.3	3	11.73	11.7317	<0.1%	<0.1%	1	63		1990427		263	(R)LHFFMPGFAPLTSR(G)	R:SILAC 2 (Arg 0-6Da Lys 0-4Da)-heavy	1.36046	1	542.962	1626.86	0.017	10.4	50305.5	4.78	HUMAN	Q13885	Q13885|Q9BVA1|P04350|P68371|P07437|Q9BUF5|A6NNZ2|Q3ZCM7|A6NKZ8	Tubulin beta-2A chain
1831	20111221_HMoon_PC3silac_pro_2_5.7845.7952.3	3	10.06	10.0561	0.02	0.008	1	62		2381405		100	(R)GLLSSLDHTSIR(R)		1.35996	1	433.577	1298.71	0.0099	7.6	35763.7	9.52	HUMAN	P08574	P08574	Cytochrome c1, heme protein, mitochondrial
105	20111221_HMoon_PC3silac_pro_1_1.10789.10930.2	2	17	17.0018	<0.1%	<0.1%	1	76.1		4086952		857	(K)LLLPWLEAR(I)		1.35977	0.99	555.838	1110.67	0.0027	2.5	193380	5.48	HUMAN	Q00610	Q00610	Clathrin heavy chain 1
721	20111221_HMoon_PC3silac_pro_1_3.10824.10941.3	3	12.96	12.9584	<0.1%	<0.1%	1	75.2		2956228		65	(R)AVFVDLEPTVIDEVR(T)		1.35977	1	567.982	1701.91	0.0257	15.1	50819.4	4.94	HUMAN	Q71U36	Q71U36|P68363|Q9BQE3	Tubulin alpha-1A chain
878	20111221_HMoon_PC3silac_pro_1_3.8975.9082.2	2	12.47	12.4669	<0.1%	<0.1%	1	70.4		3248137		292	(K)DLYANTVLSGGTTmYPGIADR(M)	m:Oxidized methionine	1.35977	0.98	1116.05	2215.07	16.0324	16.8	42078.3	5.29	HUMAN	P60709	P60709|P63261	Actin, cytoplasmic 1
900	20111221_HMoon_PC3silac_pro_1_2.10006.10014.2	2	12.38	12.3783	<0.1%	<0.1%	1	63.8		941963		584	(R)LVSSPCCIVTSTYGWTANMER(I)	C:Carbamidomethylation	1.35977	0.91	1216.58	2432.1	0.0446	18.3	83605	4.97	HUMAN	P08238	P08238	Heat shock protein HSP 90-beta
1218	20111221_HMoon_PC3silac_pro_1_3.2880.2887.2	2	11.55	11.5517	0.007	0.002	1	61.3		1818671		108	(R)DGEEAGAYDGPR(T)		1.35977	0.97	618.764	1236.51	0.0086	6.9	57180.7	5.98	HUMAN	P30101	P30101	Protein disulfide-isomerase A3
1373	20111221_HMoon_PC3silac_pro_3_7.11265.11329.2	2	11.41	11.4057	0.01	<0.1%	1	63.2		42617		59	(K)AMGIMNSFVNDIFER(I)		1.35935	0.91	872.419	1743.82	0.0108	6.2	13949.9	10.31	HUMAN	P33778	P33778|P62807|P58876|Q93079|P06899|O60814|Q99880|Q99879|Q99877|P23527|Q16778|Q5QNW6|Q8N257|P57053	Histone H2B type 1-B
1973	20111221_HMoon_PC3silac_pro_3_2.10423.10462.2	2	10.12	10.1156	0.03	0.007	1	69.1		2972963		282	(K)LASDLLEWIR(R)		1.35935	0.96	608.347	1215.67	0.0143	11.8	103626	5.25	HUMAN	P12814	P12814|O43707	Alpha-actinin-1
869	20111221_HMoon_PC3silac_pro_2_8.9576.9585.3	3	12.39	12.3882	0.01	0.002	1	64.3		55520		117	(K)LPFTPLSYIQGLSHR(N)		1.35869	0.98	576.987	1728.94	0.0045	2.6	21402.8	10.03	HUMAN	Q9UM00	Q9UM00	Transmembrane and coiled-coil domain-containing protein 1
1610	20111221_HMoon_PC3silac_pro_2_2.10506.10547.2	2	10.57	10.5667	0.01	0.007	1	64.6		406217		529	(K)SLLDFLPR(E)	R:SILAC 2 (Arg 0-6Da Lys 0-4Da)-heavy	1.35869	1	483.793	966.571	0.0071	7.3	119863	6.74	HUMAN	P53992	P53992	Protein transport protein Sec24C
1734	20111221_HMoon_PC3silac_pro_2_7.10880.10880.3	3	10.29	10.2934	0.02	0.008	1	65.9		40970		38	(K)LRECLPLIIFLR(N)	C:Carbamidomethylation	1.35869	0.96	514.977	1542.92	-0.0027	-1.8	29825.4	10.37	HUMAN	P62701	P62701	40S ribosomal protein S4, X isoform
119	20111221_HMoon_PC3silac_pro_1_7.7115.7198.2	2	16.7	16.6963	<0.1%	<0.1%	1	63.2		532389		56	(R)IIPGFMCQGGDFTR(H)	C:Carbamidomethylation	1.35866	0.93	799.88	1598.74	0.0075	4.7	18409.7	9.66	HUMAN	Q9Y536	Q9Y536|P62937	Peptidylprolyl cis-trans isomerase A-like 4A/B/C
963	20111221_HMoon_PC3silac_pro_1_4.6474.6592.2	2	12.18	12.1779	0.006	0.001	1	73.7		4672490		109	(K)LLGGLAVR(R)		1.35866	0.99	399.767	798.52	0.0063	7.9	26859	9.86	HUMAN	P23396	P23396	40S ribosomal protein S3
789	20111221_HMoon_PC3silac_pro_3_3.6552.6562.2	2	12.98	12.9766	<0.1%	<0.1%	1	69.4		1113297		82	(K)VDATEESDLAQQYGVR(G)		1.35825	0.98	890.915	1780.84	-0.0113	-6.3	57514.7	4.76	HUMAN	P07237	P07237	Protein disulfide-isomerase
928	20111221_HMoon_PC3silac_pro_1_1.11209.11284.3	3	12.28	12.2774	0.006	0.001	1	72.6		543780		227	(K)DLPVTEAVFSALVTGHAR(A)		1.35755	0.97	628.342	1883	0.0099	5.3	159100	5.81	HUMAN	P42704	P42704	Leucine-rich PPR motif-containing protein, mitochondrial
933	20111221_HMoon_PC3silac_pro_1_3.9225.9233.2	2	12.27	12.266	0.006	0.001	1	68.5		2481395		253	(K)LAVNMVPFPR(L)	R:SILAC 2 (Arg 0-6Da Lys 0-4Da)-heavy	1.35755	0.98	575.339	1149.65	0.0161	14	50896.6	5.05	HUMAN	Q9H4B7	Q9H4B7|Q13885|Q9BVA1|Q13509|P04350|P68371|Q99867|P07437|Q9BUF5|A6NNZ2|Q3ZCM7|A6NKZ8	Tubulin beta-1 chain
1009	20111221_HMoon_PC3silac_pro_1_6.10165.10301.3	3	12.05	12.0458	0.006	<0.1%	1	81.6		1900806		81	(R)DYLHLPPEIVPATLR(R)		1.35755	0.99	578.661	1733.96	0.0094	5.4	18897.4	10.15	HUMAN	P46783	P46783	40S ribosomal protein S10
1075	20111221_HMoon_PC3silac_pro_1_1.12142.12207.2	2	11.89	11.8934	0.006	<0.1%	1	75.7		190303		1960	(K)ILPEIIPILEEGLR(S)		1.35755	1	802.986	1604.96	0.0028	1.7	295149	7.4	HUMAN	Q92616	Q92616	Translational activator GCN1
382	20111221_HMoon_PC3silac_pro_2_4.7967.8155.2	2	14.15	14.149	<0.1%	<0.1%	1	61.9		16868382		235	(R)VPTANVSVVDLTCR(L)	C:Carbamidomethylation	1.35741	1	765.909	1530.8	0.0155	10.1	36223.7	8.79	HUMAN	P04406	P04406	Glyceraldehyde-3-phosphate dehydrogenase
654	20111221_HMoon_PC3silac_pro_2_4.4469.4486.2	2	13.09	13.0916	<0.1%	<0.1%	1	73.1		1849514		277	(K)VVTDTDETELAR(Q)		1.35741	0.98	674.833	1348.66	-0.0001	-0.1	36396.8	5.02	HUMAN	P05198	P05198	Eukaryotic translation initiation factor 2 subunit 1
737	20111221_HMoon_PC3silac_pro_2_4.6012.6183.2	2	12.81	12.8121	<0.1%	<0.1%	1	78.6		20000655		256	(K)IGGIGTVPVGR(V)	R:SILAC 2 (Arg 0-6Da Lys 0-4Da)-heavy	1.35741	0.99	516.321	1031.63	0.0036	3.5	50482.3	9.31	HUMAN	P68104	P68104|Q05639|Q5VTE0	Elongation factor 1-alpha 1
1004	20111221_HMoon_PC3silac_pro_2_1.10306.10311.2	2	12.03	12.0286	0.01	0.002	1	67.1		2743449		857	(K)LLLPWLEAR(I)		1.35741	0.99	555.838	1110.67	0.0015	1.4	193380	5.48	HUMAN	Q00610	Q00610	Clathrin heavy chain 1
1761	20111221_HMoon_PC3silac_pro_2_3.6490.6687.2	2	10.22	10.2158	0.02	0.008	1	65.2		10152622		33	(R)LDIDSPPITAR(N)	R:SILAC 2 (Arg 0-6Da Lys 0-4Da)-heavy	1.35741	0.99	602.337	1203.67	-0.001	-0.8	58506.4	8.38	HUMAN	P14618	P14618	Pyruvate kinase isozymes M1/M2
1519	20111221_HMoon_PC3silac_pro_1_3.6685.6894.2	2	10.82	10.8234	0.02	0.004	1	62.8		8640173		85	(K)YYVTIIDAPGHR(D)	R:SILAC 2 (Arg 0-6Da Lys 0-4Da)-heavy	1.35644	0.99	705.881	1410.75	0.0078	5.5	50482.3	9.31	HUMAN	P68104	P68104|Q5VTE0	Elongation factor 1-alpha 1
1535	20111221_HMoon_PC3silac_pro_1_5.9258.9263.2	2	10.78	10.7839	0.02	0.004	1	62		810985		172	(K)LATQSNEITIPVTFESR(A)		1.35644	1	953.507	1905.99	0.0145	7.6	22839.1	5.98	HUMAN	P04792	P04792	Heat shock protein beta-1
135	20111221_HMoon_PC3silac_pro_2_7.8321.8326.2	2	16.03	16.0264	<0.1%	<0.1%	1	64.1		2336122		56	(R)IIPGFMCQGGDFTR(H)	C:Carbamidomethylation	1.35614	0.97	799.884	1598.74	0.0149	9.3	18409.7	9.66	HUMAN	Q9Y536	Q9Y536|P62937	Peptidylprolyl cis-trans isomerase A-like 4A/B/C
801	20111221_HMoon_PC3silac_pro_2_6.10054.10134.3	3	12.58	12.5806	0.01	0.001	1	79.2		1418047		81	(R)DYLHLPPEIVPATLR(R)		1.35614	0.99	578.66	1733.96	0.0085	4.9	18897.4	10.15	HUMAN	P46783	P46783	40S ribosomal protein S10
1070	20111221_HMoon_PC3silac_pro_2_6.8794.8884.2	2	11.82	11.8154	0.01	0.004	1	63.9		1666768		142	(R)VVLPIEAPIR(M)	R:SILAC 2 (Arg 0-6Da Lys 0-4Da)-heavy	1.35614	0.99	556.862	1112.71	0.0032	2.9	25735.7	4.67	HUMAN	P00403	P00403	Cytochrome c oxidase subunit 2
1225	20111221_HMoon_PC3silac_pro_2_2.11674.11699.2	2	11.41	11.4067	0.01	0.005	1	60.3		304219		317	(R)VLQDLVMDILR(V)		1.35614	0.96	657.879	1314.74	0.0063	4.8	108281	5.72	HUMAN	P53618	P53618	Coatomer subunit beta
1380	20111221_HMoon_PC3silac_pro_3_5.7754.7859.2	2	11.39	11.3883	0.01	<0.1%	1	71.4		2447575		89	(K)LAFVIR(I)	R:SILAC 2 (Arg 0-6Da Lys 0-4Da)-heavy	1.35604	1	362.746	724.481	0.0028	3.8	29282.3	10.71	HUMAN	P18124	P18124	60S ribosomal protein L7
1041	20111221_HMoon_PC3silac_pro_1_4.13750.13821.2	2	11.97	11.9749	0.006	<0.1%	1	65.1		1098886		142	(R)ASITPGTILIILTGR(H)		1.35534	1	763.473	1525.93	0.0079	5.2	32784.4	10.62	HUMAN	Q02878	Q02878	60S ribosomal protein L6
1797	20111221_HMoon_PC3silac_pro_1_6.8025.8138.2	2	10.16	10.1559	0.03	0.008	1	66.4		2205462		58	(R)LFAFVR(F)	R:SILAC 2 (Arg 0-6Da Lys 0-4Da)-heavy	1.35534	1	379.737	758.466	0.0012	1.6	16058.8	5.54	HUMAN	Q14019	Q14019	Coactosin-like protein
1525	20111221_HMoon_PC3silac_pro_3_2.5692.5709.2	2	11.06	11.0585	0.01	0.002	1	64.9		1480522		608	(K)LLAVAATAPPDAPNR(E)		1.35494	0.98	738.922	1476.82	0.0196	13.3	124368	5.51	HUMAN	P18206	P18206	Vinculin
1025	20111221_HMoon_PC3silac_pro_2_4.3540.3657.2	2	11.95	11.9532	0.01	0.002	1	74.5		54577173		331	(K)IIAPPER(K)		1.35487	0.99	398.242	795.472	0.0046	5.8	42407.6	5.24	HUMAN	P62736	P62736|Q562R1|P60709|P68032|P63261|P63267|P68133	Actin, aortic smooth muscle
1396	20111221_HMoon_PC3silac_pro_2_1.2921.3016.2	2	11.05	11.05	0.01	0.006	1	64.8		1094061		1030	(K)DLTQTASSTAR(A)	R:SILAC 2 (Arg 0-6Da Lys 0-4Da)-heavy	1.35487	0.96	578.799	1156.59	0.0009	0.8	236245	5.84	HUMAN	Q9NZM1	Q9NZM1	Myoferlin
1645	20111221_HMoon_PC3silac_pro_2_6.8700.8719.4	4	10.5	10.504	0.01	0.007	1	61.6		770619		39	(K)YVATLGVEVHPLVFHTNR(G)	R:SILAC 2 (Arg 0-6Da Lys 0-4Da)-heavy	1.35487	0.92	515.288	2058.12	0.0083	4	24593.8	7.03	HUMAN	P62826	P62826	GTP-binding nuclear protein Ran
786	20111221_HMoon_PC3silac_pro_1_3.12850.12972.3	3	12.74	12.7371	<0.1%	<0.1%	1	73.5		2930352		230	(R)LISQIVSSITASLR(F)		1.35423	0.92	496.633	1487.88	0.0053	3.5	50835.4	4.94	HUMAN	P68363	P68363|Q9BQE3|P68366|Q9H853|Q9NY65	Tubulin alpha-1B chain
417	20111221_HMoon_PC3silac_pro_3_4.5635.5752.3	3	14.52	14.5194	<0.1%	<0.1%	1	67.7		26838775		85	(K)IWHHTFYNELR(V)		1.35385	0.99	505.92	1515.75	-0.0052	-3.4	42357.8	5.91	HUMAN	Q9BYX7	Q9BYX7|P60709|P68032|P63261|P68133|Q6S8J3|A5A3E0|P0CG38|P0CG39	Putative beta-actin-like protein 3
600	20111221_HMoon_PC3silac_pro_3_3.11555.11683.2	2	13.67	13.669	<0.1%	<0.1%	1	66.8		1542813		244	(R)FDGALNVDLTEFQTNLVPYPR(I)		1.35385	0.99	1205.12	2409.21	0.0184	7.6	50819.4	4.94	HUMAN	Q71U36	Q71U36|P68363|Q9BQE3|Q13748|Q6PEY2|P68366|Q9NY65	Tubulin alpha-1A chain
1553	20111221_HMoon_PC3silac_pro_3_4.3943.4139.2	2	11	11	0.01	0.002	1	64.3		3921521		136	(R)TNQELQEINR(V)		1.35385	1	622.817	1244.62	0.0042	3.3	38831.6	7.7	HUMAN	P07355	P07355|A6NMY6	Annexin A2
129	20111221_HMoon_PC3silac_pro_2_4.9077.9181.2	2	16.1	16.1002	<0.1%	<0.1%	1	81.8		2324125		64	(R)AIVAIENPADVSVISSR(N)		1.3536	0.94	870.988	1740.95	0.0199	11.4	32967.6	4.79	HUMAN	P08865	P08865	40S ribosomal protein SA
347	20111221_HMoon_PC3silac_pro_1_3.5506.5623.2	2	14.68	14.681	<0.1%	<0.1%	1	73.9		3131134		150	(R)GQLEALQVDGGR(L)		1.35313	0.96	621.835	1242.64	0.0184	14.8	51441.8	5.4	HUMAN	P08729	P08729	Keratin, type II cytoskeletal 7
1371	20111221_HMoon_PC3silac_pro_1_7.6434.6508.2	2	11.18	11.1831	0.007	0.002	1	69.7		333558		45	(K)LVILANNCPALR(K)	C:Carbamidomethylation<br>R:SILAC 2 (Arg 0-6Da Lys 0-4Da)-heavy	1.35313	0.98	680.398	1359.79	0.0017	1.2	12955	9.87	HUMAN	P62888	P62888	60S ribosomal protein L30
1235	20111221_HMoon_PC3silac_pro_3_7.4871.4977.3	3	11.77	11.7724	<0.1%	<0.1%	1	77.4		3063909		9	(K)TPVEPEVAIHR(I)	R:SILAC 2 (Arg 0-6Da Lys 0-4Da)-heavy	1.35275	0.99	418.57	1253.69	0.0026	2	13486.6	10.18	HUMAN	P60866	P60866	40S ribosomal protein S20
499	20111221_HMoon_PC3silac_pro_2_4.7056.7180.2	2	13.62	13.6197	<0.1%	<0.1%	1	71.5		6828880		85	(K)YYVTIIDAPGHR(D)		1.35234	0.99	702.874	1404.73	0.0127	9	50482.3	9.31	HUMAN	P68104	P68104|Q5VTE0	Elongation factor 1-alpha 1
628	20111221_HMoon_PC3silac_pro_2_6.2943.2949.2	2	13.16	13.1626	<0.1%	<0.1%	1	70.3		394123		52	(R)IGDEDVGR(V)		1.35234	1	430.71	860.411	0.0025	2.9	23799.1	9.48	HUMAN	P23284	P23284	Peptidyl-prolyl cis-trans isomerase B
1192	20111221_HMoon_PC3silac_pro_2_3.12184.12269.3	3	11.5	11.5049	0.01	0.005	1	71.5		1895547		230	(R)LISQIVSSITASLR(F)		1.35234	1	496.634	1487.88	0.0068	4.6	50835.4	4.94	HUMAN	P68363	P68363|Q9BQE3|P68366|Q9H853|Q9NY65	Tubulin alpha-1B chain
1570	20111221_HMoon_PC3silac_pro_2_4.4954.5080.2	2	10.66	10.6626	0.01	0.006	1	72.1		7001822		141	(K)ILGATIENSR(I)		1.35234	0.98	537.303	1073.6	0.004	3.7	44105.2	5.04	HUMAN	P08727	P08727	Keratin, type I cytoskeletal 19
501	20111221_HMoon_PC3silac_pro_1_1.8467.8560.3	3	13.79	13.7938	<0.1%	<0.1%	1	72.3		3187420		690	(K)LDPHLVLDQLR(C)		1.35203	1	440.255	1318.75	0.0018	1.4	229965	5.44	HUMAN	P35580	P35580|P35579	Myosin-10
664	20111221_HMoon_PC3silac_pro_1_1.10936.11009.2	2	13.17	13.1715	<0.1%	<0.1%	1	73.2		3219715		857	(K)LLLPWLEAR(I)		1.35203	0.99	555.839	1110.67	0.0037	3.4	193380	5.48	HUMAN	Q00610	Q00610	Clathrin heavy chain 1
886	20111221_HMoon_PC3silac_pro_1_5.12523.12533.3	3	12.44	12.4447	<0.1%	<0.1%	1	74		104349		152	(K)INVNEIFYDLVR(Q)	R:SILAC 2 (Arg 0-6Da Lys 0-4Da)-heavy	1.35203	0.96	500.942	1500.82	-0.0041	-2.7	21329.1	6.4	HUMAN	P62834	P62834|P61224|A6NIZ1	Ras-related protein Rap-1A
1344	20111221_HMoon_PC3silac_pro_3_3.13304.13379.2	2	11.49	11.4868	0.01	<0.1%	1	71.1		210951		424	(K)ILLANFLAQTEALMR(G)		1.35166	0.94	852.476	1703.95	-0.0076	-4.4	63374.2	8.64	HUMAN	P06744	P06744	Glucose-6-phosphate isomerase
365	20111221_HMoon_PC3silac_pro_2_5.9177.9272.2	2	14.24	14.2421	<0.1%	<0.1%	1	88		2101101		241	(K)SYELPDGQVITIGNER(F)	R:SILAC 2 (Arg 0-6Da Lys 0-4Da)-heavy	1.35107	0.99	898.965	1796.91	0.0099	5.5	42407.6	5.24	HUMAN	P62736	P62736|Q562R1|Q9BYX7|P60709|P68032|P63261|P63267|P68133|Q6S8J3|A5A3E0	Actin, aortic smooth muscle
455	20111221_HMoon_PC3silac_pro_2_7.9222.9222.2	2	13.82	13.8175	<0.1%	<0.1%	1	76		247275		76	(R)DSLLQDGEFSMDLR(T)		1.35107	0.98	813.391	1625.75	0.028	17.2	15225.1	8.86	HUMAN	P07737	P07737	Profilin-1
1277	20111221_HMoon_PC3silac_pro_2_8.10198.10203.2	2	11.32	11.3181	0.01	0.006	1	61.9		27615		76	(K)FALITWIGENVSGLQR(A)	R:SILAC 2 (Arg 0-6Da Lys 0-4Da)-heavy	1.35107	0.95	905.506	1809.99	0.0098	5.4	16058.8	5.54	HUMAN	Q14019	Q14019	Coactosin-like protein
1826	20111221_HMoon_PC3silac_pro_2_1.11453.11521.2	2	10.06	10.0608	0.02	0.008	1	69.9		143789		1960	(K)ILPEIIPILEEGLR(S)		1.35107	0.98	802.986	1604.96	0.003	1.8	295149	7.4	HUMAN	Q92616	Q92616	Translational activator GCN1
685	20111221_HMoon_PC3silac_pro_1_5.11760.11884.3	3	13.09	13.0923	<0.1%	<0.1%	1	65.8		4304969		25	(R)FHDFLGDSWGILFSHPR(D)		1.34984	0.99	677.673	2030.99	0.0167	8.2	25148.6	6	HUMAN	P30041	P30041	Peroxiredoxin-6
782	20111221_HMoon_PC3silac_pro_1_4.9204.9314.2	2	12.76	12.7617	<0.1%	<0.1%	1	74.6		4455996		131	(K)IEVIEIMTDR(G)	R:SILAC 2 (Arg 0-6Da Lys 0-4Da)-heavy	1.34984	0.99	612.84	1224.66	0.0125	10.2	34395.9	9.28	HUMAN	Q32P51	Q32P51|P09651	Heterogeneous nuclear ribonucleoprotein A1-like 2
1373	20111221_HMoon_PC3silac_pro_1_5.11897.11902.4	4	11.17	11.1734	0.007	0.002	1	70.5		3817042		25	(R)FHDFLGDSWGILFSHPR(D)		1.34984	1	508.507	2030.99	0.0178	8.8	25148.6	6	HUMAN	P30041	P30041	Peroxiredoxin-6
1533	20111221_HMoon_PC3silac_pro_1_3.12858.12982.2	2	10.78	10.7808	0.02	0.004	1	61.4		4343946		163	(K)LAMQEFMILPVGAANFR(E)		1.34984	0.92	954.505	1907.99	0.0147	7.7	47510.4	7.04	HUMAN	P06733	P06733	Alpha-enolase
586	20111221_HMoon_PC3silac_pro_2_6.11721.11797.2	2	13.3	13.3047	<0.1%	<0.1%	1	70.3		326341		152	(K)INVNEIFYDLVR(Q)		1.34981	0.99	747.904	1494.8	0.0064	4.3	21329.1	6.4	HUMAN	P62834	P62834|P61224|A6NIZ1	Ras-related protein Rap-1A
956	20111221_HMoon_PC3silac_pro_2_6.6288.6383.2	2	12.16	12.1624	0.01	0.002	1	69.9		1370866		167	(K)TVFDEAIR(A)		1.34981	0.94	475.755	950.494	0.009	9.4	21849.1	9.28	HUMAN	P63000	P63000|P15153|P60763	Ras-related C3 botulinum toxin substrate 1
1133	20111221_HMoon_PC3silac_pro_2_5.12676.12681.2	2	11.65	11.6533	0.01	0.005	1	75.7		115917		152	(K)INVNEIFYDLVR(Q)	R:SILAC 2 (Arg 0-6Da Lys 0-4Da)-heavy	1.34981	0.97	750.915	1500.82	0.0079	5.3	21329.1	6.4	HUMAN	P62834	P62834|P61224|A6NIZ1	Ras-related protein Rap-1A
1708	20111221_HMoon_PC3silac_pro_2_5.8520.8526.3	3	10.35	10.3476	0.02	0.008	1	71.7		1044922		78	(R)IIDVVYNASNNELVR(T)	R:SILAC 2 (Arg 0-6Da Lys 0-4Da)-heavy	1.34981	0.9	575.649	1724.93	0.0045	2.6	24490	10.56	HUMAN	P62241	P62241	40S ribosomal protein S8
1777	20111221_HMoon_PC3silac_pro_2_3.8001.8012.2	2	10.19	10.1856	0.02	0.008	1	70.8		770386		339	(R)ITVLEALR(H)		1.34981	0.98	457.788	914.567	0.0016	1.7	71653.2	9.28	HUMAN	Q9NVI7	Q9NVI7|Q5T9A4|Q5T2N8	ATPase family AAA domain-containing protein 3A
1132	20111221_HMoon_PC3silac_pro_3_1.10204.10280.2	2	12.08	12.0806	<0.1%	<0.1%	1	68.1		2285683		857	(K)LLLPWLEAR(I)	R:SILAC 2 (Arg 0-6Da Lys 0-4Da)-heavy	1.34948	1	558.849	1116.69	0.003	2.7	193380	5.48	HUMAN	Q00610	Q00610	Clathrin heavy chain 1
1776	20111221_HMoon_PC3silac_pro_3_8.3656.3728.2	2	10.52	10.515	0.03	0.005	1	72.4		365057		30	(K)IEGVYAR(D)	R:SILAC 2 (Arg 0-6Da Lys 0-4Da)-heavy	1.34948	0.99	407.231	813.456	-0.0007	-0.9	12594.5	11.24	HUMAN	P18077	P18077	60S ribosomal protein L35a
2015	20111221_HMoon_PC3silac_pro_3_8.4155.4160.2	2	10.01	10.0122	0.07	0.008	1	60.1		115028		128	(K)CYEMASHLR(R)	C:Carbamidomethylation<br>R:SILAC 2 (Arg 0-6Da Lys 0-4Da)-heavy	1.34948	0.99	586.769	1172.53	0.0019	1.6	15225.1	8.86	HUMAN	P07737	P07737	Profilin-1
1280	20111221_HMoon_PC3silac_pro_1_8.7698.7772.2	2	11.42	11.4193	0.007	0.002	1	67.4		117848		76	(R)DSLLQDGEFSMDLR(T)	R:SILAC 2 (Arg 0-6Da Lys 0-4Da)-heavy	1.34874	0.97	816.39	1631.77	0.0052	3.2	15225.1	8.86	HUMAN	P07737	P07737	Profilin-1
1721	20111221_HMoon_PC3silac_pro_1_6.6491.6590.2	2	10.33	10.3306	0.02	0.006	1	67.8		2118818		115	(R)LILIESR(I)	R:SILAC 2 (Arg 0-6Da Lys 0-4Da)-heavy	1.34874	0.99	425.28	849.55	0.0022	2.5	17222	10.53	HUMAN	P62277	P62277	40S ribosomal protein S13
254	20111221_HMoon_PC3silac_pro_2_3.11190.11313.3	3	15	15.0006	<0.1%	<0.1%	1	71.2		4796421		104	(K)GHYTEGAELVDSVLDVVR(K)		1.34856	1	653.671	1958.98	0.0155	7.9	50305.5	4.78	HUMAN	Q13885	Q13885|Q9BVA1|Q13509|P68371|P07437	Tubulin beta-2A chain
1381	20111221_HMoon_PC3silac_pro_2_4.9302.9450.2	2	11.1	11.0985	0.01	0.005	1	69.5		3356950		131	(K)IEVIEIMTDR(G)		1.34856	0.92	609.833	1218.64	0.0187	15.3	34395.9	9.28	HUMAN	Q32P51	Q32P51|P09651	Heterogeneous nuclear ribonucleoprotein A1-like 2
1833	20111221_HMoon_PC3silac_pro_2_3.11130.11267.2	2	10.05	10.0501	0.02	0.008	1	67.3		1565083		119	(R)TGEAIVDAALSALR(Q)	R:SILAC 2 (Arg 0-6Da Lys 0-4Da)-heavy	1.34856	0.99	696.899	1392.78	0.0119	8.5	48519.8	4.95	HUMAN	Q15084	Q15084	Protein disulfide-isomerase A6
128	20111221_HMoon_PC3silac_pro_1_5.9676.9773.2	2	16.61	16.6124	<0.1%	<0.1%	1	74.6		13545313		98	(K)LPFPIIDDR(N)		1.34765	0.98	543.308	1085.6	0.0092	8.4	25148.6	6	HUMAN	P30041	P30041	Peroxiredoxin-6
1030	20111221_HMoon_PC3silac_pro_3_5.9055.9149.4	4	12.34	12.3392	<0.1%	<0.1%	1	69		2128760		39	(K)YVATLGVEVHPLVFHTNR(G)		1.3473	0.97	513.785	2052.1	0.0156	7.6	24593.8	7.03	HUMAN	P62826	P62826	GTP-binding nuclear protein Ran
1693	20111221_HMoon_PC3silac_pro_3_3.11027.11125.3	3	10.69	10.695	0.03	0.003	1	76.2		977808		65	(R)AVFVDLEPTVIDEIR(N)	R:SILAC 2 (Arg 0-6Da Lys 0-4Da)-heavy	1.3473	0.99	574.657	1721.94	0.0137	8	50665.2	4.94	HUMAN	P68366	P68366	Tubulin alpha-4A chain
1749	20111221_HMoon_PC3silac_pro_3_1.10602.10675.2	2	10.57	10.5686	0.03	0.004	1	64.6		94986		439	(R)DAVVYPILVEFTR(E)		1.3473	0.93	761.421	1521.83	0.0036	2.3	111562	5.16	HUMAN	Q9Y4L1	Q9Y4L1	Hypoxia up-regulated protein 1
67	20111221_HMoon_PC3silac_pro_2_5.7911.8016.2	2	17.09	17.0863	<0.1%	<0.1%	1	62.6		3789476		235	(R)VPTANVSVVDLTCR(L)	C:Carbamidomethylation	1.3473	1	765.904	1530.8	0.0069	4.5	36223.7	8.79	HUMAN	P04406	P04406	Glyceraldehyde-3-phosphate dehydrogenase
277	20111221_HMoon_PC3silac_pro_2_7.8143.8238.2	2	14.87	14.8702	<0.1%	<0.1%	1	61		3849787		56	(R)IIPGFMCQGGDFTR(H)	C:Carbamidomethylation	1.3473	0.96	799.883	1598.74	0.0139	8.7	18409.7	9.66	HUMAN	Q9Y536	Q9Y536|P62937	Peptidylprolyl cis-trans isomerase A-like 4A/B/C
160	20111221_HMoon_PC3silac_pro_1_8.8612.8672.2	2	16.19	16.186	<0.1%	<0.1%	1	77.1		216399		85	(R)IASGLGLAWIVGR(V)		1.34656	0.99	656.893	1312.77	0.0049	3.8	16744.2	9.8	HUMAN	O14880	O14880	Microsomal glutathione S-transferase 3
213	20111221_HMoon_PC3silac_pro_1_1.11793.11798.2	2	15.6	15.5984	<0.1%	<0.1%	1	72.6		1063831		508	(K)VGYTPDWIFLLR(N)		1.34656	0.98	740.407	1479.8	0.0081	5.4	193380	5.48	HUMAN	Q00610	Q00610|P53675	Clathrin heavy chain 1
972	20111221_HMoon_PC3silac_pro_1_3.13066.13158.2	2	12.16	12.1649	0.006	0.001	1	63.4		2387774		163	(K)LAMQEFMILPVGAANFR(E)		1.34656	0.92	954.501	1907.99	0.0077	4	47510.4	7.04	HUMAN	P06733	P06733	Alpha-enolase
987	20111221_HMoon_PC3silac_pro_1_5.10757.10763.2	2	12.11	12.1069	0.006	<0.1%	1	70.7		710412		10	(K)GLVAVITGGASGLGLATAER(L)		1.34656	0.98	907.018	1813.02	0.0117	6.5	27150.8	7.95	HUMAN	Q99714	Q99714	3-hydroxyacyl-CoA dehydrogenase type-2
1740	20111221_HMoon_PC3silac_pro_1_6.11626.11695.2	2	10.27	10.2665	0.02	0.006	1	66.4		175740		59	(K)AMGIMNSFVNDIFER(I)		1.34656	0.87	872.417	1743.82	0.0066	3.8	13949.9	10.31	HUMAN	P33778	P33778|P62807|P58876|Q93079|P06899|O60814|Q99880|Q99879|Q99877|P23527|Q16778|Q5QNW6|Q8N257|P57053	Histone H2B type 1-B
1766	20111221_HMoon_PC3silac_pro_1_2.6658.6781.2	2	10.21	10.206	0.03	0.007	1	81.2		8672101		73	(K)IDIIPNPQER(T)		1.34656	0.98	597.834	1194.65	0.0134	11.2	68665.9	4.71	HUMAN	Q58FF7	Q58FF7|P08238	Putative heat shock protein HSP 90-beta-3
1159	20111221_HMoon_PC3silac_pro_3_7.9400.9482.2	2	12.03	12.0295	<0.1%	<0.1%	1	65.7		868489		76	(R)DSLLQDGEFSMDLR(T)	R:SILAC 2 (Arg 0-6Da Lys 0-4Da)-heavy	1.34622	0.98	816.401	1631.77	0.0262	16.1	15225.1	8.86	HUMAN	P07737	P07737	Profilin-1
1219	20111221_HMoon_PC3silac_pro_3_4.9193.9242.2	2	11.81	11.8104	<0.1%	<0.1%	1	62.9		1590424		310	(R)YLTVAAVFR(G)	R:SILAC 2 (Arg 0-6Da Lys 0-4Da)-heavy	1.34622	0.99	523.314	1045.61	0.0069	6.6	50041.3	4.78	HUMAN	P04350	P04350|P68371|P07437	Tubulin beta-4A chain
1880	20111221_HMoon_PC3silac_pro_3_6.10219.10246.2	2	10.32	10.3248	0.03	0.006	1	72.6		625897		166	(K)IFGVTTLDIVR(A)		1.34622	0.87	617.366	1233.72	0.0052	4.2	35959.1	9.38	HUMAN	P40926	P40926	Malate dehydrogenase, mitochondrial
1927	20111221_HMoon_PC3silac_pro_3_3.10961.11044.2	2	10.21	10.212	0.03	0.007	1	68.6		1370364		119	(R)TGEAIVDAALSALR(Q)		1.34622	0.97	693.886	1386.76	0.0052	3.8	48519.8	4.95	HUMAN	Q15084	Q15084	Protein disulfide-isomerase A6
2004	20111221_HMoon_PC3silac_pro_3_2.11242.11265.2	2	10.03	10.0341	0.04	0.007	1	63.5		389997		163	(R)ALLELQLEPEELYQTFQR(I)		1.34622	0.87	1110.57	2220.16	-0.015	-6.7	96306.4	6.41	HUMAN	P13639	P13639	Elongation factor 2
401	20111221_HMoon_PC3silac_pro_2_8.7321.7328.2	2	14.03	14.0316	<0.1%	<0.1%	1	71.4		3802287		79	(K)LLCGLLAER(L)	C:Carbamidomethylation<br>R:SILAC 2 (Arg 0-6Da Lys 0-4Da)-heavy	1.34605	0.99	525.809	1050.61	0.0042	4	12647.2	8.07	HUMAN	P14174	P14174	Macrophage migration inhibitory factor
820	20111221_HMoon_PC3silac_pro_2_5.9596.9690.2	2	12.54	12.5369	0.01	0.002	1	68.2		6435895		98	(K)LPFPIIDDR(N)		1.34605	0.98	543.308	1085.6	0.0094	8.6	25148.6	6	HUMAN	P30041	P30041	Peroxiredoxin-6
1207	20111221_HMoon_PC3silac_pro_2_6.8963.9040.2	2	11.47	11.4687	0.01	0.005	1	60.8		866265		106	(R)FFDEESYSLLR(K)	R:SILAC 2 (Arg 0-6Da Lys 0-4Da)-heavy	1.34605	0.98	706.352	1411.68	0.0138	9.8	19169.4	5.76	HUMAN	P51571	P51571	Translocon-associated protein subunit delta
1208	20111221_HMoon_PC3silac_pro_2_7.3994.4004.2	2	11.47	11.4666	0.01	0.005	1	68.5		111660		28	(K)SVTEQGAELSNEER(N)		1.34605	0.96	774.862	1548.71	0.0029	1.9	27915.8	4.73	HUMAN	P63104	P63104	14-3-3 protein zeta/delta
640	20111221_HMoon_PC3silac_pro_1_3.11556.11739.2	2	13.25	13.2547	<0.1%	<0.1%	1	76.8		4163378		65	(R)AVFVDLEPTVIDEIR(N)	R:SILAC 2 (Arg 0-6Da Lys 0-4Da)-heavy	1.34547	0.96	861.489	1721.94	0.0288	16.7	50665.2	4.94	HUMAN	P68366	P68366	Tubulin alpha-4A chain
784	20111221_HMoon_PC3silac_pro_1_6.8609.8717.3	3	12.76	12.7635	<0.1%	<0.1%	1	70.3		1493320		56	(R)IIPGFMCQGGDFTR(H)	C:Carbamidomethylation<br>R:SILAC 2 (Arg 0-6Da Lys 0-4Da)-heavy	1.34547	0.98	535.598	1604.77	0.0154	9.6	18409.7	9.66	HUMAN	Q9Y536	Q9Y536|P62937	Peptidylprolyl cis-trans isomerase A-like 4A/B/C
789	20111221_HMoon_PC3silac_pro_1_1.10354.10432.2	2	12.72	12.7169	<0.1%	<0.1%	1	73.7		786388		1571	(K)ISLIQIFR(A)		1.34547	0.99	495.312	989.614	0.0029	2.9	274908	9.15	HUMAN	Q6P2Q9	Q6P2Q9	Pre-mRNA-processing-splicing factor 8
959	20111221_HMoon_PC3silac_pro_1_4.3605.3642.2	2	12.19	12.1863	0.006	0.001	1	68.2		1271863		28	(K)SVTEQGAELSNEER(N)	R:SILAC 2 (Arg 0-6Da Lys 0-4Da)-heavy	1.34547	0.95	777.874	1554.73	0.0064	4.1	27915.8	4.73	HUMAN	P63104	P63104	14-3-3 protein zeta/delta
280	20111221_HMoon_PC3silac_pro_3_8.7069.7091.2	2	15.36	15.3556	<0.1%	<0.1%	1	75.7		225543		76	(R)DSLLQDGEFSmDLR(T)	m:Oxidized methionine	1.34513	0.98	821.379	1625.75	16.0024	4.5	15225.1	8.86	HUMAN	P07737	P07737	Profilin-1
1141	20111221_HMoon_PC3silac_pro_3_3.11218.11224.2	2	12.06	12.062	<0.1%	<0.1%	1	73.7		1362255		104	(K)GHYTEGAELVDSVLDVVR(K)		1.34513	1	980.001	1958.98	0.0129	6.6	50305.5	4.78	HUMAN	Q13885	Q13885|Q9BVA1|Q13509|P68371|P07437	Tubulin beta-2A chain
779	20111221_HMoon_PC3silac_pro_2_2.13113.13202.3	3	12.67	12.6718	<0.1%	<0.1%	1	76.1		415135		642	(K)IDLRPVLGEGVPILASFLR(K)		1.3448	1	689.083	2065.22	0.0167	8.1	138085	5.52	HUMAN	Q86VP6	Q86VP6	Cullin-associated NEDD8-dissociated protein 1
218	20111221_HMoon_PC3silac_pro_1_6.11426.11506.2	2	15.57	15.5735	<0.1%	<0.1%	1	74.5		574987		50	(K)TTPDVIFVFGFR(T)		1.34438	0.99	699.877	1398.74	0.0043	3.1	15422.9	10.79	HUMAN	P62847	P62847	40S ribosomal protein S24
704	20111221_HMoon_PC3silac_pro_1_5.8359.8459.3	3	13.04	13.0421	<0.1%	<0.1%	1	78.5		1344661		78	(R)IIDVVYNASNNELVR(T)		1.34438	0.99	573.645	1718.91	0.0148	8.6	24490	10.56	HUMAN	P62241	P62241	40S ribosomal protein S8
740	20111221_HMoon_PC3silac_pro_1_3.4494.4538.2	2	12.9	12.9022	<0.1%	<0.1%	1	68		26875115		197	(R)GYSFTTTAER(E)		1.34438	0.99	566.767	1132.53	-0.001	-0.9	42078.3	5.29	HUMAN	P60709	P60709|P63261	Actin, cytoplasmic 1
1002	20111221_HMoon_PC3silac_pro_1_3.8993.9154.2	2	12.07	12.0712	0.006	<0.1%	1	70.7		5581885		253	(K)LAVNMVPFPR(L)		1.34438	0.89	572.332	1143.63	0.0224	19.6	50896.6	5.05	HUMAN	Q9H4B7	Q9H4B7|Q13885|Q9BVA1|Q13509|P04350|P68371|Q99867|P07437|Q9BUF5|A6NNZ2|Q3ZCM7|A6NKZ8	Tubulin beta-1 chain
1431	20111221_HMoon_PC3silac_pro_1_5.7666.7774.2	2	11.05	11.0498	0.02	0.003	1	72.4		2169751		89	(K)LAFVIR(I)		1.34438	1	359.734	718.461	0.0003	0.4	29282.3	10.71	HUMAN	P18124	P18124	60S ribosomal protein L7
1798	20111221_HMoon_PC3silac_pro_1_8.5260.5269.2	2	10.16	10.1552	0.03	0.008	1	67.4		443143		61	(K)IVVNLTGR(L)	R:SILAC 2 (Arg 0-6Da Lys 0-4Da)-heavy	1.34438	0.98	439.282	877.556	-0.0002	-0.2	14953.4	10.42	HUMAN	P62244	P62244	40S ribosomal protein S15a
1846	20111221_HMoon_PC3silac_pro_1_6.8015.8126.2	2	10.03	10.033	0.03	0.008	1	70.3		2684880		58	(R)LFAFVR(F)		1.34438	0.99	376.727	752.445	0.0018	2.3	16058.8	5.54	HUMAN	Q14019	Q14019	Coactosin-like protein
880	20111221_HMoon_PC3silac_pro_3_1.8081.8165.2	2	12.75	12.754	<0.1%	<0.1%	1	63.9		1181204		690	(K)LDPHLVLDQLR(C)	R:SILAC 2 (Arg 0-6Da Lys 0-4Da)-heavy	1.34405	0.89	662.884	1324.77	-0.0066	-5	229965	5.44	HUMAN	P35580	P35580|P35579	Myosin-10
1131	20111221_HMoon_PC3silac_pro_3_6.9474.9580.2	2	12.09	12.0924	<0.1%	<0.1%	1	73.8		842247		24	(K)LVAIVDVIDQNR(A)		1.34405	0.97	677.891	1354.77	0.0054	4	23545.5	11.15	HUMAN	P50914	P50914	60S ribosomal protein L14
1820	20111221_HMoon_PC3silac_pro_3_7.3584.3611.2	2	10.43	10.427	0.03	0.005	1	61		245176		70	(R)LECVEPNCR(S)	C:Carbamidomethylation<br>R:SILAC 2 (Arg 0-6Da Lys 0-4Da)-heavy	1.34405	0.99	591.772	1182.53	0.0038	3.2	12725.9	11.2	HUMAN	P83881	P83881|Q969Q0	60S ribosomal protein L36a
1885	20111221_HMoon_PC3silac_pro_3_5.8846.8964.2	2	10.31	10.3105	0.03	0.007	1	65		1640496		25	(K)LLLGAGAVAYGVR(E)	R:SILAC 2 (Arg 0-6Da Lys 0-4Da)-heavy	1.34405	0.99	633.379	1265.77	-0.0156	-12.4	33295.8	9.83	HUMAN	Q99623	Q99623	Prohibitin-2
181	20111221_HMoon_PC3silac_pro_2_1.9973.10051.3	3	15.57	15.5749	<0.1%	<0.1%	1	75.7		487681		1324	(K)LPLFPEPLHVFAPR(A)		1.34355	0.96	544.985	1632.93	0.0135	8.3	185501	8.45	HUMAN	P26358	P26358	DNA (cytosine-5)-methyltransferase 1
210	20111221_HMoon_PC3silac_pro_2_5.11612.11666.2	2	15.29	15.2935	<0.1%	<0.1%	1	77.8		601875		223	(K)LVDQNIFSFYLSR(D)		1.34355	0.9	801.427	1601.83	0.0143	8.9	45064.9	6.11	HUMAN	P07339	P07339	Cathepsin D
595	20111221_HMoon_PC3silac_pro_2_3.6534.6695.2	2	13.26	13.2567	<0.1%	<0.1%	1	67.7		4499792		85	(K)YYVTIIDAPGHR(D)	R:SILAC 2 (Arg 0-6Da Lys 0-4Da)-heavy	1.34355	1	705.881	1410.75	0.007	4.9	50482.3	9.31	HUMAN	P68104	P68104|Q5VTE0	Elongation factor 1-alpha 1
695	20111221_HMoon_PC3silac_pro_2_7.7370.7484.3	3	12.96	12.9648	<0.1%	<0.1%	1	67		1360962		44	(K)HGYIGEFEIIDDHR(A)	R:SILAC 2 (Arg 0-6Da Lys 0-4Da)-heavy	1.34355	0.99	569.618	1706.82	0.016	9.4	14953.4	10.42	HUMAN	P62244	P62244	40S ribosomal protein S15a
1549	20111221_HMoon_PC3silac_pro_2_6.11431.11438.2	2	10.71	10.7134	0.01	0.007	1	68.4		316731		162	(K)AFLTLAEDILR(K)		1.34355	1	631.363	1261.71	0.0029	2.3	22768.7	8.94	HUMAN	P61026	P61026	Ras-related protein Rab-10
1628	20111221_HMoon_PC3silac_pro_1_5.11734.11819.4	4	10.59	10.5928	0.02	0.005	1	67.2		7952495		25	(R)FHDFLGDSWGILFSHPR(D)		1.3433	0.99	508.507	2030.99	0.0178	8.8	25148.6	6	HUMAN	P30041	P30041	Peroxiredoxin-6
168	20111221_HMoon_PC3silac_pro_3_4.9247.9450.2	2	16.22	16.2165	<0.1%	<0.1%	1	79		5449775		310	(K)LISWYDNEFGYSNR(V)		1.34297	0.98	882.421	1763.8	0.0325	18.5	36223.7	8.79	HUMAN	P04406	P04406	Glyceraldehyde-3-phosphate dehydrogenase
1506	20111221_HMoon_PC3silac_pro_3_3.4001.4061.2	2	11.12	11.1196	0.01	0.003	1	61.4		708743		351	(K)TAVCDIPPR(G)	C:Carbamidomethylation	1.34297	0.89	514.764	1028.52	0.0014	1.3	50305.5	4.78	HUMAN	Q13885	Q13885|Q9BVA1|P04350|P68371|P07437|A6NNZ2|Q3ZCM7	Tubulin beta-2A chain
98	20111221_HMoon_PC3silac_pro_2_6.9030.9137.2	2	16.49	16.4914	<0.1%	<0.1%	1	75.6		509508		310	(K)LISWYDNEFGYSNR(V)		1.3423	0.93	882.422	1763.8	0.0345	19.6	36223.7	8.79	HUMAN	P04406	P04406	Glyceraldehyde-3-phosphate dehydrogenase
700	20111221_HMoon_PC3silac_pro_2_4.6005.6177.2	2	12.94	12.9363	<0.1%	<0.1%	1	73.6		21438766		256	(K)IGGIGTVPVGR(V)		1.3423	1	513.31	1025.61	0.0033	3.2	50482.3	9.31	HUMAN	P68104	P68104|Q05639|Q5VTE0	Elongation factor 1-alpha 1
1030	20111221_HMoon_PC3silac_pro_2_8.8124.8192.2	2	11.95	11.9524	0.01	0.002	1	60.3		361117		79	(K)IPDWFLNR(Q)		1.3423	0.96	530.783	1060.56	0.0013	1.2	17718.4	10.99	HUMAN	P62269	P62269	40S ribosomal protein S18
1439	20111221_HMoon_PC3silac_pro_2_3.10398.10527.2	2	10.97	10.9719	0.01	0.006	1	65.7		6889124		65	(R)AVFVDLEPTVIDEVR(T)		1.3423	1	851.463	1701.91	0.0131	7.7	50819.4	4.94	HUMAN	Q71U36	Q71U36|P68363|Q9BQE3	Tubulin alpha-1A chain
1567	20111221_HMoon_PC3silac_pro_2_6.10346.10350.3	3	10.67	10.6688	0.01	0.007	1	78.5		288739		81	(R)DYLHLPPEIVPATLR(R)		1.3423	0.97	578.661	1733.96	0.01	5.7	18897.4	10.15	HUMAN	P46783	P46783	40S ribosomal protein S10
515	20111221_HMoon_PC3silac_pro_1_3.6670.6820.2	2	13.75	13.7488	<0.1%	<0.1%	1	75.6		10436155		85	(K)YYVTIIDAPGHR(D)		1.34221	0.99	702.87	1404.73	0.0065	4.6	50482.3	9.31	HUMAN	P68104	P68104|Q5VTE0	Elongation factor 1-alpha 1
1201	20111221_HMoon_PC3silac_pro_1_7.4385.4473.3	3	11.6	11.5962	0.007	<0.1%	1	68.3		496067		9	(K)TPVEPEVAIHR(I)		1.34221	0.95	416.564	1247.67	0.0023	1.8	13486.6	10.18	HUMAN	P60866	P60866	40S ribosomal protein S20
1315	20111221_HMoon_PC3silac_pro_3_5.11269.11269.2	2	11.59	11.592	0.01	<0.1%	1	67		521565		66	(R)VFEVSLADLQNDEVAFR(K)		1.34189	0.93	976.507	1951.98	0.0309	15.9	30172.6	9.89	HUMAN	P61247	P61247	40S ribosomal protein S3a
1869	20111221_HMoon_PC3silac_pro_3_4.13451.13518.3	3	10.34	10.3356	0.03	0.006	1	68.9		385179		142	(R)ASITPGTILIILTGR(H)		1.34189	0.99	509.318	1525.93	0.0073	4.8	32784.4	10.62	HUMAN	Q02878	Q02878	60S ribosomal protein L6
750	20111221_HMoon_PC3silac_pro_1_3.14194.14202.3	3	12.86	12.861	<0.1%	<0.1%	1	78		237838		424	(K)ILLANFLAQTEALMR(G)	R:SILAC 2 (Arg 0-6Da Lys 0-4Da)-heavy	1.34113	0.92	570.664	1709.97	0.0072	4.2	63374.2	8.64	HUMAN	P06744	P06744	Glucose-6-phosphate isomerase
1289	20111221_HMoon_PC3silac_pro_1_5.2824.2830.3	3	11.38	11.3771	0.007	0.002	1	61.5		1943772		68	(K)IAVHCTVR(G)	C:Carbamidomethylation	1.34113	1	319.178	955.514	0.005	5.2	20480.2	9.91	HUMAN	P62913	P62913	60S ribosomal protein L11
1059	20111221_HMoon_PC3silac_pro_2_6.10487.10557.2	2	11.87	11.8656	0.01	0.004	1	70.2		765018		50	(K)GVDEVTIVNILTNR(S)		1.34106	1	771.929	1542.85	0.0027	1.8	38831.6	7.7	HUMAN	P07355	P07355	Annexin A2
1550	20111221_HMoon_PC3silac_pro_2_6.9786.9875.3	3	10.71	10.7104	0.01	0.007	1	64.5		313194		48	(R)GFGFITFTNPEHASVAMR(A)		1.34106	0.9	661.332	1981.96	0.0241	12.1	17170.1	8.86	HUMAN	P98179	P98179	Putative RNA-binding protein 3
941	20111221_HMoon_PC3silac_pro_3_5.9674.9761.2	2	12.59	12.5856	<0.1%	<0.1%	1	66.2		4662553		98	(K)LPFPIIDDR(N)	R:SILAC 2 (Arg 0-6Da Lys 0-4Da)-heavy	1.34082	0.99	546.316	1091.62	0.006	5.5	25148.6	6	HUMAN	P30041	P30041	Peroxiredoxin-6
214	20111221_HMoon_PC3silac_pro_1_3.14391.14456.2	2	15.59	15.5896	<0.1%	<0.1%	1	74.4		502852		199	(R)DITYFIQQLLR(E)		1.34005	0.98	705.394	1409.78	0.0016	1.1	48120.3	5.61	HUMAN	Q9P1U1	Q9P1U1|Q9C0K3|P61158	Actin-related protein 3B
1013	20111221_HMoon_PC3silac_pro_1_5.9863.9984.2	2	12.04	12.0373	0.006	<0.1%	1	73		1607566		71	(K)VPADTEVVCAPPTAYIDFAR(Q)	C:Carbamidomethylation<br>R:SILAC 2 (Arg 0-6Da Lys 0-4Da)-heavy	1.34005	0.98	1099.56	2198.09	0.017	7.7	31075.7	5.65	HUMAN	P60174	P60174	Triosephosphate isomerase
406	20111221_HMoon_PC3silac_pro_2_5.9176.9270.2	2	14	14.0005	<0.1%	<0.1%	1	71.1		2296619		241	(K)SYELPDGQVITIGNER(F)		1.33981	0.98	895.955	1790.89	0.0106	5.9	42407.6	5.24	HUMAN	P62736	P62736|Q562R1|Q9BYX7|P60709|P68032|P63261|P63267|P68133|Q6S8J3|A5A3E0	Actin, aortic smooth muscle
680	20111221_HMoon_PC3silac_pro_2_6.10473.10473.2	2	13.02	13.0183	<0.1%	<0.1%	1	74.4		232755		23	(K)LFIGGLSFETTEESLR(N)		1.33981	0.93	899.966	1798.92	0.0024	1.3	37486.1	9.03	HUMAN	P22626	P22626	Heterogeneous nuclear ribonucleoproteins A2/B1
1350	20111221_HMoon_PC3silac_pro_2_4.8059.8066.2	2	11.16	11.1644	0.01	0.006	1	74.1		1423715		126	(R)FVTVQTISGTGALR(I)		1.33981	0.99	725.406	1449.81	-0.0013	-0.9	47916.2	9.44	HUMAN	P00505	P00505	Aspartate aminotransferase, mitochondrial
1708	20111221_HMoon_PC3silac_pro_1_6.5561.5565.2	2	10.36	10.3551	0.02	0.006	1	68.3		595596		99	(R)DLTTAGAVTQCYR(D)	C:Carbamidomethylation	1.33897	0.97	728.353	1455.69	0.0087	6	21047.3	11.27	HUMAN	Q02543	Q02543	60S ribosomal protein L18a
571	20111221_HMoon_PC3silac_pro_3_8.8079.8084.2	2	13.81	13.8067	<0.1%	<0.1%	1	75.9		352781		76	(R)DSLLQDGEFSMDLR(T)		1.33867	0.93	813.381	1625.75	0.007	4.3	15225.1	8.86	HUMAN	P07737	P07737	Profilin-1
750	20111221_HMoon_PC3silac_pro_3_1.9786.9856.2	2	13.13	13.129	<0.1%	<0.1%	1	70.9		622316		1571	(K)ISLIQIFR(A)		1.33867	0.99	495.314	989.614	0.0059	6	274908	9.15	HUMAN	Q6P2Q9	Q6P2Q9	Pre-mRNA-processing-splicing factor 8
981	20111221_HMoon_PC3silac_pro_3_4.13571.13576.2	2	12.47	12.4685	<0.1%	<0.1%	1	69.3		572294		142	(R)ASITPGTILIILTGR(H)		1.33867	1	763.473	1525.93	0.0077	5.1	32784.4	10.62	HUMAN	Q02878	Q02878	60S ribosomal protein L6
1224	20111221_HMoon_PC3silac_pro_3_7.10010.10082.3	3	11.8	11.7984	<0.1%	<0.1%	1	74.1		512065		81	(R)DYLHLPPEIVPATLR(R)		1.33867	0.87	578.659	1733.96	0.0046	2.6	18897.4	10.15	HUMAN	P46783	P46783	40S ribosomal protein S10
1388	20111221_HMoon_PC3silac_pro_3_2.10528.10604.2	2	11.36	11.36	0.01	<0.1%	1	62.4		498059		857	(K)LLLPWLEAR(I)	R:SILAC 2 (Arg 0-6Da Lys 0-4Da)-heavy	1.33867	0.99	558.851	1116.69	0.0074	6.6	193380	5.48	HUMAN	Q00610	Q00610	Clathrin heavy chain 1
593	20111221_HMoon_PC3silac_pro_2_7.9789.9861.3	3	13.27	13.2707	<0.1%	<0.1%	1	73.4		252556		69	(R)IALLPLLQAETDRR(T)		1.33858	0.99	536.987	1608.94	0.0045	2.8	16698	8.02	HUMAN	Q9P0J0	Q9P0J0	NADH dehydrogenase [ubiquinone] 1 alpha subcomplex subunit 13
1709	20111221_HMoon_PC3silac_pro_2_3.11009.11103.2	2	10.34	10.3362	0.02	0.008	1	62.3		1170088		175	(K)LDNLVAILDINR(L)		1.33858	0.95	684.905	1368.79	0.018	13.1	68561.1	7.82	HUMAN	P29401	P29401	Transketolase
1018	20111221_HMoon_PC3silac_pro_1_7.6484.6569.3	3	12.03	12.0265	0.006	<0.1%	1	65.3		494761		44	(K)HGYIGEFEIIDDHR(A)	R:SILAC 2 (Arg 0-6Da Lys 0-4Da)-heavy	1.33789	0.99	569.616	1706.82	0.0103	6	14953.4	10.42	HUMAN	P62244	P62244	40S ribosomal protein S15a
1090	20111221_HMoon_PC3silac_pro_1_6.10203.10217.2	2	11.85	11.8516	0.006	<0.1%	1	73.7		365860		114	(R)DPENFPFVVLGNK(I)		1.33789	0.96	738.384	1475.75	0.0084	5.7	23774.6	6.41	HUMAN	P51149	P51149	Ras-related protein Rab-7a
237	20111221_HMoon_PC3silac_pro_3_5.9479.9618.2	2	15.68	15.6771	<0.1%	<0.1%	1	71.8		3254199		310	(K)LISWYDNEFGYSNR(V)	R:SILAC 2 (Arg 0-6Da Lys 0-4Da)-heavy	1.3376	0.99	885.429	1769.82	0.0284	16.1	36223.7	8.79	HUMAN	P04406	P04406	Glyceraldehyde-3-phosphate dehydrogenase
1017	20111221_HMoon_PC3silac_pro_3_6.7235.7336.2	2	12.39	12.3934	<0.1%	<0.1%	1	72.3		2467370		79	(K)TAVVVGTITDDVR(V)	R:SILAC 2 (Arg 0-6Da Lys 0-4Da)-heavy	1.3376	0.98	676.381	1351.75	0.0032	2.4	21748.2	11.84	HUMAN	Q07020	Q07020	60S ribosomal protein L18
1196	20111221_HMoon_PC3silac_pro_3_3.10870.10876.3	3	11.89	11.8888	<0.1%	<0.1%	1	68.9		2898963		263	(R)LHFFMPGFAPLTSR(G)		1.3376	0.96	540.955	1620.84	0.0146	9	50305.5	4.78	HUMAN	Q13885	Q13885|Q9BVA1|P04350|P68371|P07437|Q9BUF5|A6NNZ2|Q3ZCM7|A6NKZ8	Tubulin beta-2A chain
1483	20111221_HMoon_PC3silac_pro_3_2.7398.7404.2	2	11.18	11.1805	0.01	0.003	1	69.9		5951418		149	(K)AILFVPR(R)		1.3376	0.99	408.265	815.514	0.0083	10.2	57660.2	6.38	HUMAN	Q9NQH7	Q9NQH7|P07900	Probable Xaa-Pro aminopeptidase 3
1911	20111221_HMoon_PC3silac_pro_3_2.12049.12136.2	2	10.24	10.2437	0.03	0.007	1	66.4		1154897		360	(R)VFIMDSCDELIPEYLNFIR(G)	C:Carbamidomethylation	1.3376	0.96	1187.59	2374.15	0.0296	12.4	83605	4.97	HUMAN	P08238	P08238	Heat shock protein HSP 90-beta
1426	20111221_HMoon_PC3silac_pro_2_6.11699.11788.2	2	11.01	11.0128	0.01	0.006	1	60.6		542794		93	(K)EGGLGPLNIPLLADVTR(R)	R:SILAC 2 (Arg 0-6Da Lys 0-4Da)-heavy	1.33734	0.97	871.004	1740.99	0.0059	3.4	22062.7	5.66	HUMAN	P32119	P32119	Peroxiredoxin-2
1495	20111221_HMoon_PC3silac_pro_2_2.7309.7432.3	3	10.82	10.8222	0.01	0.006	1	74.3		7871817		633	(K)HLEINPDHSIIETLR(Q)		1.33734	0.92	596.328	1786.94	0.0242	13.6	85057.6	4.94	HUMAN	P07900	P07900	Heat shock protein HSP 90-alpha
1839	20111221_HMoon_PC3silac_pro_2_4.7296.7391.2	2	10.04	10.0442	0.02	0.008	1	61.7		2360309		235	(R)VPTANVSVVDLTCR(L)	C:Carbamidomethylation<br>R:SILAC 2 (Arg 0-6Da Lys 0-4Da)-heavy	1.33734	0.94	768.921	1536.82	0.0199	13	36223.7	8.79	HUMAN	P04406	P04406	Glyceraldehyde-3-phosphate dehydrogenase
565	20111221_HMoon_PC3silac_pro_1_3.11583.11710.3	3	13.57	13.5678	<0.1%	<0.1%	1	70.6		5354010		104	(K)GHYTEGAELVDSVLDVVR(K)		1.33682	1	653.674	1958.98	0.0254	12.9	50305.5	4.78	HUMAN	Q13885	Q13885|Q9BVA1|Q13509|P68371|P07437	Tubulin beta-2A chain
953	20111221_HMoon_PC3silac_pro_1_6.11567.11587.2	2	12.21	12.2084	0.006	0.001	1	60.4		244667		50	(K)TTPDVIFVFGFR(T)		1.33682	0.99	699.876	1398.74	0.0037	2.7	15422.9	10.79	HUMAN	P62847	P62847	40S ribosomal protein S24
1208	20111221_HMoon_PC3silac_pro_1_8.6437.6507.3	3	11.59	11.5937	0.007	<0.1%	1	67.3		260664		44	(K)HGYIGEFEIIDDHR(A)	R:SILAC 2 (Arg 0-6Da Lys 0-4Da)-heavy	1.33682	0.99	569.615	1706.82	0.0091	5.3	14953.4	10.42	HUMAN	P62244	P62244	40S ribosomal protein S15a
1488	20111221_HMoon_PC3silac_pro_1_4.8276.8276.2	2	10.9	10.8956	0.02	0.004	1	69.1		620792		124	(K)LILFPR(K)		1.33682	1	379.752	758.492	0.005	6.6	24318.1	11.71	HUMAN	P26373	P26373	60S ribosomal protein L13
1582	20111221_HMoon_PC3silac_pro_1_5.9726.9815.2	2	10.68	10.6812	0.02	0.005	1	67.7		1384162		147	(R)VNQAIWLLCTGAR(E)	C:Carbamidomethylation	1.33682	0.92	751.41	1501.79	0.0183	12.2	23047.2	9.95	HUMAN	P46782	P46782	40S ribosomal protein S5
1708	20111221_HMoon_PC3silac_pro_3_4.6893.7018.3	3	10.67	10.6708	0.03	0.003	1	61.4		10707444		85	(K)YYVTIIDAPGHR(D)	R:SILAC 2 (Arg 0-6Da Lys 0-4Da)-heavy	1.33653	0.99	470.925	1410.75	0.0142	10.1	50482.3	9.31	HUMAN	P68104	P68104|Q5VTE0	Elongation factor 1-alpha 1
461	20111221_HMoon_PC3silac_pro_2_3.10164.10305.3	3	13.78	13.7844	<0.1%	<0.1%	1	78.6		2343688		286	(K)ILFIFIDSDHTDNQR(I)	R:SILAC 2 (Arg 0-6Da Lys 0-4Da)-heavy	1.3361	1	613.994	1839.93	0.034	18.5	57514.7	4.76	HUMAN	P07237	P07237	Protein disulfide-isomerase
495	20111221_HMoon_PC3silac_pro_2_1.10944.11012.2	2	13.64	13.6446	<0.1%	<0.1%	1	63.6		606940		508	(K)VGYTPDWIFLLR(N)		1.3361	0.99	740.403	1479.8	0.0001	0	193380	5.48	HUMAN	Q00610	Q00610|P53675	Clathrin heavy chain 1
559	20111221_HMoon_PC3silac_pro_2_4.5028.5153.2	2	13.38	13.3769	<0.1%	<0.1%	1	69.2		5439956		90	(K)FAAATGATPIAGR(F)		1.3361	0.95	602.329	1203.65	0.0033	2.7	32967.6	4.79	HUMAN	P08865	P08865	40S ribosomal protein SA
706	20111221_HMoon_PC3silac_pro_2_3.11194.11301.3	3	12.9	12.8977	<0.1%	<0.1%	1	69.5		1511521		65	(R)AVFVDLEPTVIDEIR(N)		1.3361	0.99	572.652	1715.92	0.0203	11.8	50665.2	4.94	HUMAN	P68366	P68366	Tubulin alpha-4A chain
957	20111221_HMoon_PC3silac_pro_2_6.8779.8866.2	2	12.16	12.1639	0.01	0.002	1	80		1764202		142	(R)VVLPIEAPIR(M)		1.3361	0.99	553.851	1106.69	0.0015	1.4	25735.7	4.67	HUMAN	P00403	P00403	Cytochrome c oxidase subunit 2
1209	20111221_HMoon_PC3silac_pro_1_3.11908.12006.2	2	11.58	11.5794	0.007	0.002	1	65		50760		163	(K)LAMQEFmILPVGAANFR(E)	m:Oxidized methionine	1.33574	0.87	962.507	1907.99	16.0195	12.8	47510.4	7.04	HUMAN	P06733	P06733	Alpha-enolase
1352	20111221_HMoon_PC3silac_pro_1_8.5289.5407.2	2	11.24	11.2408	0.007	0.002	1	72.8		629162		61	(K)IVVNLTGR(L)		1.33574	1	436.272	871.536	0.0009	1.1	14953.4	10.42	HUMAN	P62244	P62244	40S ribosomal protein S15a
1033	20111221_HMoon_PC3silac_pro_3_4.12499.12580.2	2	12.33	12.3309	<0.1%	<0.1%	1	63		1635021		163	(K)LAMQEFMILPVGAANFR(E)		1.33546	0.94	954.502	1907.99	0.0089	4.7	47510.4	7.04	HUMAN	P06733	P06733	Alpha-enolase
1740	20111221_HMoon_PC3silac_pro_3_8.5564.5569.2	2	10.6	10.6024	0.03	0.004	1	65.4		140862		91	(K)LVIITAGAR(Q)	R:SILAC 2 (Arg 0-6Da Lys 0-4Da)-heavy	1.33546	0.99	460.297	919.603	-0.0165	-18	36973.3	8.77	HUMAN	P00338	P00338	L-lactate dehydrogenase A chain
1312	20111221_HMoon_PC3silac_pro_2_1.9773.9857.2	2	11.24	11.2363	0.01	0.006	1	66.5		659662		1571	(K)ISLIQIFR(A)		1.33487	0.97	495.311	989.614	0.0009	0.9	274908	9.15	HUMAN	Q6P2Q9	Q6P2Q9	Pre-mRNA-processing-splicing factor 8
1087	20111221_HMoon_PC3silac_pro_1_6.8606.8728.3	3	11.86	11.8612	0.006	<0.1%	1	65.5		1851227		56	(R)IIPGFMCQGGDFTR(H)	C:Carbamidomethylation	1.33467	0.95	533.591	1598.74	0.0143	8.9	18409.7	9.66	HUMAN	Q9Y536	Q9Y536|P62937	Peptidylprolyl cis-trans isomerase A-like 4A/B/C
1631	20111221_HMoon_PC3silac_pro_1_3.9215.9215.2	2	10.58	10.5779	0.02	0.005	1	68.6		3846332		253	(K)LAVNMVPFPR(L)		1.33467	0.87	572.329	1143.63	0.017	14.9	50896.6	5.05	HUMAN	Q9H4B7	Q9H4B7|Q13885|Q9BVA1|Q13509|P04350|P68371|Q99867|P07437|Q9BUF5|A6NNZ2|Q3ZCM7|A6NKZ8	Tubulin beta-1 chain
666	20111221_HMoon_PC3silac_pro_3_4.4608.4732.2	2	13.45	13.453	<0.1%	<0.1%	1	72.5		40134393		197	(R)GYSFTTTAER(E)		1.3344	1	566.769	1132.53	0.0042	3.7	42078.3	5.29	HUMAN	P60709	P60709|P63261	Actin, cytoplasmic 1
1509	20111221_HMoon_PC3silac_pro_3_4.13048.13057.2	2	11.11	11.1062	0.01	0.003	1	67.8		201535		58	(R)ILEPGLNILIPVLDR(I)		1.3344	0.93	838.012	1675.02	0.0011	0.6	38647.5	6.88	HUMAN	Q9UJZ1	Q9UJZ1	Stomatin-like protein 2
1541	20111221_HMoon_PC3silac_pro_3_3.13870.13938.2	2	11.03	11.0283	0.01	0.002	1	64.8		475696		295	(R)DQEGQDVLLFIDNIFR(F)		1.3344	0.94	961.491	1921.96	0.0099	5.2	56558.9	5.26	HUMAN	P06576	P06576	ATP synthase subunit beta, mitochondrial
1780	20111221_HMoon_PC3silac_pro_3_6.8389.8395.2	2	10.51	10.5075	0.03	0.005	1	67.8		72353		113	(R)LLEPFEVR(T)		1.3344	0.9	501.788	1002.56	0.0069	6.8	24149.8	10.81	HUMAN	Q8WUY1	Q8WUY1	UPF0670 protein C8orf55
29	20111221_HMoon_PC3silac_pro_2_4.12754.12889.4	4	18.23	18.2342	<0.1%	<0.1%	1	72.2		3221069		220	(K)DGNASGTTLLEALDCILPPTRPTDKPLR(L)	C:Carbamidomethylation	1.33364	0.91	756.157	3021.57	0.04	13.2	50482.3	9.31	HUMAN	P68104	P68104|Q5VTE0	Elongation factor 1-alpha 1
484	20111221_HMoon_PC3silac_pro_2_7.10722.10730.2	2	13.68	13.6805	<0.1%	<0.1%	1	69.6		69389		162	(K)AFLTLAEDILR(K)		1.33364	0.95	631.36	1261.71	-0.0015	-1.2	22768.7	8.94	HUMAN	P61026	P61026	Ras-related protein Rab-10
1297	20111221_HMoon_PC3silac_pro_2_6.9307.9312.2	2	11.27	11.2745	0.01	0.006	1	71		127220		24	(K)LVAIVDVIDQNR(A)		1.33364	0.91	677.886	1354.77	-0.0036	-2.6	23545.5	11.15	HUMAN	P50914	P50914	60S ribosomal protein L14
1607	20111221_HMoon_PC3silac_pro_2_4.4085.4203.2	2	10.58	10.5774	0.01	0.007	1	64.5		8826455		127	(K)GVPLYR(H)	R:SILAC 2 (Arg 0-6Da Lys 0-4Da)-heavy	1.33364	1	355.719	710.429	0.001	1.4	47510.4	7.04	HUMAN	P06733	P06733|P13929	Alpha-enolase
614	20111221_HMoon_PC3silac_pro_1_3.7909.8024.2	2	13.34	13.3444	<0.1%	<0.1%	1	68.1		1887754		393	(R)GSTAPVGGGAFPTIVER(E)		1.3336	0.96	808.429	1615.84	0.0075	4.6	48519.8	4.95	HUMAN	Q15084	Q15084	Protein disulfide-isomerase A6
724	20111221_HMoon_PC3silac_pro_3_5.9204.9367.2	2	13.22	13.2223	<0.1%	<0.1%	1	76.1		1636688		241	(K)SYELPDGQVITIGNER(F)		1.33333	0.87	895.955	1790.89	0.0106	5.9	42407.6	5.24	HUMAN	P62736	P62736|Q562R1|Q9BYX7|P60709|P68032|P63261|P63267|P68133|Q6S8J3|A5A3E0	Actin, aortic smooth muscle
1068	20111221_HMoon_PC3silac_pro_3_5.10044.10146.2	2	12.24	12.2417	<0.1%	<0.1%	1	72.1		1268296		71	(K)VPADTEVVCAPPTAYIDFAR(Q)	C:Carbamidomethylation	1.33333	0.99	1096.55	2192.07	0.0285	13	31075.7	5.65	HUMAN	P60174	P60174	Triosephosphate isomerase
1133	20111221_HMoon_PC3silac_pro_3_5.10145.10160.2	2	12.08	12.0794	<0.1%	<0.1%	1	68.3		813707		71	(K)VPADTEVVCAPPTAYIDFAR(Q)	C:Carbamidomethylation<br>R:SILAC 2 (Arg 0-6Da Lys 0-4Da)-heavy	1.33333	0.95	1099.55	2198.09	0.0034	1.5	31075.7	5.65	HUMAN	P60174	P60174	Triosephosphate isomerase
1258	20111221_HMoon_PC3silac_pro_3_5.7753.7853.2	2	11.72	11.7226	<0.1%	<0.1%	1	74.7		3018622		89	(K)LAFVIR(I)		1.33333	1	359.736	718.461	0.0031	4.3	29282.3	10.71	HUMAN	P18124	P18124	60S ribosomal protein L7
161	20111221_HMoon_PC3silac_pro_1_4.7739.7862.2	2	16.18	16.1803	<0.1%	<0.1%	1	64.2		21770886		235	(R)VPTANVSVVDLTCR(L)	C:Carbamidomethylation	1.33253	1	765.907	1530.8	0.0129	8.4	36223.7	8.79	HUMAN	P04406	P04406	Glyceraldehyde-3-phosphate dehydrogenase
1186	20111221_HMoon_PC3silac_pro_1_5.8431.8533.2	2	11.62	11.6225	0.007	<0.1%	1	82.1		4295569		124	(K)LILFPR(K)		1.33253	0.99	379.751	758.492	0.0024	3.2	24318.1	11.71	HUMAN	P26373	P26373	60S ribosomal protein L13
922	20111221_HMoon_PC3silac_pro_3_7.4875.4981.3	3	12.63	12.6312	<0.1%	<0.1%	1	75.6		3745021		9	(K)TPVEPEVAIHR(I)		1.33227	0.99	416.564	1247.67	0.0035	2.8	13486.6	10.18	HUMAN	P60866	P60866	40S ribosomal protein S20
1076	20111221_HMoon_PC3silac_pro_3_6.10498.10584.3	3	12.22	12.2159	<0.1%	<0.1%	1	77		1357014		81	(R)DYLHLPPEIVPATLR(R)		1.33227	0.96	578.661	1733.96	0.0109	6.3	18897.4	10.15	HUMAN	P46783	P46783	40S ribosomal protein S10
1334	20111221_HMoon_PC3silac_pro_1_3.10799.10930.2	2	11.27	11.2698	0.007	0.002	1	61.3		7234092		65	(R)AVFVDLEPTVIDEVR(T)	R:SILAC 2 (Arg 0-6Da Lys 0-4Da)-heavy	1.33147	0.98	854.482	1707.93	0.0312	18.3	50819.4	4.94	HUMAN	Q71U36	Q71U36|P68363|Q9BQE3	Tubulin alpha-1A chain
1390	20111221_HMoon_PC3silac_pro_1_2.13786.13859.3	3	11.14	11.1394	0.007	0.002	1	63.5		483626		642	(K)IDLRPVLGEGVPILASFLR(K)	R:SILAC 2 (Arg 0-6Da Lys 0-4Da)-heavy	1.33147	0.97	693.094	2077.26	0.0116	5.6	138085	5.52	HUMAN	Q86VP6	Q86VP6	Cullin-associated NEDD8-dissociated protein 1
1268	20111221_HMoon_PC3silac_pro_3_3.11188.11256.3	3	11.7	11.7001	0.01	<0.1%	1	62.4		4147992		104	(K)GHYTEGAELVDSVLDVVR(K)	R:SILAC 2 (Arg 0-6Da Lys 0-4Da)-heavy	1.33121	0.98	655.677	1965	0.0142	7.2	50305.5	4.78	HUMAN	Q13885	Q13885|Q9BVA1|Q13509|P68371|P07437	Tubulin beta-2A chain
1609	20111221_HMoon_PC3silac_pro_3_5.8822.8976.2	2	10.88	10.8797	0.01	0.002	1	69.1		1439285		25	(K)LLLGAGAVAYGVR(E)		1.33121	0.92	630.37	1259.75	-0.0143	-11.4	33295.8	9.83	HUMAN	Q99623	Q99623	Prohibitin-2
245	20111221_HMoon_PC3silac_pro_2_7.5357.5363.2	2	15.04	15.0402	<0.1%	<0.1%	1	73.6		978776		129	(R)IEDVTPIPSDSTR(R)		1.33119	0.98	715.365	1429.72	0.0052	3.6	16443.6	10.45	HUMAN	P62263	P62263	40S ribosomal protein S14
894	20111221_HMoon_PC3silac_pro_2_4.12752.12858.3	3	12.33	12.3265	0.01	0.002	1	67.8		222398		230	(R)LISQIVSSITASLR(F)		1.33119	0.97	496.636	1487.88	0.0149	10	50835.4	4.94	HUMAN	P68363	P68363|Q9BQE3|P68366|Q9H853|Q9NY65	Tubulin alpha-1B chain
1601	20111221_HMoon_PC3silac_pro_2_2.9673.9676.2	2	10.59	10.5928	0.01	0.007	1	64.4		281227		749	(K)VALLDVFR(E)	R:SILAC 2 (Arg 0-6Da Lys 0-4Da)-heavy	1.33119	0.99	469.796	938.577	0.0084	9	91606.8	5.53	HUMAN	P25205	P25205	DNA replication licensing factor MCM3
102	20111221_HMoon_PC3silac_pro_1_6.11418.11487.2	2	17.04	17.0391	<0.1%	<0.1%	1	76.4		193786		162	(K)AFLTLAEDILR(K)		1.3304	0.99	631.362	1261.71	0.0021	1.6	22768.7	8.94	HUMAN	P61026	P61026	Ras-related protein Rab-10
1108	20111221_HMoon_PC3silac_pro_1_3.14214.14270.2	2	11.81	11.8071	0.006	<0.1%	1	68.2		472045		424	(K)ILLANFLAQTEALMR(G)	R:SILAC 2 (Arg 0-6Da Lys 0-4Da)-heavy	1.3304	0.93	855.493	1709.97	0.0079	4.6	63374.2	8.64	HUMAN	P06744	P06744	Glucose-6-phosphate isomerase
935	20111221_HMoon_PC3silac_pro_3_3.12088.12225.3	3	12.6	12.5999	<0.1%	<0.1%	1	72.5		1567031		230	(R)LISQIVSSITASLR(F)	R:SILAC 2 (Arg 0-6Da Lys 0-4Da)-heavy	1.33015	0.97	498.641	1493.9	0.0094	6.3	50835.4	4.94	HUMAN	P68363	P68363|Q9BQE3|P68366|Q9H853|Q9NY65	Tubulin alpha-1B chain
1967	20111221_HMoon_PC3silac_pro_3_7.8291.8314.2	2	10.14	10.1415	0.03	0.007	1	64.3		539556		76	(R)DSLLQDGEFSmDLR(T)	R:SILAC 2 (Arg 0-6Da Lys 0-4Da)-heavy m:Oxidized methionine	1.33015	0.97	824.385	1631.77	15.996	0.7	15225.1	8.86	HUMAN	P07737	P07737	Profilin-1
673	20111221_HMoon_PC3silac_pro_2_1.11592.11662.2	2	13.03	13.0302	<0.1%	<0.1%	1	65.3		145253		781	(R)FDFVHDLVLYLYR(N)	R:SILAC 2 (Arg 0-6Da Lys 0-4Da)-heavy	1.32996	0.99	853.455	1705.9	-0.0015	-0.9	193380	5.48	HUMAN	Q00610	Q00610	Clathrin heavy chain 1
890	20111221_HMoon_PC3silac_pro_2_1.10164.10239.2	2	12.34	12.3371	0.01	0.002	1	71.3		2801494		857	(K)LLLPWLEAR(I)		1.32996	0.99	555.84	1110.67	0.0051	4.6	193380	5.48	HUMAN	Q00610	Q00610	Clathrin heavy chain 1
1628	20111221_HMoon_PC3silac_pro_3_5.11168.11267.3	3	10.84	10.841	0.01	0.003	1	61.4		1862108		226	(K)HLYTLDGGDIINALCFSPNR(Y)	C:Carbamidomethylation	1.32909	0.86	759.387	2276.11	0.0324	14.2	35532.5	7.94	HUMAN	P63244	P63244	Guanine nucleotide-binding protein subunit beta-2-like 1
278	20111221_HMoon_PC3silac_pro_2_3.6540.6672.2	2	14.85	14.8466	<0.1%	<0.1%	1	73.2		4919695		85	(K)YYVTIIDAPGHR(D)		1.32874	0.97	702.87	1404.73	0.0065	4.6	50482.3	9.31	HUMAN	P68104	P68104|Q5VTE0	Elongation factor 1-alpha 1
355	20111221_HMoon_PC3silac_pro_2_3.6293.6316.3	3	14.29	14.2937	<0.1%	<0.1%	1	77.4		1224603		97	(K)LVQDVANNTNEEAGDGTTTATVLAR(S)		1.32874	0.91	854.095	2560.25	0.0213	8.3	61224.7	5.7	HUMAN	P10809	P10809	60 kDa heat shock protein, mitochondrial
1631	20111221_HMoon_PC3silac_pro_2_3.3699.3813.2	2	10.52	10.5164	0.01	0.007	1	64.5		6697623		127	(K)GVPLYR(H)		1.32874	0.95	352.707	704.409	-0.0021	-2.9	47510.4	7.04	HUMAN	P06733	P06733|P13929	Alpha-enolase
33	20111221_HMoon_PC3silac_pro_1_3.12618.12718.3	3	18.82	18.8187	<0.1%	<0.1%	1	84.5		2595407		220	(K)DGNASGTTLLEALDCILPPTRPTDKPLR(L)	C:Carbamidomethylation	1.32827	0.93	1007.87	3021.57	0.0188	6.2	50482.3	9.31	HUMAN	P68104	P68104|Q5VTE0	Elongation factor 1-alpha 1
217	20111221_HMoon_PC3silac_pro_2_4.8712.8743.2	2	15.23	15.2345	<0.1%	<0.1%	1	62.2		3285185		112	(K)GVVPLAGTDGETTTQGLDGLSER(C)		1.32752	0.91	1137.07	2273.13	0.0084	3.7	39854.5	6.42	HUMAN	P09972	P09972	Fructose-bisphosphate aldolase C
910	20111221_HMoon_PC3silac_pro_1_2.12594.12594.2	2	12.35	12.3532	<0.1%	<0.1%	1	71.7		130962		308	(R)LLVPLVPDLQDVAQLR(S)		1.32721	0.89	895.048	1789.06	0.0295	16.5	123368	5.57	HUMAN	Q9BSJ8	Q9BSJ8	Extended synaptotagmin-1
1526	20111221_HMoon_PC3silac_pro_1_2.8787.8793.2	2	10.8	10.7954	0.02	0.004	1	71.6		7810141		331	(R)ALLFIPR(R)		1.32721	0.99	415.272	829.529	0.0069	8.3	83605	4.97	HUMAN	P08238	P08238	Heat shock protein HSP 90-beta
534	20111221_HMoon_PC3silac_pro_3_5.4211.4218.2	2	13.98	13.9751	<0.1%	<0.1%	1	69.7		2019379		28	(K)SVTEQGAELSNEER(N)	R:SILAC 2 (Arg 0-6Da Lys 0-4Da)-heavy	1.32698	0.95	777.873	1554.73	0.0056	3.6	27915.8	4.73	HUMAN	P63104	P63104	14-3-3 protein zeta/delta
635	20111221_HMoon_PC3silac_pro_3_3.7428.7428.3	3	13.56	13.5647	<0.1%	<0.1%	1	65.3		39163		367	(K)LALDMEIHAYR(K)		1.32698	0.87	444.568	1331.68	0.0112	8.4	74423.5	6.57	HUMAN	P02545	P02545	Prelamin-A/C
733	20111221_HMoon_PC3silac_pro_3_5.9762.9864.2	2	13.2	13.199	<0.1%	<0.1%	1	69.9		871751		123	(K)VPSLVGSFIR(S)		1.32698	0.96	537.822	1074.63	0.0057	5.3	27850.6	6.24	HUMAN	P78417	P78417	Glutathione S-transferase omega-1
1522	20111221_HMoon_PC3silac_pro_3_2.12199.12320.3	3	11.07	11.0651	0.01	0.002	1	71		1021134		413	(R)YQLLQLVEPFGVISNHLILNK(I)		1.32698	0.89	813.467	2438.38	0.0047	1.9	95135	5.87	HUMAN	P43243	P43243	Matrin-3
927	20111221_HMoon_PC3silac_pro_1_3.6658.6664.3	3	12.29	12.2882	0.006	0.001	1	70.1		14841456		31	(R)AVFPSIVGRPR(H)		1.32616	0.97	400.242	1198.71	0.0065	5.5	42407.6	5.24	HUMAN	P62736	P62736|P60709|P68032|P63261|P63267|P68133|Q6S8J3|A5A3E0|P0CG38	Actin, aortic smooth muscle
182	20111221_HMoon_PC3silac_pro_3_8.7953.8018.2	2	16.16	16.1597	<0.1%	<0.1%	1	81.8		501919		76	(R)DSLLQDGEFSMDLR(T)		1.32593	0.99	813.381	1625.75	0.007	4.3	15225.1	8.86	HUMAN	P07737	P07737	Profilin-1
1045	20111221_HMoon_PC3silac_pro_3_1.10347.10352.2	2	12.3	12.3024	<0.1%	<0.1%	1	65.5		1849049		857	(K)LLLPWLEAR(I)	R:SILAC 2 (Arg 0-6Da Lys 0-4Da)-heavy	1.32593	1	558.849	1116.69	0.003	2.7	193380	5.48	HUMAN	Q00610	Q00610	Clathrin heavy chain 1
1587	20111221_HMoon_PC3silac_pro_3_5.11916.11997.4	4	10.93	10.9323	0.01	0.002	1	64.9		3311589		25	(R)FHDFLGDSWGILFSHPR(D)		1.32593	1	508.507	2030.99	0.0182	9	25148.6	6	HUMAN	P30041	P30041	Peroxiredoxin-6
619	20111221_HMoon_PC3silac_pro_1_1.10597.10687.3	3	13.33	13.3313	<0.1%	<0.1%	1	71.8		643284		1324	(K)LPLFPEPLHVFAPR(A)		1.3251	0.92	544.986	1632.93	0.0171	10.5	185501	8.45	HUMAN	P26358	P26358	DNA (cytosine-5)-methyltransferase 1
1778	20111221_HMoon_PC3silac_pro_1_2.11783.11857.2	2	10.19	10.1949	0.03	0.007	1	63.7		889049		689	(R)AVPLALALISVSNPR(L)		1.3251	0.96	760.966	1520.92	0.0086	5.7	100940	5.08	HUMAN	Q13200	Q13200	26S proteasome non-ATPase regulatory subunit 2
599	20111221_HMoon_PC3silac_pro_1_3.12689.12777.3	3	13.43	13.429	<0.1%	<0.1%	1	71.4		2787891		230	(R)LISQIVSSITASLR(F)		1.32404	1	496.636	1487.88	0.0137	9.2	50835.4	4.94	HUMAN	P68363	P68363|Q9BQE3|P68366|Q9H853|Q9NY65	Tubulin alpha-1B chain
680	20111221_HMoon_PC3silac_pro_1_3.11896.11993.2	2	13.11	13.1102	<0.1%	<0.1%	1	70.2		1946558		240	(K)VVIGMDVAASEFFR(S)		1.32404	0.92	770.905	1540.78	0.0193	12.5	47510.4	7.04	HUMAN	P06733	P06733	Alpha-enolase
59	20111221_HMoon_PC3silac_pro_2_8.7153.7309.2	2	17.25	17.255	<0.1%	<0.1%	1	77.2		6305321		79	(K)LLCGLLAER(L)	C:Carbamidomethylation	1.32388	0.96	522.799	1044.59	0.0033	3.2	12647.2	8.07	HUMAN	P14174	P14174	Macrophage migration inhibitory factor
880	20111221_HMoon_PC3silac_pro_2_1.9950.10062.3	3	12.36	12.356	0.01	0.002	1	73.1		1014414		803	(R)LHLSGIDANPNALFPPVEFPAPR(G)		1.32388	0.92	824.778	2472.3	0.0166	6.7	276046	6.01	HUMAN	P49327	P49327	Fatty acid synthase
1481	20111221_HMoon_PC3silac_pro_3_7.7461.7467.2	2	11.19	11.1889	0.01	0.001	1	69		1897193		95	(K)TGAAPIIDVVR(S)	R:SILAC 2 (Arg 0-6Da Lys 0-4Da)-heavy	1.32383	0.99	559.336	1117.67	-0.002	-1.8	16675.2	11.3	HUMAN	P46776	P46776	60S ribosomal protein L27a
1652	20111221_HMoon_PC3silac_pro_3_3.11928.12051.2	2	10.79	10.7885	0.01	0.003	1	72.3		3389050		230	(R)LISQIVSSITASLR(F)	R:SILAC 2 (Arg 0-6Da Lys 0-4Da)-heavy	1.32383	0.97	747.457	1493.9	0.0084	5.6	50835.4	4.94	HUMAN	P68363	P68363|Q9BQE3|P68366|Q9H853|Q9NY65	Tubulin alpha-1B chain
442	20111221_HMoon_PC3silac_pro_3_6.12108.12187.2	2	14.38	14.3821	<0.1%	<0.1%	1	81.3		459072		152	(K)INVNEIFYDLVR(Q)	R:SILAC 2 (Arg 0-6Da Lys 0-4Da)-heavy	1.32278	0.99	750.913	1500.82	0.0043	2.9	21329.1	6.4	HUMAN	P62834	P62834|P61224|A6NIZ1	Ras-related protein Rap-1A
913	20111221_HMoon_PC3silac_pro_2_5.10867.10956.2	2	12.29	12.2949	0.01	0.002	1	66.7		772541		134	(K)IIVLGLLPR(G)		1.32267	1	497.351	993.682	0.0136	13.7	25740	5.57	HUMAN	P68402	P68402	Platelet-activating factor acetylhydrolase IB subunit beta
709	20111221_HMoon_PC3silac_pro_1_3.11613.11712.2	2	13.02	13.0195	<0.1%	<0.1%	1	65.1		2809904		240	(K)VVIGMDVAASEFFR(S)	R:SILAC 2 (Arg 0-6Da Lys 0-4Da)-heavy	1.32194	1	773.918	1546.8	0.0256	16.5	47510.4	7.04	HUMAN	P06733	P06733	Alpha-enolase
1160	20111221_HMoon_PC3silac_pro_3_2.12739.12833.3	3	12.02	12.0188	<0.1%	<0.1%	1	64.2		323098		642	(K)IDLRPVLGEGVPILASFLR(K)	R:SILAC 2 (Arg 0-6Da Lys 0-4Da)-heavy	1.32174	0.97	693.096	2077.26	0.017	8.2	138085	5.52	HUMAN	Q86VP6	Q86VP6	Cullin-associated NEDD8-dissociated protein 1
1355	20111221_HMoon_PC3silac_pro_3_1.9424.9502.3	3	11.46	11.4625	0.01	<0.1%	1	72.1		1677446		1418	(R)LQQELDDLLVDLDHQR(Q)		1.32174	0.99	650.676	1949.99	0.0217	11.1	227784	5.5	HUMAN	P35579	P35579	Myosin-9
1705	20111221_HMoon_PC3silac_pro_3_2.7212.7308.2	2	10.67	10.6722	0.03	0.003	1	68.8		5978549		149	(K)AILFVPR(R)		1.32174	0.99	408.265	815.514	0.0089	11	57660.2	6.38	HUMAN	Q9NQH7	Q9NQH7|P07900	Probable Xaa-Pro aminopeptidase 3
1938	20111221_HMoon_PC3silac_pro_3_5.13373.13442.2	2	10.18	10.1808	0.03	0.007	1	61.9		190299		142	(R)ASITPGTILIILTGR(H)		1.32174	1	763.471	1525.93	0.0033	2.2	32784.4	10.62	HUMAN	Q02878	Q02878	60S ribosomal protein L6
315	20111221_HMoon_PC3silac_pro_2_6.11752.11758.3	3	14.57	14.5668	<0.1%	<0.1%	1	80.7		84120		152	(K)INVNEIFYDLVR(Q)	R:SILAC 2 (Arg 0-6Da Lys 0-4Da)-heavy	1.32146	0.96	500.943	1500.82	0.0001	0.1	21329.1	6.4	HUMAN	P62834	P62834|P61224|A6NIZ1	Ras-related protein Rap-1A
886	20111221_HMoon_PC3silac_pro_2_3.13568.13656.3	3	12.35	12.3455	0.01	0.002	1	69.8		143617		424	(K)ILLANFLAQTEALMR(G)	R:SILAC 2 (Arg 0-6Da Lys 0-4Da)-heavy	1.32146	0.9	570.664	1709.97	0.0072	4.2	63374.2	8.64	HUMAN	P06744	P06744	Glucose-6-phosphate isomerase
1569	20111221_HMoon_PC3silac_pro_1_4.3244.3371.2	2	10.7	10.7039	0.02	0.004	1	72.7		20421774		183	(R)IDIAGR(D)		1.32089	1	322.692	644.373	0.0037	5.8	42727.1	6.19	HUMAN	P61163	P61163|P61160|P62736|Q562R1|Q9BYX7|P60709|P68032|P63261|P63267|P68133|Q6S8J3|A5A3E0|P0CG38|P0CG39	Alpha-centractin
1595	20111221_HMoon_PC3silac_pro_1_1.9622.9712.2	2	10.65	10.651	0.02	0.005	1	61.3		988559		164	(K)WLLLTGISAQQNR(V)		1.32089	0.97	750.422	1499.83	0.0032	2.2	193380	5.48	HUMAN	Q00610	Q00610	Clathrin heavy chain 1
1515	20111221_HMoon_PC3silac_pro_3_1.11616.11686.3	3	11.09	11.0866	0.01	0.003	1	63.1		287701		781	(R)FDFVHDLVLYLYR(N)		1.3207	0.99	567.3	1699.88	0.0012	0.7	193380	5.48	HUMAN	Q00610	Q00610	Clathrin heavy chain 1
1656	20111221_HMoon_PC3silac_pro_3_6.7861.7966.2	2	10.79	10.789	0.01	0.003	1	64.8		2660368		71	(R)LFEGNALLR(R)	R:SILAC 2 (Arg 0-6Da Lys 0-4Da)-heavy	1.3207	1	519.807	1038.6	0.0023	2.3	22648.1	10.75	HUMAN	P46781	P46781	40S ribosomal protein S9
1638	20111221_HMoon_PC3silac_pro_1_6.9346.9346.2	2	10.56	10.5638	0.02	0.005	1	71.7		626548		76	(R)DSLLQDGEFSMDLR(T)		1.31984	0.94	813.385	1625.75	0.0148	9.1	15225.1	8.86	HUMAN	P07737	P07737	Profilin-1
1548	20111221_HMoon_PC3silac_pro_3_4.8948.9073.2	2	11.02	11.0202	0.01	0.002	1	66.8		3866030		292	(K)DLYANTVLSGGTTmYPGIADR(M)	m:Oxidized methionine	1.31965	0.99	1116.05	2215.07	16.0222	12.2	42078.3	5.29	HUMAN	P60709	P60709|P63261	Actin, cytoplasmic 1
925	20111221_HMoon_PC3silac_pro_2_2.10487.10585.2	2	12.24	12.2383	0.01	0.002	1	67.3		453493		529	(K)SLLDFLPR(E)		1.31905	0.98	480.782	960.551	0.006	6.3	119863	6.74	HUMAN	P53992	P53992	Protein transport protein Sec24C
1028	20111221_HMoon_PC3silac_pro_1_5.9862.9958.2	2	12	11.9987	0.006	<0.1%	1	69.7		1964637		71	(K)VPADTEVVCAPPTAYIDFAR(Q)	C:Carbamidomethylation	1.31879	0.99	1096.55	2192.07	0.0165	7.5	31075.7	5.65	HUMAN	P60174	P60174	Triosephosphate isomerase
1174	20111221_HMoon_PC3silac_pro_1_1.12714.12783.3	3	11.63	11.6272	0.007	<0.1%	1	66.5		259037		2483	(R)TLLEGSGLESIISIIHSSLAEPR(V)	R:SILAC 2 (Arg 0-6Da Lys 0-4Da)-heavy	1.31879	0.98	810.123	2428.34	0.0161	6.6	276046	6.01	HUMAN	P49327	P49327	Fatty acid synthase
303	20111221_HMoon_PC3silac_pro_3_3.11140.11242.3	3	15.13	15.1328	<0.1%	<0.1%	1	71.9		6423593		104	(K)GHYTEGAELVDSVLDVVR(K)		1.31861	1	653.671	1958.98	0.0158	8	50305.5	4.78	HUMAN	Q13885	Q13885|Q9BVA1|Q13509|P68371|P07437	Tubulin beta-2A chain
785	20111221_HMoon_PC3silac_pro_2_3.7669.7688.2	2	12.66	12.6619	<0.1%	<0.1%	1	61.9		1871254		393	(R)GSTAPVGGGAFPTIVER(E)	R:SILAC 2 (Arg 0-6Da Lys 0-4Da)-heavy	1.31785	0.91	811.44	1621.86	0.0091	5.6	48519.8	4.95	HUMAN	Q15084	Q15084	Protein disulfide-isomerase A6
808	20111221_HMoon_PC3silac_pro_2_2.10860.10937.2	2	12.56	12.563	0.01	0.001	1	64.2		491793		857	(K)LLLPWLEAR(I)	R:SILAC 2 (Arg 0-6Da Lys 0-4Da)-heavy	1.31785	0.98	558.85	1116.69	0.0054	4.8	193380	5.48	HUMAN	Q00610	Q00610	Clathrin heavy chain 1
1454	20111221_HMoon_PC3silac_pro_2_4.4080.4278.2	2	10.93	10.935	0.01	0.006	1	64.2		9803363		127	(K)GVPLYR(H)		1.31785	0.99	352.708	704.409	0.0005	0.8	47510.4	7.04	HUMAN	P06733	P06733|P13929	Alpha-enolase
1686	20111221_HMoon_PC3silac_pro_1_7.6464.6537.3	3	10.45	10.4523	0.02	0.007	1	63		619651		44	(K)HGYIGEFEIIDDHR(A)		1.31775	1	567.609	1700.8	0.0097	5.7	14953.4	10.42	HUMAN	P62244	P62244	40S ribosomal protein S15a
1835	20111221_HMoon_PC3silac_pro_1_4.11414.11504.2	2	10.05	10.0478	0.03	0.008	1	67.6		2002262		23	(K)LFIGGLSFETTEESLR(N)		1.31775	0.92	899.97	1798.92	0.0114	6.3	37486.1	9.03	HUMAN	P22626	P22626	Heterogeneous nuclear ribonucleoproteins A2/B1
350	20111221_HMoon_PC3silac_pro_1_4.7500.7631.2	2	14.66	14.6623	<0.1%	<0.1%	1	63.8		26525859		235	(R)VPTANVSVVDLTCR(L)	C:Carbamidomethylation	1.31671	1	765.904	1530.8	0.0061	4	36223.7	8.79	HUMAN	P04406	P04406	Glyceraldehyde-3-phosphate dehydrogenase
584	20111221_HMoon_PC3silac_pro_1_7.3719.3736.2	2	13.5	13.4968	<0.1%	<0.1%	1	65.9		119353		56	(R)AGELTEDEVER(V)	R:SILAC 2 (Arg 0-6Da Lys 0-4Da)-heavy	1.31671	0.99	627.305	1253.6	0.008	6.4	17718.4	10.99	HUMAN	P62269	P62269	40S ribosomal protein S18
582	20111221_HMoon_PC3silac_pro_2_4.6393.6418.2	2	13.31	13.3062	<0.1%	<0.1%	1	74		2861399		84	(R)IASLEVENQSLR(G)		1.31665	0.86	679.867	1358.73	-0.0009	-0.7	31235.4	4.9	HUMAN	P29692	P29692	Elongation factor 1-delta
945	20111221_HMoon_PC3silac_pro_2_4.8336.8339.2	2	12.18	12.1836	0.01	0.002	1	71.7		1547475		326	(R)IAAAILNTPDLR(K)	R:SILAC 2 (Arg 0-6Da Lys 0-4Da)-heavy	1.31665	0.98	637.385	1273.76	0.0067	5.3	47916.2	9.44	HUMAN	P00505	P00505	Aspartate aminotransferase, mitochondrial
1545	20111221_HMoon_PC3silac_pro_2_5.6534.6600.2	2	10.72	10.723	0.01	0.007	1	67.5		6616631		91	(K)LVIITAGAR(Q)	R:SILAC 2 (Arg 0-6Da Lys 0-4Da)-heavy	1.31665	1	460.307	919.603	0.0037	4	36973.3	8.77	HUMAN	P00338	P00338	L-lactate dehydrogenase A chain
1737	20111221_HMoon_PC3silac_pro_2_5.11707.11792.4	4	10.28	10.2817	0.02	0.008	1	63		1109196		25	(R)FHDFLGDSWGILFSHPR(D)		1.31665	1	508.506	2030.99	0.0146	7.2	25148.6	6	HUMAN	P30041	P30041	Peroxiredoxin-6
512	20111221_HMoon_PC3silac_pro_3_7.11063.11131.2	2	14.06	14.0572	<0.1%	<0.1%	1	72.9		366265		50	(K)TTPDVIFVFGFR(T)		1.31654	0.99	699.876	1398.74	0.0027	1.9	15422.9	10.79	HUMAN	P62847	P62847	40S ribosomal protein S24
687	20111221_HMoon_PC3silac_pro_3_4.6913.7080.2	2	13.35	13.3529	<0.1%	<0.1%	1	69		5988963		85	(K)YYVTIIDAPGHR(D)	R:SILAC 2 (Arg 0-6Da Lys 0-4Da)-heavy	1.31654	1	705.884	1410.75	0.014	9.9	50482.3	9.31	HUMAN	P68104	P68104|Q5VTE0	Elongation factor 1-alpha 1
2010	20111221_HMoon_PC3silac_pro_3_7.7875.7976.2	2	10.02	10.0242	0.07	0.008	1	70.1		2290394		58	(R)LFAFVR(F)		1.31654	0.99	376.727	752.445	0.0008	1	16058.8	5.54	HUMAN	Q14019	Q14019	Coactosin-like protein
188	20111221_HMoon_PC3silac_pro_1_5.8335.8447.2	2	15.83	15.8328	<0.1%	<0.1%	1	87		1553262		78	(R)IIDVVYNASNNELVR(T)		1.31566	0.98	859.965	1718.91	0.0149	8.7	24490	10.56	HUMAN	P62241	P62241	40S ribosomal protein S8
1497	20111221_HMoon_PC3silac_pro_1_5.8982.9013.2	2	10.89	10.8911	0.02	0.004	1	69		1167232		104	(K)LTVEDPVTVEYITR(F)	R:SILAC 2 (Arg 0-6Da Lys 0-4Da)-heavy	1.31566	0.95	820.947	1640.88	0.002	1.2	28700.4	9.26	HUMAN	Q8TAA3	Q8TAA3|O14818	Proteasome subunit alpha type-7-like
678	20111221_HMoon_PC3silac_pro_3_3.12118.12213.2	2	13.38	13.3844	<0.1%	<0.1%	1	74.3		2396073		230	(R)LISQIVSSITASLR(F)	R:SILAC 2 (Arg 0-6Da Lys 0-4Da)-heavy	1.3155	0.94	747.459	1493.9	0.0108	7.2	50835.4	4.94	HUMAN	P68363	P68363|Q9BQE3|P68366|Q9H853|Q9NY65	Tubulin alpha-1B chain
1568	20111221_HMoon_PC3silac_pro_3_4.8468.8472.2	2	10.96	10.9566	0.01	0.002	1	84.8		1687448		241	(K)SYELPDGQVITIGNER(F)	R:SILAC 2 (Arg 0-6Da Lys 0-4Da)-heavy	1.3155	0.96	898.977	1796.91	0.0353	19.6	42407.6	5.24	HUMAN	P62736	P62736|Q562R1|Q9BYX7|P60709|P68032|P63261|P63267|P68133|Q6S8J3|A5A3E0	Actin, aortic smooth muscle
788	20111221_HMoon_PC3silac_pro_2_3.11159.11291.2	2	12.65	12.6503	0.01	0.001	1	63.9		3617615		65	(R)AVFVDLEPTVIDEIR(N)		1.31545	0.99	858.474	1715.92	0.0187	10.9	50665.2	4.94	HUMAN	P68366	P68366	Tubulin alpha-4A chain
1245	20111221_HMoon_PC3silac_pro_2_6.8670.8705.4	4	11.38	11.3754	0.01	0.005	1	64.2		344012		39	(K)YVATLGVEVHPLVFHTNR(G)		1.31545	0.98	513.787	2052.1	0.0228	11.1	24593.8	7.03	HUMAN	P62826	P62826	GTP-binding nuclear protein Ran
1302	20111221_HMoon_PC3silac_pro_2_1.6604.6687.2	2	11.26	11.2625	0.01	0.006	1	66.7		2445328		746	(K)ALELDSNLYR(I)		1.31545	0.95	597.316	1193.62	0.0088	7.4	227784	5.5	HUMAN	P35579	P35579	Myosin-9
1333	20111221_HMoon_PC3silac_pro_1_1.12145.12202.3	3	11.27	11.2737	0.007	0.002	1	72.8		107332		1960	(K)ILPEIIPILEEGLR(S)		1.31462	0.92	535.659	1604.96	-0.0009	-0.6	295149	7.4	HUMAN	Q92616	Q92616	Translational activator GCN1
1418	20111221_HMoon_PC3silac_pro_1_5.7193.7306.2	2	11.07	11.0741	0.02	0.002	1	69		3233243		79	(K)TAVVVGTITDDVR(V)	R:SILAC 2 (Arg 0-6Da Lys 0-4Da)-heavy	1.31462	0.98	676.382	1351.75	0.0046	3.4	21748.2	11.84	HUMAN	Q07020	Q07020	60S ribosomal protein L18
835	20111221_HMoon_PC3silac_pro_3_3.10278.10390.2	2	12.85	12.8457	<0.1%	<0.1%	1	65.1		4690687		65	(R)AVFVDLEPTVIDEVR(T)	R:SILAC 2 (Arg 0-6Da Lys 0-4Da)-heavy	1.31447	0.97	854.472	1707.93	0.0102	6	50819.4	4.94	HUMAN	Q71U36	Q71U36|P68363|Q9BQE3	Tubulin alpha-1A chain
1538	20111221_HMoon_PC3silac_pro_3_7.8463.8561.3	3	11.04	11.0424	0.01	0.002	1	66.7		1182605		56	(R)IIPGFMCQGGDFTR(H)	C:Carbamidomethylation<br>R:SILAC 2 (Arg 0-6Da Lys 0-4Da)-heavy	1.31447	0.98	535.599	1604.77	0.0163	10.2	18409.7	9.66	HUMAN	Q9Y536	Q9Y536|P62937	Peptidylprolyl cis-trans isomerase A-like 4A/B/C
1681	20111221_HMoon_PC3silac_pro_3_2.13401.13401.2	2	10.72	10.7179	0.03	0.003	1	66.3		100958		924	(K)NGFLNLALPFFGFSEPLAAPR(H)		1.31447	0.93	1139.61	2278.2	0.0052	2.3	118931	5.49	HUMAN	P22314	P22314	Ubiquitin-like modifier-activating enzyme 1
115	20111221_HMoon_PC3silac_pro_2_5.5874.5900.2	2	16.31	16.3107	<0.1%	<0.1%	1	75.3		1394115		28	(R)ELAEDGYSGVEVR(V)	R:SILAC 2 (Arg 0-6Da Lys 0-4Da)-heavy	1.31426	0.97	715.352	1429.69	0.0074	5.2	26859	9.86	HUMAN	P23396	P23396	40S ribosomal protein S3
1623	20111221_HMoon_PC3silac_pro_2_6.7121.7300.2	2	10.54	10.5396	0.01	0.007	1	70.4		3711681		141	(R)QITVNDLPVGR(S)	R:SILAC 2 (Arg 0-6Da Lys 0-4Da)-heavy	1.31426	0.99	609.354	1217.69	0.0055	4.5	22338.2	8.65	HUMAN	Q06830	Q06830|P32119	Peroxiredoxin-1
1781	20111221_HMoon_PC3silac_pro_1_4.7201.7313.2	2	10.19	10.1874	0.03	0.008	1	66.6		5256661		224	(R)VLDELTLAR(A)		1.31359	0.92	515.308	1029.59	0.0144	14	51902.9	5.09	HUMAN	P02533	P02533|P19012|P08779|Q04695|P08727	Keratin, type I cytoskeletal 14
873	20111221_HMoon_PC3silac_pro_3_3.10312.10416.3	3	12.77	12.7693	<0.1%	<0.1%	1	67.2		1511551		65	(R)AVFVDLEPTVIDEVR(T)	R:SILAC 2 (Arg 0-6Da Lys 0-4Da)-heavy	1.31343	0.99	569.984	1707.93	0.0103	6.1	50819.4	4.94	HUMAN	Q71U36	Q71U36|P68363|Q9BQE3	Tubulin alpha-1A chain
913	20111221_HMoon_PC3silac_pro_3_7.3564.3612.2	2	12.65	12.65	<0.1%	<0.1%	1	71.6		315488		70	(R)LECVEPNCR(S)	C:Carbamidomethylation	1.31343	0.95	588.763	1176.51	0.0041	3.5	12725.9	11.2	HUMAN	P83881	P83881|Q969Q0	60S ribosomal protein L36a
1300	20111221_HMoon_PC3silac_pro_3_6.11292.11362.3	3	11.62	11.6172	0.01	<0.1%	1	70.6		635490		117	(K)LPFTPLSYIQGLSHR(N)	R:SILAC 2 (Arg 0-6Da Lys 0-4Da)-heavy	1.31343	0.99	578.996	1734.96	0.0105	6	21402.8	10.03	HUMAN	Q9UM00	Q9UM00	Transmembrane and coiled-coil domain-containing protein 1
212	20111221_HMoon_PC3silac_pro_2_1.12232.12307.3	3	15.28	15.2808	<0.1%	<0.1%	1	70.5		187782		2126	(R)DLVEAVAHILGIR(D)	R:SILAC 2 (Arg 0-6Da Lys 0-4Da)-heavy	1.31307	0.95	471.286	1411.84	0.0056	4	276046	6.01	HUMAN	P49327	P49327	Fatty acid synthase
566	20111221_HMoon_PC3silac_pro_2_4.8185.8191.2	2	13.36	13.3625	<0.1%	<0.1%	1	65.5		1192768		59	(R)DIICQIAYAR(I)	C:Carbamidomethylation<br>R:SILAC 2 (Arg 0-6Da Lys 0-4Da)-heavy	1.31307	0.98	614.832	1228.64	0.0109	8.9	34590.2	9.84	HUMAN	P46777	P46777	60S ribosomal protein L5
1468	20111221_HMoon_PC3silac_pro_2_1.12054.12143.3	3	10.89	10.8869	0.01	0.006	1	62.1		378317		2483	(R)TLLEGSGLESIISIIHSSLAEPR(V)		1.31307	0.99	808.117	2422.32	0.0171	7	276046	6.01	HUMAN	P49327	P49327	Fatty acid synthase
71	20111221_HMoon_PC3silac_pro_1_6.8746.8750.2	2	17.53	17.5342	<0.1%	<0.1%	1	67.9		4163891		56	(R)IIPGFMCQGGDFTR(H)	C:Carbamidomethylation	1.31255	0.96	799.885	1598.74	0.0165	10.3	18409.7	9.66	HUMAN	Q9Y536	Q9Y536|P62937	Peptidylprolyl cis-trans isomerase A-like 4A/B/C
433	20111221_HMoon_PC3silac_pro_1_6.10777.10850.2	2	14.19	14.1884	<0.1%	<0.1%	1	71.8		363903		85	(R)IASGLGLAWIVGR(V)	R:SILAC 2 (Arg 0-6Da Lys 0-4Da)-heavy	1.31255	1	659.901	1318.79	0.0012	0.9	16744.2	9.8	HUMAN	O14880	O14880	Microsomal glutathione S-transferase 3
899	20111221_HMoon_PC3silac_pro_1_5.7183.7289.2	2	12.39	12.388	<0.1%	<0.1%	1	76		4070303		79	(K)TAVVVGTITDDVR(V)		1.31255	0.99	673.372	1345.73	0.0046	3.4	21748.2	11.84	HUMAN	Q07020	Q07020	60S ribosomal protein L18
1011	20111221_HMoon_PC3silac_pro_1_4.14027.14031.3	3	12.04	12.0407	0.006	<0.1%	1	67		341280		331	(R)FGAQLAHIQALISGIEAQLGDVR(A)		1.31255	1	803.113	2407.31	0.0164	6.8	44105.2	5.04	HUMAN	P08727	P08727	Keratin, type I cytoskeletal 19
1143	20111221_HMoon_PC3silac_pro_1_3.6931.6931.2	2	11.73	11.7285	0.006	<0.1%	1	63.6		4589807		85	(K)YYVTIIDAPGHR(D)		1.31255	0.97	702.872	1404.73	0.0101	7.2	50482.3	9.31	HUMAN	P68104	P68104|Q5VTE0	Elongation factor 1-alpha 1
1685	20111221_HMoon_PC3silac_pro_3_4.3634.3742.2	2	10.71	10.7105	0.03	0.003	1	72		4684008		183	(R)IDIAGR(D)		1.3124	1	322.692	644.373	0.0037	5.8	42727.1	6.19	HUMAN	P61163	P61163|P61160|P62736|Q562R1|Q9BYX7|P60709|P68032|P63261|P63267|P68133|Q6S8J3|A5A3E0|P0CG38|P0CG39	Alpha-centractin
57	20111221_HMoon_PC3silac_pro_2_8.7322.7329.2	2	17.3	17.3003	<0.1%	<0.1%	1	71.7		4140140		79	(K)LLCGLLAER(L)	C:Carbamidomethylation	1.31188	0.95	522.799	1044.59	0.0033	3.2	12647.2	8.07	HUMAN	P14174	P14174	Macrophage migration inhibitory factor
438	20111221_HMoon_PC3silac_pro_2_8.7538.7559.2	2	13.88	13.8809	<0.1%	<0.1%	1	70.4		231596		33	(R)IQYQLVDISQDNALR(D)		1.31188	0.96	888.464	1775.93	-0.0083	-4.7	10494.6	4.82	HUMAN	Q9H299	Q9H299	SH3 domain-binding glutamic acid-rich-like protein 3
535	20111221_HMoon_PC3silac_pro_2_1.12146.12151.3	3	13.46	13.4603	<0.1%	<0.1%	1	68		258263		2483	(R)TLLEGSGLESIISIIHSSLAEPR(V)	R:SILAC 2 (Arg 0-6Da Lys 0-4Da)-heavy	1.31188	0.97	810.122	2428.34	0.0125	5.2	276046	6.01	HUMAN	P49327	P49327	Fatty acid synthase
815	20111221_HMoon_PC3silac_pro_2_4.3844.3850.2	2	12.55	12.5508	0.01	0.002	1	65.3		1295853		157	(R)LSVDYGK(K)		1.31188	0.99	391.21	781.409	0.0037	4.7	50819.4	4.94	HUMAN	Q71U36	Q71U36|P68363|Q9BQE3|Q13748|P68366	Tubulin alpha-1A chain
1783	20111221_HMoon_PC3silac_pro_2_2.13972.14059.4	4	10.17	10.1662	0.02	0.008	1	64.4		303780		701	(R)IKEDEDDKTVLDLAVVLFETATLR(S)		1.31188	0.99	684.123	2733.46	0.0129	4.7	92752.5	4.76	HUMAN	P14625	P14625	Endoplasmin
354	20111221_HMoon_PC3silac_pro_1_5.3868.3989.2	2	14.65	14.6516	<0.1%	<0.1%	1	73.9		2865605		28	(K)SVTEQGAELSNEER(N)		1.31151	0.99	774.864	1548.71	0.0069	4.5	27915.8	4.73	HUMAN	P63104	P63104	14-3-3 protein zeta/delta
186	20111221_HMoon_PC3silac_pro_3_5.10298.10428.2	2	16.13	16.134	<0.1%	<0.1%	1	72.3		3399604		234	(K)SYSPYDMLESIR(K)		1.31137	0.99	730.844	1460.67	0.0077	5.3	38831.6	7.7	HUMAN	P07355	P07355|A6NMY6	Annexin A2
282	20111221_HMoon_PC3silac_pro_3_1.8041.8170.3	3	15.33	15.3285	<0.1%	<0.1%	1	74.4		3033300		690	(K)LDPHLVLDQLR(C)		1.31137	1	440.254	1318.75	-0.0009	-0.7	229965	5.44	HUMAN	P35580	P35580|P35579	Myosin-10
787	20111221_HMoon_PC3silac_pro_3_7.7588.7775.2	2	12.99	12.988	<0.1%	<0.1%	1	71.7		2660540		5	(K)GPLQSVQVFGR(K)		1.31137	0.96	594.332	1187.65	0.0044	3.7	16559.1	10.36	HUMAN	P62249	P62249	40S ribosomal protein S16
1588	20111221_HMoon_PC3silac_pro_3_5.9846.9851.2	2	10.93	10.9323	0.01	0.002	1	64.2		3885444		98	(K)LPFPIIDDR(N)	R:SILAC 2 (Arg 0-6Da Lys 0-4Da)-heavy	1.31137	0.99	546.317	1091.62	0.0066	6.1	25148.6	6	HUMAN	P30041	P30041	Peroxiredoxin-6
1781	20111221_HMoon_PC3silac_pro_3_3.12679.12749.2	2	10.5	10.4974	0.03	0.005	1	63.7		404216		452	(R)LGANSLLDLVVFGR(A)	R:SILAC 2 (Arg 0-6Da Lys 0-4Da)-heavy	1.31137	0.95	740.433	1479.86	-0.0038	-2.6	73717.2	7.11	HUMAN	P31040	P31040	Succinate dehydrogenase [ubiquinone] flavoprotein subunit, mitochondrial
1866	20111221_HMoon_PC3silac_pro_3_3.10944.11098.2	2	10.35	10.3496	0.03	0.006	1	68.7		2647675		65	(R)AVFVDLEPTVIDEIR(N)	R:SILAC 2 (Arg 0-6Da Lys 0-4Da)-heavy	1.31137	0.96	861.479	1721.94	0.0082	4.7	50665.2	4.94	HUMAN	P68366	P68366	Tubulin alpha-4A chain
1986	20111221_HMoon_PC3silac_pro_3_5.8450.8549.2	2	10.09	10.0898	0.03	0.007	1	63		1049427		138	(K)IDTIEIITDR(Q)		1.31137	0.95	594.829	1188.65	0.0037	3.1	37486.1	9.03	HUMAN	P22626	P22626	Heterogeneous nuclear ribonucleoproteins A2/B1
142	20111221_HMoon_PC3silac_pro_2_4.7766.7871.2	2	15.93	15.9255	<0.1%	<0.1%	1	62.2		13633965		235	(R)VPTANVSVVDLTCR(L)	C:Carbamidomethylation	1.31069	1	765.908	1530.8	0.0135	8.8	36223.7	8.79	HUMAN	P04406	P04406	Glyceraldehyde-3-phosphate dehydrogenase
105	20111221_HMoon_PC3silac_pro_3_5.8564.8570.2	2	16.97	16.9682	<0.1%	<0.1%	1	88.3		533378		78	(R)IIDVVYNASNNELVR(T)		1.31034	0.97	859.963	1718.91	0.0111	6.5	24490	10.56	HUMAN	P62241	P62241	40S ribosomal protein S8
664	20111221_HMoon_PC3silac_pro_3_6.7225.7324.2	2	13.46	13.4559	<0.1%	<0.1%	1	74.3		3026505		79	(K)TAVVVGTITDDVR(V)		1.31034	1	673.372	1345.73	0.0044	3.2	21748.2	11.84	HUMAN	Q07020	Q07020	60S ribosomal protein L18
692	20111221_HMoon_PC3silac_pro_3_5.11951.11956.3	3	13.33	13.3315	<0.1%	<0.1%	1	66.1		1974941		25	(R)FHDFLGDSWGILFSHPR(D)		1.31034	0.99	677.674	2030.99	0.0194	9.5	25148.6	6	HUMAN	P30041	P30041	Peroxiredoxin-6
1798	20111221_HMoon_PC3silac_pro_3_2.12898.12918.2	2	10.47	10.47	0.03	0.005	1	72.6		107672		231	(K)TAAFLLPILSQIYSDGPGEALR(A)		1.31034	0.97	1166.63	2332.26	0.007	3	73641.5	6.74	HUMAN	O00571	O00571	ATP-dependent RNA helicase DDX3X
397	20111221_HMoon_PC3silac_pro_2_5.12288.12298.2	2	14.06	14.0586	<0.1%	<0.1%	1	74.3		205646		58	(R)TLLWTELFR(G)		1.3095	0.88	589.832	1178.66	-0.0011	-0.9	24218.2	6	HUMAN	O00217	O00217	NADH dehydrogenase [ubiquinone] iron-sulfur protein 8, mitochondrial
587	20111221_HMoon_PC3silac_pro_1_4.3565.3606.2	2	13.48	13.4752	<0.1%	<0.1%	1	75.9		1606408		28	(K)SVTEQGAELSNEER(N)		1.30945	0.99	774.864	1548.71	0.0061	3.9	27915.8	4.73	HUMAN	P63104	P63104	14-3-3 protein zeta/delta
1609	20111221_HMoon_PC3silac_pro_1_2.10992.11094.2	2	10.62	10.6209	0.02	0.005	1	61.6		1572330		175	(K)LDNLVAILDINR(L)	R:SILAC 2 (Arg 0-6Da Lys 0-4Da)-heavy	1.30945	1	687.91	1374.81	0.0079	5.7	68561.1	7.82	HUMAN	P29401	P29401	Transketolase
645	20111221_HMoon_PC3silac_pro_3_8.6564.6631.2	2	13.53	13.5336	<0.1%	<0.1%	1	74.6		339933		45	(K)LVILANNCPALR(K)	C:Carbamidomethylation<br>R:SILAC 2 (Arg 0-6Da Lys 0-4Da)-heavy	1.30932	0.99	680.398	1359.79	0.0021	1.5	12955	9.87	HUMAN	P62888	P62888	60S ribosomal protein L30
1215	20111221_HMoon_PC3silac_pro_3_1.9983.10036.3	3	11.82	11.8187	<0.1%	<0.1%	1	66.1		910827		803	(R)LHLSGIDANPNALFPPVEFPAPR(G)	R:SILAC 2 (Arg 0-6Da Lys 0-4Da)-heavy	1.30932	0.93	826.786	2478.32	0.0208	8.4	276046	6.01	HUMAN	P49327	P49327	Fatty acid synthase
1823	20111221_HMoon_PC3silac_pro_3_4.7835.7859.2	2	10.42	10.4224	0.03	0.005	1	66.7		9885588		235	(R)VPTANVSVVDLTCR(L)	C:Carbamidomethylation<br>R:SILAC 2 (Arg 0-6Da Lys 0-4Da)-heavy	1.30932	0.99	768.919	1536.82	0.0159	10.4	36223.7	8.79	HUMAN	P04406	P04406	Glyceraldehyde-3-phosphate dehydrogenase
603	20111221_HMoon_PC3silac_pro_1_6.7702.7808.2	2	13.42	13.4227	<0.1%	<0.1%	1	73		4260646		5	(K)GPLQSVQVFGR(K)		1.30842	0.92	594.333	1187.65	0.006	5	16559.1	10.36	HUMAN	P62249	P62249	40S ribosomal protein S16
854	20111221_HMoon_PC3silac_pro_1_3.3086.3203.2	2	12.53	12.5289	<0.1%	<0.1%	1	77.2		55183142		331	(K)IIAPPER(K)		1.30842	0.99	398.239	795.472	-0.0024	-3	42407.6	5.24	HUMAN	P62736	P62736|Q562R1|P60709|P68032|P63261|P63267|P68133	Actin, aortic smooth muscle
961	20111221_HMoon_PC3silac_pro_3_2.7169.7272.3	3	12.52	12.5179	<0.1%	<0.1%	1	79.2		6901864		633	(K)HLEINPDHSIIETLR(Q)		1.30829	0.93	596.327	1786.94	0.0215	12	85057.6	4.94	HUMAN	P07900	P07900	Heat shock protein HSP 90-alpha
1563	20111221_HMoon_PC3silac_pro_3_3.9487.9665.2	2	10.98	10.9777	0.01	0.002	1	63.5		5920977		113	(K)EIIDLVLDR(I)	R:SILAC 2 (Arg 0-6Da Lys 0-4Da)-heavy	1.30829	0.99	546.334	1091.64	0.0203	18.6	50819.4	4.94	HUMAN	Q71U36	Q71U36|P68363|Q9BQE3	Tubulin alpha-1A chain
1697	20111221_HMoon_PC3silac_pro_3_7.8433.8535.3	3	10.69	10.6897	0.03	0.003	1	62.2		1507122		56	(R)IIPGFMCQGGDFTR(H)	C:Carbamidomethylation	1.30829	0.96	533.592	1598.74	0.0164	10.2	18409.7	9.66	HUMAN	Q9Y536	Q9Y536|P62937	Peptidylprolyl cis-trans isomerase A-like 4A/B/C
1915	20111221_HMoon_PC3silac_pro_3_4.6013.6018.2	2	10.23	10.2333	0.03	0.007	1	63		1221910		18	(K)ALIAAQYSGAQVR(V)		1.30829	0.92	674.374	1347.74	0.003	2.2	50460.2	6.25	HUMAN	P26641	P26641	Elongation factor 1-gamma
578	20111221_HMoon_PC3silac_pro_3_1.10188.10322.2	2	13.77	13.7748	<0.1%	<0.1%	1	72.3		3309142		857	(K)LLLPWLEAR(I)		1.30727	0.99	555.838	1110.67	0.0025	2.3	193380	5.48	HUMAN	Q00610	Q00610	Clathrin heavy chain 1
594	20111221_HMoon_PC3silac_pro_3_8.7764.7832.2	2	13.72	13.716	<0.1%	<0.1%	1	65.7		363484		79	(K)IPDWFLNR(Q)		1.30727	0.98	530.783	1060.56	0.0021	2	17718.4	10.99	HUMAN	P62269	P62269	40S ribosomal protein S18
1256	20111221_HMoon_PC3silac_pro_3_4.7078.7102.3	3	11.72	11.7171	<0.1%	<0.1%	1	69.4		9571243		85	(K)YYVTIIDAPGHR(D)		1.30727	0.99	468.919	1404.73	0.0148	10.6	50482.3	9.31	HUMAN	P68104	P68104|Q5VTE0	Elongation factor 1-alpha 1
920	20111221_HMoon_PC3silac_pro_2_5.6321.6432.2	2	12.26	12.2621	0.01	0.002	1	75.3		8774238		91	(K)LVIITAGAR(Q)	R:SILAC 2 (Arg 0-6Da Lys 0-4Da)-heavy	1.30714	1	460.307	919.603	0.0037	4	36973.3	8.77	HUMAN	P00338	P00338	L-lactate dehydrogenase A chain
1279	20111221_HMoon_PC3silac_pro_1_1.10571.10717.3	3	11.42	11.4155	0.007	0.002	1	68.8		823396		803	(R)LHLSGIDANPNALFPPVEFPAPR(G)		1.30636	0.97	824.779	2472.3	0.019	7.7	276046	6.01	HUMAN	P49327	P49327	Fatty acid synthase
1574	20111221_HMoon_PC3silac_pro_1_2.8578.8690.2	2	10.69	10.6886	0.02	0.005	1	70.4		8690050		331	(R)ALLFIPR(R)		1.30636	0.99	415.271	829.529	0.0059	7.1	83605	4.97	HUMAN	P08238	P08238	Heat shock protein HSP 90-beta
720	20111221_HMoon_PC3silac_pro_3_2.7115.7135.3	3	13.24	13.2376	<0.1%	<0.1%	1	74.5		1036660		608	(K)LLAVAATAPPDAPNREEVFDER(A)		1.30625	0.93	794.421	2381.21	0.038	16	124368	5.51	HUMAN	P18206	P18206	Vinculin
1610	20111221_HMoon_PC3silac_pro_3_1.10328.10395.2	2	10.87	10.8662	0.01	0.002	1	68		2801969		857	(K)LLLPWLEAR(I)		1.30625	0.99	555.838	1110.67	0.0027	2.5	193380	5.48	HUMAN	Q00610	Q00610	Clathrin heavy chain 1
1711	20111221_HMoon_PC3silac_pro_3_7.11475.11489.2	2	10.67	10.6708	0.03	0.003	1	71.2		78743		160	(K)ETDLLLDDSLVSIFGNR(R)		1.30625	0.99	953.993	1906.98	0.0025	1.3	22314.2	9.39	HUMAN	P30044	P30044	Peroxiredoxin-5, mitochondrial
1499	20111221_HMoon_PC3silac_pro_2_7.11116.11119.2	2	10.82	10.8178	0.01	0.006	1	62.1		53509		160	(K)ETDLLLDDSLVSIFGNR(R)		1.30596	0.99	953.999	1906.98	0.0157	8.2	22314.2	9.39	HUMAN	P30044	P30044	Peroxiredoxin-5, mitochondrial
356	20111221_HMoon_PC3silac_pro_1_3.12628.12753.2	2	14.63	14.626	<0.1%	<0.1%	1	80.5		5286221		230	(R)LISQIVSSITASLR(F)		1.30534	1	744.447	1487.88	0.0072	4.8	50835.4	4.94	HUMAN	P68363	P68363|Q9BQE3|P68366|Q9H853|Q9NY65	Tubulin alpha-1B chain
735	20111221_HMoon_PC3silac_pro_1_5.8364.8467.2	2	12.92	12.9217	<0.1%	<0.1%	1	73.6		1979765		78	(R)IIDVVYNASNNELVR(T)	R:SILAC 2 (Arg 0-6Da Lys 0-4Da)-heavy	1.30534	0.98	862.975	1724.93	0.015	8.7	24490	10.56	HUMAN	P62241	P62241	40S ribosomal protein S8
1522	20111221_HMoon_PC3silac_pro_1_8.6433.6502.3	3	10.82	10.8199	0.02	0.004	1	67.8		324750		44	(K)HGYIGEFEIIDDHR(A)		1.30534	0.99	567.609	1700.8	0.0106	6.3	14953.4	10.42	HUMAN	P62244	P62244	40S ribosomal protein S15a
1690	20111221_HMoon_PC3silac_pro_3_1.3036.3130.2	2	10.69	10.6896	0.03	0.003	1	70.4		797599		1030	(K)DLTQTASSTAR(A)		1.30523	0.99	575.79	1150.57	0.0035	3	236245	5.84	HUMAN	Q9NZM1	Q9NZM1	Myoferlin
1707	20111221_HMoon_PC3silac_pro_2_2.13992.14009.3	3	10.35	10.3494	0.02	0.008	1	71.4		85019		592	(R)GLNTIPLFVQLLYSPIENIQR(V)		1.30478	0.98	810.126	2428.36	0.0048	2	86122.7	5.53	HUMAN	P35222	P35222	Catenin beta-1
1148	20111221_HMoon_PC3silac_pro_1_3.8883.8902.2	2	11.72	11.7196	0.006	<0.1%	1	73.4		582877		64	(R)AIVAIENPADVSVISSR(N)		1.30431	0.91	870.986	1740.95	0.0155	8.9	32967.6	4.79	HUMAN	P08865	P08865	40S ribosomal protein SA
1304	20111221_HMoon_PC3silac_pro_3_7.5409.5512.2	2	11.62	11.6164	0.01	<0.1%	1	71.3		2339117		129	(R)IEDVTPIPSDSTR(R)		1.30421	0.99	715.364	1429.72	0.0042	2.9	16443.6	10.45	HUMAN	P62263	P62263	40S ribosomal protein S14
1228	20111221_HMoon_PC3silac_pro_1_7.7646.7713.2	2	11.53	11.5301	0.007	0.002	1	64		499280		79	(K)IPDWFLNR(Q)		1.30329	0.99	530.784	1060.56	0.0023	2.2	17718.4	10.99	HUMAN	P62269	P62269	40S ribosomal protein S18
1633	20111221_HMoon_PC3silac_pro_1_2.14052.14141.2	2	10.57	10.5736	0.02	0.005	1	70.3		1269893		36	(K)AIPDLTAPVAAVQAAVSNLVR(V)		1.30329	1	1038.6	2076.18	0.0164	7.9	124368	5.51	HUMAN	P18206	P18206	Vinculin
490	20111221_HMoon_PC3silac_pro_3_4.5947.6058.2	2	14.17	14.1689	<0.1%	<0.1%	1	77.6		19448123		256	(K)IGGIGTVPVGR(V)	R:SILAC 2 (Arg 0-6Da Lys 0-4Da)-heavy	1.3032	0.99	516.321	1031.63	0.0052	5	50482.3	9.31	HUMAN	P68104	P68104|Q05639|Q5VTE0	Elongation factor 1-alpha 1
1635	20111221_HMoon_PC3silac_pro_3_7.9886.9955.3	3	10.83	10.8308	0.01	0.003	1	77.3		469168		81	(R)DYLHLPPEIVPATLR(R)		1.3032	0.97	578.66	1733.96	0.0076	4.4	18897.4	10.15	HUMAN	P46783	P46783	40S ribosomal protein S10
1132	20111221_HMoon_PC3silac_pro_2_1.5460.5464.2	2	11.65	11.6467	0.01	0.005	1	62.7		424438		177	(R)VVGAmQLYSVDR(K)	m:Oxidized methionine	1.30243	0.91	677.347	1337.69	15.9979	2.2	193380	5.48	HUMAN	Q00610	Q00610|P53675	Clathrin heavy chain 1
883	20111221_HMoon_PC3silac_pro_1_4.13620.13690.2	2	12.45	12.4485	<0.1%	<0.1%	1	66.5		959387		142	(R)ASITPGTILIILTGR(H)		1.30227	1	763.473	1525.93	0.0083	5.5	32784.4	10.62	HUMAN	Q02878	Q02878	60S ribosomal protein L6
374	20111221_HMoon_PC3silac_pro_3_7.9104.9190.2	2	14.75	14.749	<0.1%	<0.1%	1	60.6		2056953		79	(K)IPDWFLNR(Q)	R:SILAC 2 (Arg 0-6Da Lys 0-4Da)-heavy	1.30218	1	533.794	1066.58	0.003	2.8	17718.4	10.99	HUMAN	P62269	P62269	40S ribosomal protein S18
1704	20111221_HMoon_PC3silac_pro_3_1.11490.11590.2	2	10.67	10.673	0.03	0.003	1	76.2		137625		1960	(K)ILPEIIPILEEGLR(S)		1.30218	0.99	802.986	1604.96	0.0022	1.3	295149	7.4	HUMAN	Q92616	Q92616	Translational activator GCN1
1767	20111221_HMoon_PC3silac_pro_3_1.10997.11105.2	2	10.53	10.526	0.03	0.005	1	73.8		140171		455	(R)LTSLVPFVDAFQLER(A)		1.30218	0.95	867.977	1734.94	0.004	2.3	166966	6.39	HUMAN	Q14152	Q14152	Eukaryotic translation initiation factor 3 subunit A
1969	20111221_HMoon_PC3silac_pro_3_2.9393.9406.2	2	10.13	10.1322	0.03	0.007	1	66.6		317094		749	(K)VALLDVFR(E)		1.30218	0.95	466.787	932.556	0.0097	10.4	91606.8	5.53	HUMAN	P25205	P25205	DNA replication licensing factor MCM3
1349	20111221_HMoon_PC3silac_pro_2_4.7103.7167.3	3	11.16	11.1591	0.01	0.006	1	63.3		1977198		46	(R)GIYAYGFEKPSAIQQR(A)		1.30126	0.93	609.989	1827.94	0.0148	8.1	46381.4	5.32	HUMAN	P60842	P60842|Q14240|P38919	Eukaryotic initiation factor 4A-I
1559	20111221_HMoon_PC3silac_pro_1_4.8378.8382.2	2	10.71	10.7074	0.02	0.004	1	70.1		657313		196	(K)IFINLPR(S)		1.30125	0.96	436.776	872.535	0.0095	10.9	32650.1	4.84	HUMAN	O43396	O43396	Thioredoxin-like protein 1
196	20111221_HMoon_PC3silac_pro_3_4.4980.4987.3	3	16.03	16.0315	<0.1%	<0.1%	1	68.9		2438174		60	(K)SLAGSSGPGASSGTSGDHGELVVR(I)		1.30016	0.98	729.026	2185.05	0.0152	6.9	31235.4	4.9	HUMAN	P29692	P29692	Elongation factor 1-delta
298	20111221_HMoon_PC3silac_pro_3_3.12081.12198.3	3	15.18	15.1795	<0.1%	<0.1%	1	76.7		1991242		230	(R)LISQIVSSITASLR(F)		1.30016	0.94	496.634	1487.88	0.0092	6.2	50835.4	4.94	HUMAN	P68363	P68363|Q9BQE3|P68366|Q9H853|Q9NY65	Tubulin alpha-1B chain
354	20111221_HMoon_PC3silac_pro_3_4.3883.3888.2	2	14.84	14.8373	<0.1%	<0.1%	1	69.5		1355745		323	(K)IANPVEGSTDR(Q)	R:SILAC 2 (Arg 0-6Da Lys 0-4Da)-heavy	1.30016	0.98	582.802	1164.6	0.0023	1.9	38978.8	6.34	HUMAN	Q15366	Q15366	Poly(rC)-binding protein 2
918	20111221_HMoon_PC3silac_pro_3_1.10127.10203.2	2	12.63	12.6253	<0.1%	<0.1%	1	66.9		615666		791	(R)DNLEFFLAGIGR(L)		1.30016	0.94	676.359	1351.7	0.0104	7.7	276046	6.01	HUMAN	P49327	P49327	Fatty acid synthase
1543	20111221_HMoon_PC3silac_pro_3_5.11144.11226.2	2	11.03	11.028	0.01	0.002	1	63.3		3356796		50	(K)GVDEVTIVNILTNR(S)	R:SILAC 2 (Arg 0-6Da Lys 0-4Da)-heavy	1.30016	0.97	774.949	1548.87	0.0224	14.5	38831.6	7.7	HUMAN	P07355	P07355	Annexin A2
1597	20111221_HMoon_PC3silac_pro_3_7.6494.6590.2	2	10.91	10.912	0.01	0.002	1	73.2		1940110		115	(R)LILIESR(I)		1.30016	1	422.269	843.53	0.0019	2.2	17222	10.53	HUMAN	P62277	P62277	40S ribosomal protein S13
1294	20111221_HMoon_PC3silac_pro_1_8.3816.3884.2	2	11.37	11.3716	0.007	0.002	1	67.2		213835		73	(R)LTEGCSFR(R)	C:Carbamidomethylation	1.29922	1	485.228	969.446	0.0027	2.8	9819.3	10.28	HUMAN	Q71UM5	Q71UM5|P42677	40S ribosomal protein S27-like
1058	20111221_HMoon_PC3silac_pro_3_7.8246.8277.2	2	12.27	12.2732	<0.1%	<0.1%	1	69		646200		76	(R)DSLLQDGEFSmDLR(T)	m:Oxidized methionine	1.29915	0.97	821.381	1625.75	16.0066	7.1	15225.1	8.86	HUMAN	P07737	P07737	Profilin-1
1418	20111221_HMoon_PC3silac_pro_2_7.7410.7573.2	2	11.03	11.0297	0.01	0.006	1	65.8		1763630		5	(K)GPLQSVQVFGR(K)		1.29892	0.97	594.332	1187.65	0.0026	2.2	16559.1	10.36	HUMAN	P62249	P62249	40S ribosomal protein S16
1749	20111221_HMoon_PC3silac_pro_1_5.2037.2042.2	2	10.25	10.2497	0.02	0.006	1	68		52180		14	(K)LAEQAER(Y)		1.2982	1	408.715	816.421	0.0009	1.1	28196	4.76	HUMAN	P31946	P31946|P62258|Q04917|P61981|P31947|P27348|P63104	14-3-3 protein beta/alpha
1457	20111221_HMoon_PC3silac_pro_3_4.13449.13516.2	2	11.23	11.2317	0.01	<0.1%	1	67		604354		142	(R)ASITPGTILIILTGR(H)		1.29814	1	763.472	1525.93	0.0053	3.5	32784.4	10.62	HUMAN	Q02878	Q02878	60S ribosomal protein L6
235	20111221_HMoon_PC3silac_pro_2_6.11713.11784.2	2	15.1	15.1025	<0.1%	<0.1%	1	74.4		591402		93	(K)EGGLGPLNIPLLADVTR(R)		1.29776	1	867.994	1734.97	0.0059	3.4	22062.7	5.66	HUMAN	P32119	P32119	Peroxiredoxin-2
547	20111221_HMoon_PC3silac_pro_2_7.5651.5651.2	2	13.42	13.4156	<0.1%	<0.1%	1	69.4		428776		116	(K)LVVECVmNNVTCTR(I)	C:Carbamidomethylation m:Oxidized methionine	1.29776	0.95	855.906	1694.8	16.0017	3.9	15506.5	6.62	HUMAN	Q01469	Q01469	Fatty acid-binding protein, epidermal
259	20111221_HMoon_PC3silac_pro_3_6.12112.12186.2	2	15.5	15.4968	<0.1%	<0.1%	1	79		586559		152	(K)INVNEIFYDLVR(Q)		1.29713	1	747.903	1494.8	0.0034	2.3	21329.1	6.4	HUMAN	P62834	P62834|P61224|A6NIZ1	Ras-related protein Rap-1A
338	20111221_HMoon_PC3silac_pro_3_4.7822.7987.2	2	14.95	14.9542	<0.1%	<0.1%	1	65.1		13090288		235	(R)VPTANVSVVDLTCR(L)	C:Carbamidomethylation	1.29713	1	765.908	1530.8	0.0141	9.2	36223.7	8.79	HUMAN	P04406	P04406	Glyceraldehyde-3-phosphate dehydrogenase
1435	20111221_HMoon_PC3silac_pro_3_5.11088.11180.2	2	11.27	11.2713	0.01	<0.1%	1	71.9		1057725		23	(K)LFIGGLSFETTEESLR(N)		1.29713	0.96	899.983	1798.92	0.0358	19.9	37486.1	9.03	HUMAN	P22626	P22626	Heterogeneous nuclear ribonucleoproteins A2/B1
1395	20111221_HMoon_PC3silac_pro_2_8.5450.5453.2	2	11.06	11.0584	0.01	0.006	1	64		92194		46	(R)EVCGFAPYER(R)	C:Carbamidomethylation	1.29659	0.88	614.28	1227.55	0.0072	5.9	12310.6	11.7	HUMAN	Q9Y3U8	Q9Y3U8	60S ribosomal protein L36
1711	20111221_HMoon_PC3silac_pro_1_5.12626.12695.2	2	10.35	10.3545	0.02	0.006	1	63		1024468		40	(R)ECLPLIIFLR(N)	C:Carbamidomethylation	1.29618	0.96	637.371	1273.73	0.0004	0.3	29825.4	10.37	HUMAN	P62701	P62701	40S ribosomal protein S4, X isoform
1827	20111221_HMoon_PC3silac_pro_1_8.3754.3874.2	2	10.08	10.0785	0.03	0.008	1	72		1022311		48	(K)LQDAEIAR(L)	R:SILAC 2 (Arg 0-6Da Lys 0-4Da)-heavy	1.29618	0.99	461.26	921.51	0.003	3.2	10236.6	5.32	HUMAN	P06703	P06703	Protein S100-A6
1077	20111221_HMoon_PC3silac_pro_3_3.10180.10187.3	3	12.21	12.2131	<0.1%	<0.1%	1	76.9		1316567		286	(K)ILFIFIDSDHTDNQR(I)		1.29612	0.94	611.985	1833.91	0.0278	15.1	57514.7	4.76	HUMAN	P07237	P07237	Protein disulfide-isomerase
1261	20111221_HMoon_PC3silac_pro_3_8.4138.4150.2	2	11.72	11.7186	<0.1%	<0.1%	1	60.7		142486		128	(K)CYEMASHLR(R)	C:Carbamidomethylation	1.29612	0.96	583.759	1166.51	0.0016	1.4	15225.1	8.86	HUMAN	P07737	P07737	Profilin-1
1312	20111221_HMoon_PC3silac_pro_3_3.10813.10900.2	2	11.59	11.5937	0.01	<0.1%	1	68.2		1286479		175	(K)LDNLVAILDINR(L)		1.29612	0.98	684.896	1368.79	0.001	0.7	68561.1	7.82	HUMAN	P29401	P29401	Transketolase
1526	20111221_HMoon_PC3silac_pro_3_3.6473.6597.2	2	11.06	11.0626	0.01	0.002	1	62.7		2387925		85	(K)YYVTIIDAPGHR(D)	R:SILAC 2 (Arg 0-6Da Lys 0-4Da)-heavy	1.29612	1	705.877	1410.75	-0.001	-0.7	50482.3	9.31	HUMAN	P68104	P68104|Q5VTE0	Elongation factor 1-alpha 1
1487	20111221_HMoon_PC3silac_pro_2_6.11847.11852.2	2	10.84	10.8389	0.01	0.006	1	63		349403		93	(K)EGGLGPLNIPLLADVTR(R)		1.29543	1	867.995	1734.97	0.0069	4	22062.7	5.66	HUMAN	P32119	P32119	Peroxiredoxin-2
778	20111221_HMoon_PC3silac_pro_1_1.8783.8878.3	3	12.76	12.7619	<0.1%	<0.1%	1	73.4		4745485		374	(K)VSHLLGINVTDFTR(G)		1.29517	0.99	524.629	1571.85	0.0187	11.9	227784	5.5	HUMAN	P35579	P35579	Myosin-9
188	20111221_HMoon_PC3silac_pro_3_5.9845.9845.2	2	16.12	16.1223	<0.1%	<0.1%	1	74.2		5251490		98	(K)LPFPIIDDR(N)		1.29512	0.99	543.307	1085.6	0.0074	6.8	25148.6	6	HUMAN	P30041	P30041	Peroxiredoxin-6
1739	20111221_HMoon_PC3silac_pro_3_6.11444.11586.4	4	10.6	10.6027	0.03	0.004	1	60.5		2019007		25	(R)FHDFLGDSWGILFSHPR(D)	R:SILAC 2 (Arg 0-6Da Lys 0-4Da)-heavy	1.29512	0.99	510.012	2037.01	0.0197	9.7	25148.6	6	HUMAN	P30041	P30041	Peroxiredoxin-6
1751	20111221_HMoon_PC3silac_pro_3_4.9152.9285.2	2	10.57	10.5721	0.03	0.004	1	67.7		2303190		310	(R)YLTVAAVFR(G)		1.29512	0.96	520.305	1039.59	0.0092	8.9	50041.3	4.78	HUMAN	P04350	P04350|P68371|P07437	Tubulin beta-4A chain
1811	20111221_HMoon_PC3silac_pro_3_2.12730.12797.3	3	10.44	10.4374	0.03	0.005	1	72.1		403649		642	(K)IDLRPVLGEGVPILASFLR(K)		1.29512	1	689.083	2065.22	0.0185	9	138085	5.52	HUMAN	Q86VP6	Q86VP6	Cullin-associated NEDD8-dissociated protein 1
1893	20111221_HMoon_PC3silac_pro_3_8.4974.4983.2	2	10.29	10.2887	0.03	0.007	1	68		125576		129	(R)IEDVTPIPSDSTR(R)		1.29512	0.98	715.365	1429.72	0.0054	3.8	16443.6	10.45	HUMAN	P62263	P62263	40S ribosomal protein S14
1191	20111221_HMoon_PC3silac_pro_2_8.10207.10267.2	2	11.51	11.5122	0.01	0.005	1	63.1		52074		93	(K)EGGLGPLNIPLLADVTR(R)		1.29428	0.98	867.995	1734.97	0.0071	4.1	22062.7	5.66	HUMAN	P32119	P32119	Peroxiredoxin-2
1104	20111221_HMoon_PC3silac_pro_1_2.9949.10042.2	2	11.82	11.823	0.006	<0.1%	1	60.8		4370575		238	(K)IGFPWSEIR(N)		1.29416	0.98	552.803	1104.58	0.0147	13.3	69525.7	5.94	HUMAN	P15311	P15311|P26038|P35241	Ezrin
131	20111221_HMoon_PC3silac_pro_3_5.9671.9839.2	2	16.63	16.6304	<0.1%	<0.1%	1	74.6		6915412		98	(K)LPFPIIDDR(N)		1.29412	0.99	543.307	1085.6	0.0074	6.8	25148.6	6	HUMAN	P30041	P30041	Peroxiredoxin-6
675	20111221_HMoon_PC3silac_pro_3_7.8997.9005.2	2	13.39	13.3931	<0.1%	<0.1%	1	72.1		21487		310	(K)LISWYDNEFGYSNR(V)		1.29412	0.87	882.415	1763.8	0.0209	11.9	36223.7	8.79	HUMAN	P04406	P04406	Glyceraldehyde-3-phosphate dehydrogenase
797	20111221_HMoon_PC3silac_pro_3_3.10434.10571.2	2	12.95	12.945	<0.1%	<0.1%	1	70.2		384042		282	(R)VALTGLTVAEYFR(D)		1.29412	0.86	720.401	1439.79	0.0048	3.4	56558.9	5.26	HUMAN	P06576	P06576	ATP synthase subunit beta, mitochondrial
1153	20111221_HMoon_PC3silac_pro_3_2.10534.10609.2	2	12.03	12.0347	<0.1%	<0.1%	1	67.6		648414		857	(K)LLLPWLEAR(I)		1.29412	0.98	555.841	1110.67	0.0077	7	193380	5.48	HUMAN	Q00610	Q00610	Clathrin heavy chain 1
1405	20111221_HMoon_PC3silac_pro_3_3.9670.9670.2	2	11.33	11.3299	0.01	<0.1%	1	64.1		3866291		113	(K)EIIDLVLDR(I)	R:SILAC 2 (Arg 0-6Da Lys 0-4Da)-heavy	1.29412	0.99	546.334	1091.64	0.0203	18.6	50819.4	4.94	HUMAN	Q71U36	Q71U36|P68363|Q9BQE3	Tubulin alpha-1A chain
387	20111221_HMoon_PC3silac_pro_1_8.7691.7799.2	2	14.48	14.4779	<0.1%	<0.1%	1	73.6		157696		76	(R)DSLLQDGEFSMDLR(T)		1.29316	0.92	813.381	1625.75	0.007	4.3	15225.1	8.86	HUMAN	P07737	P07737	Profilin-1
1361	20111221_HMoon_PC3silac_pro_1_6.7767.7874.2	2	11.21	11.2107	0.007	0.002	1	67.7		4095179		36	(K)NLYIISVK(G)		1.29316	1	475.292	949.572	0.0048	5.1	14979.3	10.77	HUMAN	P62829	P62829	60S ribosomal protein L23
632	20111221_HMoon_PC3silac_pro_2_6.11292.11365.2	2	13.15	13.1538	<0.1%	<0.1%	1	68.4		578329		162	(K)AFLTLAEDILR(K)		1.29312	0.97	631.363	1261.71	0.0029	2.3	22768.7	8.94	HUMAN	P61026	P61026	Ras-related protein Rab-10
1457	20111221_HMoon_PC3silac_pro_2_2.3876.4019.2	2	10.92	10.92	0.01	0.006	1	66.4		5192834		365	(K)EQVANSAFVER(V)		1.29312	0.88	625.314	1249.62	0.0042	3.3	68665.9	4.71	HUMAN	Q58FF7	Q58FF7|P08238	Putative heat shock protein HSP 90-beta-3
472	20111221_HMoon_PC3silac_pro_3_5.3152.3161.3	3	14.26	14.265	<0.1%	<0.1%	1	67.2		660552		30	(K)AVTEQGHELSNEER(N)		1.29312	0.95	533.588	1598.74	0.0083	5.2	28196	4.76	HUMAN	P31946	P31946	14-3-3 protein beta/alpha
1528	20111221_HMoon_PC3silac_pro_3_7.11279.11334.2	2	11.06	11.0618	0.01	0.002	1	76.5		119952		52	(K)NPVTIFSLATNEMWR(S)		1.29312	0.9	889.952	1778.89	0.0063	3.5	17259.4	9.59	HUMAN	Q04837	Q04837	Single-stranded DNA-binding protein, mitochondrial
1547	20111221_HMoon_PC3silac_pro_3_6.7859.7960.2	2	11.03	11.0347	0.01	0.002	1	68.8		3367329		71	(R)LFEGNALLR(R)		1.29312	0.97	516.797	1032.58	0.0023	2.2	22648.1	10.75	HUMAN	P46781	P46781	40S ribosomal protein S9
1093	20111221_HMoon_PC3silac_pro_1_4.9878.9889.2	2	11.84	11.8439	0.006	<0.1%	1	66.2		263495		286	(R)AAFVLPEFAR(K)		1.29215	0.87	560.818	1120.62	0.0146	13	34394.6	5.3	HUMAN	P19623	P19623	Spermidine synthase
1144	20111221_HMoon_PC3silac_pro_1_4.9194.9374.2	2	11.73	11.7251	0.006	<0.1%	1	67.1		4291827		194	(K)FITIFGTR(S)		1.29215	0.99	477.782	954.541	0.0158	16.5	35993.2	4.94	HUMAN	P08758	P08758	Annexin A5
1497	20111221_HMoon_PC3silac_pro_3_1.9709.9732.2	2	11.14	11.1415	0.01	0.003	1	66.5		301380		2093	(R)VLAFLSSVAGDALTR(H)		1.29212	0.94	760.428	1519.85	-0.0001	-0.1	295149	7.4	HUMAN	Q92616	Q92616	Translational activator GCN1
1559	20111221_HMoon_PC3silac_pro_3_1.7231.7325.2	2	10.98	10.9846	0.01	0.002	1	66.2		1275836		1526	(R)IYPLPDDPSVPAPPR(Q)	R:SILAC 2 (Arg 0-6Da Lys 0-4Da)-heavy	1.29212	0.98	820.447	1639.88	0.0092	5.6	236245	5.84	HUMAN	Q9NZM1	Q9NZM1	Myoferlin
1834	20111221_HMoon_PC3silac_pro_3_3.6537.6706.2	2	10.4	10.4022	0.03	0.006	1	66.1		10112484		33	(R)LDIDSPPITAR(N)		1.29212	0.99	599.33	1197.65	0.0051	4.3	58506.4	8.38	HUMAN	P14618	P14618	Pyruvate kinase isozymes M1/M2
665	20111221_HMoon_PC3silac_pro_2_2.13386.13470.2	2	13.06	13.0597	<0.1%	<0.1%	1	69.7		1229951		36	(K)AIPDLTAPVAAVQAAVSNLVR(V)		1.29196	1	1038.6	2076.18	0.011	5.3	124368	5.51	HUMAN	P18206	P18206	Vinculin
114	20111221_HMoon_PC3silac_pro_1_3.11686.11807.2	2	16.75	16.751	<0.1%	<0.1%	1	78.9		3510286		240	(K)VVIGMDVAASEFFR(S)		1.29115	0.96	770.909	1540.78	0.0275	17.8	47510.4	7.04	HUMAN	P06733	P06733	Alpha-enolase
1355	20111221_HMoon_PC3silac_pro_1_5.9748.9799.2	2	11.23	11.2287	0.007	0.002	1	69.4		1002343		24	(K)LVAIVDVIDQNR(A)		1.29115	0.97	677.891	1354.77	0.0056	4.2	23545.5	11.15	HUMAN	P50914	P50914	60S ribosomal protein L14
546	20111221_HMoon_PC3silac_pro_3_3.10325.10421.3	3	13.9	13.9023	<0.1%	<0.1%	1	77.2		1921645		65	(R)AVFVDLEPTVIDEVR(T)		1.29112	1	567.977	1701.91	0.011	6.4	50819.4	4.94	HUMAN	Q71U36	Q71U36|P68363|Q9BQE3	Tubulin alpha-1A chain
642	20111221_HMoon_PC3silac_pro_3_4.6912.7079.2	2	13.54	13.5398	<0.1%	<0.1%	1	73.2		7483958		85	(K)YYVTIIDAPGHR(D)		1.29112	0.99	702.874	1404.73	0.0141	10	50482.3	9.31	HUMAN	P68104	P68104|Q5VTE0	Elongation factor 1-alpha 1
649	20111221_HMoon_PC3silac_pro_3_2.13524.13631.4	4	13.5	13.499	<0.1%	<0.1%	1	68.6		427101		701	(R)IKEDEDDKTVLDLAVVLFETATLR(S)		1.29012	1	684.126	2733.46	0.0249	9.1	92752.5	4.76	HUMAN	P14625	P14625	Endoplasmin
1658	20111221_HMoon_PC3silac_pro_3_4.5017.5136.2	2	10.78	10.7841	0.01	0.003	1	61.9		4098485		90	(K)FAAATGATPIAGR(F)	R:SILAC 2 (Arg 0-6Da Lys 0-4Da)-heavy	1.29012	0.99	605.339	1209.67	0.0033	2.8	32967.6	4.79	HUMAN	P08865	P08865	40S ribosomal protein SA
656	20111221_HMoon_PC3silac_pro_1_6.9290.9373.2	2	13.22	13.2191	<0.1%	<0.1%	1	63.1		3424606		79	(K)IPDWFLNR(Q)		1.28915	0.99	530.783	1060.56	0.0019	1.8	17718.4	10.99	HUMAN	P62269	P62269	40S ribosomal protein S18
1059	20111221_HMoon_PC3silac_pro_1_3.5815.5852.2	2	11.93	11.9252	0.006	<0.1%	1	74.7		27850595		256	(K)IGGIGTVPVGR(V)	R:SILAC 2 (Arg 0-6Da Lys 0-4Da)-heavy	1.28915	0.99	516.324	1031.63	0.0098	9.5	50482.3	9.31	HUMAN	P68104	P68104|Q05639|Q5VTE0	Elongation factor 1-alpha 1
1423	20111221_HMoon_PC3silac_pro_3_3.13118.13184.2	2	11.29	11.2914	0.01	<0.1%	1	65.4		235402		72	(K)ISFDEFVYIFQEVK(S)		1.28913	0.86	882.455	1763.89	0.0133	7.5	71323.2	5.41	HUMAN	P13797	P13797	Plastin-3
393	20111221_HMoon_PC3silac_pro_2_7.9554.9616.3	3	14.08	14.0836	<0.1%	<0.1%	1	77.1		49669		81	(R)DYLHLPPEIVPATLR(R)		1.28851	0.95	578.661	1733.96	0.0088	5.1	18897.4	10.15	HUMAN	P46783	P46783	40S ribosomal protein S10
1594	20111221_HMoon_PC3silac_pro_2_5.6522.6529.2	2	10.61	10.6078	0.01	0.007	1	72.1		8327257		91	(K)LVIITAGAR(Q)		1.28851	1	457.298	913.583	0.0048	5.2	36973.3	8.77	HUMAN	P00338	P00338	L-lactate dehydrogenase A chain
625	20111221_HMoon_PC3silac_pro_1_3.14259.14328.3	3	13.31	13.3075	<0.1%	<0.1%	1	74.7		723011		331	(R)FGAQLAHIQALISGIEAQLGDVR(A)		1.28815	0.99	803.115	2407.31	0.0212	8.8	44105.2	5.04	HUMAN	P08727	P08727	Keratin, type I cytoskeletal 19
864	20111221_HMoon_PC3silac_pro_1_2.11053.11148.2	2	12.5	12.4998	<0.1%	<0.1%	1	67.3		670465		529	(K)SLLDFLPR(E)		1.28815	0.99	480.784	960.551	0.0086	9	119863	6.74	HUMAN	P53992	P53992	Protein transport protein Sec24C
1042	20111221_HMoon_PC3silac_pro_1_6.6368.6374.2	2	11.97	11.965	0.006	<0.1%	1	79.5		3467601		67	(K)LITPAVVSER(L)		1.28815	0.99	542.822	1084.64	0.001	1	13798.9	10.17	HUMAN	P62851	P62851	40S ribosomal protein S25
1420	20111221_HMoon_PC3silac_pro_1_6.8824.8924.2	2	11.07	11.0713	0.02	0.002	1	76.2		1981699		142	(R)VVLPIEAPIR(M)		1.28815	0.99	553.85	1106.69	-0.0005	-0.4	25735.7	4.67	HUMAN	P00403	P00403	Cytochrome c oxidase subunit 2
1495	20111221_HMoon_PC3silac_pro_1_3.11646.11763.3	3	10.89	10.8866	0.02	0.004	1	68.1		2158855		65	(R)AVFVDLEPTVIDEIR(N)		1.28815	0.97	572.654	1715.92	0.0275	16	50665.2	4.94	HUMAN	P68366	P68366	Tubulin alpha-4A chain
24	20111221_HMoon_PC3silac_pro_3_4.12394.12462.4	4	19.61	19.6055	<0.1%	<0.1%	1	76.4		3146850		220	(K)DGNASGTTLLEALDCILPPTRPTDKPLR(L)	C:Carbamidomethylation	1.28814	0.93	756.154	3021.57	0.0272	9	50482.3	9.31	HUMAN	P68104	P68104|Q5VTE0	Elongation factor 1-alpha 1
884	20111221_HMoon_PC3silac_pro_3_5.4124.4124.2	2	12.75	12.7497	<0.1%	<0.1%	1	66		668110		28	(K)AVTEQGAELSNEER(N)	R:SILAC 2 (Arg 0-6Da Lys 0-4Da)-heavy	1.28814	0.93	769.88	1538.74	0.0141	9.2	28049	4.68	HUMAN	P27348	P27348	14-3-3 protein theta
1005	20111221_HMoon_PC3silac_pro_3_4.6324.6331.2	2	12.41	12.4072	<0.1%	<0.1%	1	77.3		1855304		84	(R)IASLEVENQSLR(G)	R:SILAC 2 (Arg 0-6Da Lys 0-4Da)-heavy	1.28814	0.96	682.878	1364.75	0.002	1.4	31235.4	4.9	HUMAN	P29692	P29692	Elongation factor 1-delta
1471	20111221_HMoon_PC3silac_pro_3_2.9502.9584.4	4	11.2	11.1954	0.01	0.001	1	76.5		762099		616	(K)NVFIIGATNRPDIIDPAILRPGR(L)		1.28814	0.95	630.37	2518.43	0.0325	12.9	90004.9	5.14	HUMAN	P55072	P55072	Transitional endoplasmic reticulum ATPase
1692	20111221_HMoon_PC3silac_pro_3_2.8144.8149.2	2	10.69	10.6948	0.03	0.003	1	63.5		3902184		331	(R)ALLFIPR(R)	R:SILAC 2 (Arg 0-6Da Lys 0-4Da)-heavy	1.28814	1	418.284	835.55	0.0116	13.8	83605	4.97	HUMAN	P08238	P08238	Heat shock protein HSP 90-beta
679	20111221_HMoon_PC3silac_pro_2_5.11659.11701.3	3	13.02	13.0212	<0.1%	<0.1%	1	67.9		157925		61	(R)ILGGVISAISEAAAQYNPEPPPPR(T)		1.28737	0.93	816.444	2447.29	0.0248	10.2	28486.4	5.05	HUMAN	P04632	P04632	Calpain small subunit 1
337	20111221_HMoon_PC3silac_pro_3_3.11017.11113.3	3	14.95	14.9488	<0.1%	<0.1%	1	80.1		1159660		65	(R)AVFVDLEPTVIDEIR(N)		1.28714	0.99	572.65	1715.92	0.0143	8.3	50665.2	4.94	HUMAN	P68366	P68366	Tubulin alpha-4A chain
215	20111221_HMoon_PC3silac_pro_3_2.9285.9308.2	2	15.82	15.8182	<0.1%	<0.1%	1	63.7		475418		584	(R)LVSSPCCIVTSTYGWTANMER(I)	C:Carbamidomethylation	1.28517	0.93	1216.57	2432.1	0.0232	9.5	83605	4.97	HUMAN	P08238	P08238	Heat shock protein HSP 90-beta
539	20111221_HMoon_PC3silac_pro_1_7.6912.6917.2	2	13.67	13.6676	<0.1%	<0.1%	1	66.1		1627924		79	(K)LLCGLLAER(L)	C:Carbamidomethylation<br>R:SILAC 2 (Arg 0-6Da Lys 0-4Da)-heavy	1.28516	0.99	525.809	1050.61	0.0028	2.6	12647.2	8.07	HUMAN	P14174	P14174	Macrophage migration inhibitory factor
1024	20111221_HMoon_PC3silac_pro_2_6.5945.5989.2	2	11.96	11.961	0.01	0.002	1	72.2		631840		131	(K)EILGTAQSVGCNVDGR(H)	C:Carbamidomethylation	1.28508	0.99	838.409	1675.81	0.0039	2.3	17989.4	9.77	HUMAN	P30050	P30050	60S ribosomal protein L12
559	20111221_HMoon_PC3silac_pro_3_7.9406.9509.2	2	13.84	13.8378	<0.1%	<0.1%	1	76		1225754		76	(R)DSLLQDGEFSMDLR(T)		1.28418	0.94	813.393	1625.75	0.0312	19.2	15225.1	8.86	HUMAN	P07737	P07737	Profilin-1
1227	20111221_HMoon_PC3silac_pro_3_7.9124.9136.2	2	11.78	11.7813	<0.1%	<0.1%	1	68.9		537109		76	(R)DSLLQDGEFSMDLR(T)		1.28418	0.96	813.385	1625.75	0.0144	8.8	15225.1	8.86	HUMAN	P07737	P07737	Profilin-1
1460	20111221_HMoon_PC3silac_pro_1_2.13787.13854.3	3	10.97	10.9679	0.02	0.003	1	72.8		609283		642	(K)IDLRPVLGEGVPILASFLR(K)		1.28417	1	689.081	2065.22	0.0128	6.2	138085	5.52	HUMAN	Q86VP6	Q86VP6	Cullin-associated NEDD8-dissociated protein 1
1475	20111221_HMoon_PC3silac_pro_1_3.14188.14258.2	2	10.95	10.9494	0.02	0.003	1	72.8		626801		424	(K)ILLANFLAQTEALMR(G)		1.28417	0.94	852.486	1703.95	0.0138	8.1	63374.2	8.64	HUMAN	P06744	P06744	Glucose-6-phosphate isomerase
1647	20111221_HMoon_PC3silac_pro_1_4.8102.8209.2	2	10.53	10.5324	0.02	0.005	1	68.3		1591862		326	(R)IAAAILNTPDLR(K)	R:SILAC 2 (Arg 0-6Da Lys 0-4Da)-heavy	1.28417	0.98	637.384	1273.76	0.0039	3.1	47916.2	9.44	HUMAN	P00505	P00505	Aspartate aminotransferase, mitochondrial
219	20111221_HMoon_PC3silac_pro_2_3.12107.12214.4	4	15.22	15.2249	<0.1%	<0.1%	1	70.2		2444768		220	(K)DGNASGTTLLEALDCILPPTRPTDKPLR(L)	C:Carbamidomethylation	1.28394	0.98	756.154	3021.57	0.0284	9.4	50482.3	9.31	HUMAN	P68104	P68104|Q5VTE0	Elongation factor 1-alpha 1
312	20111221_HMoon_PC3silac_pro_3_3.8171.8278.3	3	15.07	15.0728	<0.1%	<0.1%	1	75.4		2526321		149	(R)LLIHQSLAGGIIGVK(G)		1.28319	0.98	506.985	1518.94	0.005	3.3	51260.6	5.39	HUMAN	P61978	P61978	Heterogeneous nuclear ribonucleoprotein K
324	20111221_HMoon_PC3silac_pro_3_7.11192.11205.2	2	15	15.0032	<0.1%	<0.1%	1	75		171686		50	(K)TTPDVIFVFGFR(T)	R:SILAC 2 (Arg 0-6Da Lys 0-4Da)-heavy	1.28319	0.99	702.885	1404.76	0.002	1.4	15422.9	10.79	HUMAN	P62847	P62847	40S ribosomal protein S24
415	20111221_HMoon_PC3silac_pro_3_4.5021.5140.2	2	14.53	14.5337	<0.1%	<0.1%	1	69.8		5363849		90	(K)FAAATGATPIAGR(F)		1.28319	0.95	602.329	1203.65	0.0031	2.6	32967.6	4.79	HUMAN	P08865	P08865	40S ribosomal protein SA
959	20111221_HMoon_PC3silac_pro_2_8.6828.6901.2	2	12.16	12.1641	0.01	0.002	1	70.3		447114		45	(K)LVILANNCPALR(K)	C:Carbamidomethylation	1.2828	0.9	677.386	1353.77	-0.0014	-1	12955	9.87	HUMAN	P62888	P62888	60S ribosomal protein L30
1293	20111221_HMoon_PC3silac_pro_2_3.11124.11266.2	2	11.27	11.2653	0.01	0.006	1	70.7		1806821		119	(R)TGEAIVDAALSALR(Q)		1.2828	0.96	693.889	1386.76	0.0124	8.9	48519.8	4.95	HUMAN	Q15084	Q15084	Protein disulfide-isomerase A6
1222	20111221_HMoon_PC3silac_pro_3_1.6628.6634.2	2	11.8	11.8006	<0.1%	<0.1%	1	70.8		3518361		746	(K)ALELDSNLYR(I)		1.28221	0.95	597.317	1193.62	0.0098	8.2	227784	5.5	HUMAN	P35579	P35579	Myosin-9
524	20111221_HMoon_PC3silac_pro_1_7.6748.6837.2	2	13.72	13.7166	<0.1%	<0.1%	1	68.5		2814863		79	(K)LLCGLLAER(L)	C:Carbamidomethylation<br>R:SILAC 2 (Arg 0-6Da Lys 0-4Da)-heavy	1.28219	0.99	525.809	1050.61	0.0032	3	12647.2	8.07	HUMAN	P14174	P14174	Macrophage migration inhibitory factor
1257	20111221_HMoon_PC3silac_pro_1_4.7114.7114.2	2	11.47	11.4665	0.007	0.002	1	63.5		2881199		235	(R)VPTANVSVVDLTCR(L)	C:Carbamidomethylation	1.28219	0.99	765.912	1530.8	0.0227	14.8	36223.7	8.79	HUMAN	P04406	P04406	Glyceraldehyde-3-phosphate dehydrogenase
657	20111221_HMoon_PC3silac_pro_1_3.5816.5882.2	2	13.21	13.2125	<0.1%	<0.1%	1	75.9		36000086		256	(K)IGGIGTVPVGR(V)		1.2812	0.99	513.311	1025.61	0.0039	3.8	50482.3	9.31	HUMAN	P68104	P68104|Q05639|Q5VTE0	Elongation factor 1-alpha 1
824	20111221_HMoon_PC3silac_pro_1_6.7720.7733.3	3	12.62	12.6225	<0.1%	<0.1%	1	70.5		1374304		44	(K)HGYIGEFEIIDDHR(A)		1.2812	0.88	567.614	1700.8	0.0256	15.1	14953.4	10.42	HUMAN	P62244	P62244	40S ribosomal protein S15a
1159	20111221_HMoon_PC3silac_pro_1_7.4815.4824.2	2	11.69	11.6931	0.006	<0.1%	1	71.8		210181		129	(R)IEDVTPIPSDSTR(R)		1.2812	0.99	715.366	1429.72	0.0078	5.5	16443.6	10.45	HUMAN	P62263	P62263	40S ribosomal protein S14
363	20111221_HMoon_PC3silac_pro_2_6.9234.9324.2	2	14.25	14.2502	<0.1%	<0.1%	1	62.9		1178240		79	(K)IPDWFLNR(Q)	R:SILAC 2 (Arg 0-6Da Lys 0-4Da)-heavy	1.28053	1	533.794	1066.58	0.0032	3	17718.4	10.99	HUMAN	P62269	P62269	40S ribosomal protein S18
1221	20111221_HMoon_PC3silac_pro_2_5.3823.3829.2	2	11.43	11.435	0.01	0.005	1	61.7		3468967		232	(K)SNVSDAVAQSTR(I)		1.28053	0.99	617.808	1234.6	0.0073	5.9	31075.7	5.65	HUMAN	P60174	P60174	Triosephosphate isomerase
705	20111221_HMoon_PC3silac_pro_3_7.10819.10837.3	3	13.29	13.2929	<0.1%	<0.1%	1	62.2		56532		187	(K)SLISVIHLITAAR(N)		1.28025	0.97	465.289	1393.85	-0.001	-0.7	23880.7	8.93	HUMAN	O14735	O14735	CDP-diacylglycerol--inositol 3-phosphatidyltransferase
1593	20111221_HMoon_PC3silac_pro_3_2.8137.8242.2	2	10.91	10.9126	0.01	0.002	1	72		5356593		331	(R)ALLFIPR(R)		1.28025	0.99	415.272	829.529	0.0075	9	83605	4.97	HUMAN	P08238	P08238	Heat shock protein HSP 90-beta
1699	20111221_HMoon_PC3silac_pro_3_1.5082.5088.2	2	10.68	10.6796	0.03	0.003	1	67		655381		1544	(R)ELPDSVPQECTVR(I)	C:Carbamidomethylation	1.27927	0.96	765.375	1529.73	0.0169	11	236245	5.84	HUMAN	Q9NZM1	Q9NZM1	Myoferlin
374	20111221_HMoon_PC3silac_pro_1_5.9457.9592.2	2	14.53	14.5307	<0.1%	<0.1%	1	68.8		10766395		98	(K)LPFPIIDDR(N)		1.27923	0.98	543.305	1085.6	0.0044	4	25148.6	6	HUMAN	P30041	P30041	Peroxiredoxin-6
437	20111221_HMoon_PC3silac_pro_1_2.13001.13096.3	3	14.15	14.1456	<0.1%	<0.1%	1	67		660211		368	(R)VFIMDNCEELIPEYLNFIR(G)	C:Carbamidomethylation	1.27923	0.91	805.74	2415.17	0.0325	13.5	85057.6	4.94	HUMAN	P07900	P07900	Heat shock protein HSP 90-alpha
1504	20111221_HMoon_PC3silac_pro_1_4.3760.3874.2	2	10.86	10.8598	0.02	0.004	1	65.8		11121362		156	(R)LNLVQR(N)	R:SILAC 2 (Arg 0-6Da Lys 0-4Da)-heavy	1.27923	1	374.743	748.477	0.002	2.7	42398.6	9.3	HUMAN	Q9BYZ2	Q9BYZ2|P00338|P07195	L-lactate dehydrogenase A-like 6B
268	20111221_HMoon_PC3silac_pro_3_2.13123.13128.2	2	15.44	15.4414	<0.1%	<0.1%	1	78.3		835700		36	(K)AIPDLTAPVAAVQAAVSNLVR(V)		1.27829	1	1038.6	2076.18	0.0108	5.2	124368	5.51	HUMAN	P18206	P18206	Vinculin
533	20111221_HMoon_PC3silac_pro_3_3.6474.6598.2	2	13.98	13.9786	<0.1%	<0.1%	1	72.9		3202331		85	(K)YYVTIIDAPGHR(D)		1.27829	0.96	702.869	1404.73	0.0029	2.1	50482.3	9.31	HUMAN	P68104	P68104|Q5VTE0	Elongation factor 1-alpha 1
628	20111221_HMoon_PC3silac_pro_3_5.4196.4316.2	2	13.59	13.5877	<0.1%	<0.1%	1	75.2		2787512		28	(K)SVTEQGAELSNEER(N)		1.27829	0.99	774.864	1548.71	0.0069	4.5	27915.8	4.73	HUMAN	P63104	P63104	14-3-3 protein zeta/delta
1715	20111221_HMoon_PC3silac_pro_3_2.9194.9307.2	2	10.65	10.6524	0.03	0.004	1	60.7		1830072		238	(K)IGFPWSEIR(N)		1.27829	0.97	552.806	1104.58	0.0219	19.8	69525.7	5.94	HUMAN	P15311	P15311|P26038|P35241	Ezrin
1062	20111221_HMoon_PC3silac_pro_1_2.10993.11093.2	2	11.92	11.9152	0.006	<0.1%	1	69.7		2019886		175	(K)LDNLVAILDINR(L)		1.27825	0.97	684.902	1368.79	0.012	8.8	68561.1	7.82	HUMAN	P29401	P29401	Transketolase
1811	20111221_HMoon_PC3silac_pro_1_5.10228.10315.2	2	10.12	10.1203	0.03	0.008	1	66.9		2110424		171	(R)DYGVLLEGSGLALR(G)	R:SILAC 2 (Arg 0-6Da Lys 0-4Da)-heavy	1.27825	0.99	734.911	1468.81	0.0048	3.3	28034.5	7.99	HUMAN	P30048	P30048	Thioredoxin-dependent peroxide reductase, mitochondrial
743	20111221_HMoon_PC3silac_pro_3_6.5405.5410.3	3	13.16	13.1621	<0.1%	<0.1%	1	68.6		569227		57	(R)LSEGFSIHTR(D)		1.27731	0.91	382.872	1146.59	0.0115	10.1	26717.1	8.65	HUMAN	P20618	P20618	Proteasome subunit beta type-1
855	20111221_HMoon_PC3silac_pro_3_5.11309.11315.2	2	12.81	12.8122	<0.1%	<0.1%	1	71.7		3245738		50	(K)GVDEVTIVNILTNR(S)		1.27731	0.99	771.937	1542.85	0.0171	11.1	38831.6	7.7	HUMAN	P07355	P07355	Annexin A2
352	20111221_HMoon_PC3silac_pro_1_7.8808.8870.2	2	14.66	14.661	<0.1%	<0.1%	1	78.2		273617		85	(R)IASGLGLAWIVGR(V)		1.27727	0.99	656.891	1312.77	0.0013	1	16744.2	9.8	HUMAN	O14880	O14880	Microsomal glutathione S-transferase 3
1086	20111221_HMoon_PC3silac_pro_1_6.11800.11866.2	2	11.86	11.8582	0.006	<0.1%	1	65.5		174734		93	(K)EGGLGPLNIPLLADVTR(R)		1.27727	0.99	867.995	1734.97	0.0081	4.6	22062.7	5.66	HUMAN	P32119	P32119	Peroxiredoxin-2
1638	20111221_HMoon_PC3silac_pro_2_7.7155.7260.2	2	10.51	10.5075	0.01	0.007	1	66.7		3156942		25	(K)ELGVGIALR(K)		1.27714	1	464.286	927.562	0.0023	2.5	15506.5	6.62	HUMAN	Q01469	Q01469	Fatty acid-binding protein, epidermal
667	20111221_HMoon_PC3silac_pro_3_3.12111.12196.2	2	13.44	13.4449	<0.1%	<0.1%	1	78.7		3292933		230	(R)LISQIVSSITASLR(F)		1.27634	0.9	744.447	1487.88	0.008	5.3	50835.4	4.94	HUMAN	P68363	P68363|Q9BQE3|P68366|Q9H853|Q9NY65	Tubulin alpha-1B chain
989	20111221_HMoon_PC3silac_pro_1_5.12471.12553.2	2	12.11	12.1072	0.006	<0.1%	1	66.5		1095372		93	(K)EGGLGPLNIPLLADVTR(R)		1.27629	0.99	867.992	1734.97	0.0029	1.6	22062.7	5.66	HUMAN	P32119	P32119	Peroxiredoxin-2
675	20111221_HMoon_PC3silac_pro_2_4.8142.8250.3	3	13.03	13.0292	<0.1%	<0.1%	1	74.7		4781736		179	(R)RAEDGSVIDYELIDQDAR(D)		1.27601	0.98	689.01	2064.98	0.0313	15.2	38831.6	7.7	HUMAN	P07355	P07355	Annexin A2
876	20111221_HMoon_PC3silac_pro_2_2.10871.10961.2	2	12.37	12.368	0.01	0.002	1	67.7		550690		857	(K)LLLPWLEAR(I)		1.27601	0.97	555.839	1110.67	0.0043	3.9	193380	5.48	HUMAN	Q00610	Q00610	Clathrin heavy chain 1
1473	20111221_HMoon_PC3silac_pro_2_1.2922.3010.2	2	10.88	10.8808	0.01	0.006	1	69.1		791831		1030	(K)DLTQTASSTAR(A)		1.27601	0.98	575.789	1150.57	0.0013	1.1	236245	5.84	HUMAN	Q9NZM1	Q9NZM1	Myoferlin
1283	20111221_HMoon_PC3silac_pro_3_3.9659.9664.2	2	11.66	11.6558	0.01	<0.1%	1	70.7		5331782		113	(K)EIIDLVLDR(I)		1.27536	0.99	543.324	1085.62	0.0204	18.8	50819.4	4.94	HUMAN	Q71U36	Q71U36|P68363|Q9BQE3	Tubulin alpha-1A chain
1959	20111221_HMoon_PC3silac_pro_3_8.3766.3833.2	2	10.15	10.1464	0.03	0.007	1	63.3		262233		73	(R)LTEGCSFR(R)	C:Carbamidomethylation	1.27536	1	485.23	969.446	0.0067	6.9	9819.3	10.28	HUMAN	Q71UM5	Q71UM5|P42677	40S ribosomal protein S27-like
1654	20111221_HMoon_PC3silac_pro_1_1.7594.7690.2	2	10.51	10.5082	0.02	0.006	1	67.4		1619687		1526	(R)IYPLPDDPSVPAPPR(Q)	R:SILAC 2 (Arg 0-6Da Lys 0-4Da)-heavy	1.27531	0.97	820.444	1639.88	0.003	1.8	236245	5.84	HUMAN	Q9NZM1	Q9NZM1	Myoferlin
489	20111221_HMoon_PC3silac_pro_1_6.10782.10866.2	2	13.84	13.8403	<0.1%	<0.1%	1	75.8		484205		85	(R)IASGLGLAWIVGR(V)		1.27433	0.98	656.892	1312.77	0.0025	1.9	16744.2	9.8	HUMAN	O14880	O14880	Microsomal glutathione S-transferase 3
1957	20111221_HMoon_PC3silac_pro_3_5.8258.8358.3	3	10.15	10.1527	0.03	0.007	1	62.4		2763646		179	(R)RAEDGSVIDYELIDQDAR(D)		1.27342	0.94	689.006	2064.98	0.0199	9.6	38831.6	7.7	HUMAN	P07355	P07355	Annexin A2
1663	20111221_HMoon_PC3silac_pro_1_5.10793.10882.2	2	10.49	10.4903	0.02	0.006	1	67.4		618737		134	(K)IIVLGLLPR(G)	R:SILAC 2 (Arg 0-6Da Lys 0-4Da)-heavy	1.27335	1	500.357	999.702	0.0041	4.1	25740	5.57	HUMAN	P68402	P68402	Platelet-activating factor acetylhydrolase IB subunit beta
325	20111221_HMoon_PC3silac_pro_2_7.7711.7815.2	2	14.5	14.4955	<0.1%	<0.1%	1	68.6		3927589		79	(K)LLCGLLAER(L)	C:Carbamidomethylation<br>R:SILAC 2 (Arg 0-6Da Lys 0-4Da)-heavy	1.27265	0.99	525.809	1050.61	0.0046	4.3	12647.2	8.07	HUMAN	P14174	P14174	Macrophage migration inhibitory factor
746	20111221_HMoon_PC3silac_pro_3_4.13854.13918.2	2	13.14	13.1398	<0.1%	<0.1%	1	75.5		147200		199	(R)DITYFIQQLLR(E)		1.27245	0.96	705.391	1409.78	-0.0046	-3.3	48120.3	5.61	HUMAN	Q9P1U1	Q9P1U1|Q9C0K3|P61158	Actin-related protein 3B
858	20111221_HMoon_PC3silac_pro_3_5.7817.7925.2	2	12.8	12.7962	<0.1%	<0.1%	1	74.7		6209459		145	(K)LSILYPATTGR(N)		1.27245	0.99	596.342	1191.67	0.0029	2.5	25148.6	6	HUMAN	P30041	P30041	Peroxiredoxin-6
1736	20111221_HMoon_PC3silac_pro_3_8.6694.6771.2	2	10.61	10.613	0.03	0.004	1	63.4		471389		36	(K)NLYIISVK(G)		1.27245	1	475.293	949.572	0.006	6.3	14979.3	10.77	HUMAN	P62829	P62829	60S ribosomal protein L23
1387	20111221_HMoon_PC3silac_pro_1_6.3391.3412.2	2	11.15	11.1519	0.007	0.002	1	69.6		460449		70	(R)LECVEPNCR(S)	C:Carbamidomethylation	1.27238	0.97	588.763	1176.51	0.0059	5	12725.9	11.2	HUMAN	P83881	P83881|Q969Q0	60S ribosomal protein L36a
856	20111221_HMoon_PC3silac_pro_2_6.6395.6504.2	2	12.43	12.4294	0.01	0.002	1	77.7		1975160		67	(K)LITPAVVSER(L)		1.27153	0.96	542.82	1084.64	-0.0042	-3.8	13798.9	10.17	HUMAN	P62851	P62851	40S ribosomal protein S25
382	20111221_HMoon_PC3silac_pro_3_5.11142.11225.2	2	14.71	14.7099	<0.1%	<0.1%	1	79.1		4360237		50	(K)GVDEVTIVNILTNR(S)		1.27148	0.99	771.939	1542.85	0.0215	14	38831.6	7.7	HUMAN	P07355	P07355	Annexin A2
1458	20111221_HMoon_PC3silac_pro_3_4.7967.8080.3	3	11.23	11.2281	0.01	<0.1%	1	71.7		3837936		179	(R)RAEDGSVIDYELIDQDAR(D)		1.27148	0.97	689.01	2064.98	0.0319	15.4	38831.6	7.7	HUMAN	P07355	P07355	Annexin A2
1972	20111221_HMoon_PC3silac_pro_3_8.3581.3696.2	2	10.13	10.1327	0.03	0.007	1	66.8		511697		48	(K)LQDAEIAR(L)	R:SILAC 2 (Arg 0-6Da Lys 0-4Da)-heavy	1.27148	0.99	461.259	921.51	0.002	2.1	10236.6	5.32	HUMAN	P06703	P06703	Protein S100-A6
504	20111221_HMoon_PC3silac_pro_3_4.6161.6187.2	2	14.1	14.0953	<0.1%	<0.1%	1	76		13823316		256	(K)IGGIGTVPVGR(V)	R:SILAC 2 (Arg 0-6Da Lys 0-4Da)-heavy	1.27052	0.99	516.322	1031.63	0.0056	5.4	50482.3	9.31	HUMAN	P68104	P68104|Q05639|Q5VTE0	Elongation factor 1-alpha 1
510	20111221_HMoon_PC3silac_pro_3_3.11919.12045.2	2	14.07	14.0653	<0.1%	<0.1%	1	79.5		4281570		230	(R)LISQIVSSITASLR(F)		1.26955	1	744.448	1487.88	0.0096	6.4	50835.4	4.94	HUMAN	P68363	P68363|Q9BQE3|P68366|Q9H853|Q9NY65	Tubulin alpha-1B chain
937	20111221_HMoon_PC3silac_pro_3_4.5935.6082.2	2	12.6	12.6018	<0.1%	<0.1%	1	76		26178048		256	(K)IGGIGTVPVGR(V)		1.26955	1	513.311	1025.61	0.0053	5.2	50482.3	9.31	HUMAN	P68104	P68104|Q05639|Q5VTE0	Elongation factor 1-alpha 1
1266	20111221_HMoon_PC3silac_pro_3_7.9093.9176.2	2	11.71	11.7127	<0.1%	<0.1%	1	63.7		2562222		79	(K)IPDWFLNR(Q)		1.26955	0.99	530.784	1060.56	0.0025	2.3	17718.4	10.99	HUMAN	P62269	P62269	40S ribosomal protein S18
294	20111221_HMoon_PC3silac_pro_1_3.11561.11697.2	2	15.05	15.0467	<0.1%	<0.1%	1	72.6		4590406		65	(R)AVFVDLEPTVIDEIR(N)		1.26947	0.98	858.479	1715.92	0.0289	16.8	50665.2	4.94	HUMAN	P68366	P68366	Tubulin alpha-4A chain
326	20111221_HMoon_PC3silac_pro_1_3.14179.14260.3	3	14.81	14.8089	<0.1%	<0.1%	1	82.4		351257		424	(K)ILLANFLAQTEALMR(G)		1.26947	0.98	568.658	1703.95	0.0088	5.1	63374.2	8.64	HUMAN	P06744	P06744	Glucose-6-phosphate isomerase
395	20111221_HMoon_PC3silac_pro_1_4.13732.13802.2	2	14.42	14.4235	<0.1%	<0.1%	1	80.4		205172		188	(K)ILGILALIDEGETDWK(L)		1.26947	0.92	893.481	1785.96	-0.0092	-5.1	38433	7.12	HUMAN	Q9H2U2	Q9H2U2	Inorganic pyrophosphatase 2, mitochondrial
561	20111221_HMoon_PC3silac_pro_1_1.12899.12964.3	3	13.6	13.5971	<0.1%	<0.1%	1	69.2		194574		2126	(R)DLVEAVAHILGIR(D)		1.26947	1	469.279	1405.82	0.0057	4	276046	6.01	HUMAN	P49327	P49327	Fatty acid synthase
1106	20111221_HMoon_PC3silac_pro_1_6.3962.3967.2	2	11.82	11.8218	0.006	<0.1%	1	65.2		939591		56	(R)AGELTEDEVER(V)		1.26947	0.98	624.295	1247.58	0.0071	5.7	17718.4	10.99	HUMAN	P62269	P62269	40S ribosomal protein S18
1247	20111221_HMoon_PC3silac_pro_3_3.9479.9574.2	2	11.74	11.736	<0.1%	<0.1%	1	70.5		6713008		113	(K)EIIDLVLDR(I)		1.26859	0.99	543.324	1085.62	0.0204	18.8	50819.4	4.94	HUMAN	Q71U36	Q71U36|P68363|Q9BQE3	Tubulin alpha-1A chain
1469	20111221_HMoon_PC3silac_pro_3_8.6613.6689.3	3	11.21	11.2147	0.01	0.001	1	62.9		369766		44	(K)HGYIGEFEIIDDHR(A)	R:SILAC 2 (Arg 0-6Da Lys 0-4Da)-heavy	1.26859	0.99	569.616	1706.82	0.01	5.9	14953.4	10.42	HUMAN	P62244	P62244	40S ribosomal protein S15a
1210	20111221_HMoon_PC3silac_pro_1_4.3750.3868.2	2	11.58	11.5834	0.007	0.002	1	71.9		14494371		156	(R)LNLVQR(N)		1.2685	1	371.733	742.457	0.0027	3.7	42398.6	9.3	HUMAN	Q9BYZ2	Q9BYZ2|P00338|P07195	L-lactate dehydrogenase A-like 6B
1644	20111221_HMoon_PC3silac_pro_1_2.11035.11147.2	2	10.54	10.5439	0.02	0.005	1	66.3		1413995		522	(K)LLPLVSDEVFIR(D)	R:SILAC 2 (Arg 0-6Da Lys 0-4Da)-heavy	1.2685	0.98	703.922	1406.84	0.0024	1.7	97378.8	6.4	HUMAN	P11216	P11216	Glycogen phosphorylase, brain form
783	20111221_HMoon_PC3silac_pro_2_7.7719.7872.2	2	12.67	12.6685	<0.1%	<0.1%	1	63.4		3060200		79	(K)LLCGLLAER(L)	C:Carbamidomethylation	1.26819	0.91	522.798	1044.59	0.0025	2.4	12647.2	8.07	HUMAN	P14174	P14174	Macrophage migration inhibitory factor
658	20111221_HMoon_PC3silac_pro_3_5.4026.4094.2	2	13.47	13.4737	<0.1%	<0.1%	1	79.8		876555		28	(K)AVTEQGAELSNEER(N)		1.26763	0.98	766.863	1532.72	-0.0004	-0.2	28049	4.68	HUMAN	P27348	P27348	14-3-3 protein theta
942	20111221_HMoon_PC3silac_pro_3_2.10190.10281.2	2	12.58	12.5793	<0.1%	<0.1%	1	73.6		460948		529	(K)SLLDFLPR(E)		1.26763	0.98	480.782	960.551	0.005	5.2	119863	6.74	HUMAN	P53992	P53992	Protein transport protein Sec24C
2009	20111221_HMoon_PC3silac_pro_3_6.6624.6731.2	2	10.02	10.022	0.07	0.008	1	60.9		2361382		72	(R)SILCCLR(K)	C:Carbamidomethylation	1.26763	1	461.239	921.465	0.0063	6.8	18982.3	4.35	HUMAN	Q15185	Q15185	Prostaglandin E synthase 3
1479	20111221_HMoon_PC3silac_pro_1_7.7108.7108.3	3	10.93	10.9291	0.02	0.003	1	71.6		177193		33	(R)IQYQLVDISQDNALR(D)		1.26753	0.89	592.654	1775.93	0.0191	10.8	10494.6	4.82	HUMAN	Q9H299	Q9H299	SH3 domain-binding glutamic acid-rich-like protein 3
454	20111221_HMoon_PC3silac_pro_2_6.11778.11778.3	3	13.82	13.8213	<0.1%	<0.1%	1	70		101398		152	(K)INVNEIFYDLVR(Q)		1.26708	0.87	498.938	1494.8	0.0058	3.9	21329.1	6.4	HUMAN	P62834	P62834|P61224|A6NIZ1	Ras-related protein Rap-1A
1048	20111221_HMoon_PC3silac_pro_2_3.11753.11758.3	3	11.9	11.8996	0.01	0.004	1	73.5		614499		318	(K)VLPFFERPDFQLFTGNK(I)		1.26708	0.93	685.704	2055.07	0.0279	13.6	55247.4	5.48	HUMAN	Q96HE7	Q96HE7	ERO1-like protein alpha
582	20111221_HMoon_PC3silac_pro_3_3.9997.10102.3	3	13.76	13.7624	<0.1%	<0.1%	1	78.7		1884411		286	(K)ILFIFIDSDHTDNQR(I)		1.26667	0.98	611.985	1833.91	0.0278	15.1	57514.7	4.76	HUMAN	P07237	P07237	Protein disulfide-isomerase
751	20111221_HMoon_PC3silac_pro_3_3.11940.12016.3	3	13.13	13.129	<0.1%	<0.1%	1	75.1		1665063		230	(R)LISQIVSSITASLR(F)		1.26667	1	496.634	1487.88	0.0071	4.8	50835.4	4.94	HUMAN	P68363	P68363|Q9BQE3|P68366|Q9H853|Q9NY65	Tubulin alpha-1B chain
1922	20111221_HMoon_PC3silac_pro_3_7.5639.5643.2	2	10.22	10.2239	0.03	0.007	1	68.2		752974		115	(K)EQISDIDDAVR(K)		1.26667	0.96	630.81	1260.61	0.0067	5.3	14395.1	9.6	HUMAN	P53999	P53999	Activated RNA polymerase II transcriptional coactivator p15
1492	20111221_HMoon_PC3silac_pro_1_6.6159.6272.2	2	10.9	10.899	0.02	0.004	1	69.2		4876858		67	(K)LITPAVVSER(L)		1.26657	0.99	542.822	1084.64	0.0002	0.2	13798.9	10.17	HUMAN	P62851	P62851	40S ribosomal protein S25
1720	20111221_HMoon_PC3silac_pro_1_8.7869.7932.2	2	10.34	10.3367	0.02	0.006	1	66.5		25373		16	(R)YSALFLGVAYGATR(Y)		1.2656	1	744.897	1488.79	0.0026	1.7	7933.1	9.34	HUMAN	P56385	P56385	ATP synthase subunit e, mitochondrial
1044	20111221_HMoon_PC3silac_pro_1_1.6744.6750.2	2	11.96	11.9572	0.006	<0.1%	1	62.3		453304		1011	(K)IVLDNSVFSEHR(N)		1.26464	0.88	708.374	1415.73	0.0126	8.9	193380	5.48	HUMAN	Q00610	Q00610|P53675	Clathrin heavy chain 1
572	20111221_HMoon_PC3silac_pro_3_6.7774.7870.2	2	13.8	13.8007	<0.1%	<0.1%	1	60.2		1827719		235	(R)VPTANVSVVDLTCR(L)	C:Carbamidomethylation	1.26379	1	765.904	1530.8	0.0059	3.8	36223.7	8.79	HUMAN	P04406	P04406	Glyceraldehyde-3-phosphate dehydrogenase
1027	20111221_HMoon_PC3silac_pro_1_4.5813.6034.2	2	12	11.9983	0.006	<0.1%	1	71.1		11924411		91	(K)LVIITAGAR(Q)	R:SILAC 2 (Arg 0-6Da Lys 0-4Da)-heavy	1.26368	1	460.307	919.603	0.0039	4.2	36973.3	8.77	HUMAN	P00338	P00338	L-lactate dehydrogenase A chain
737	20111221_HMoon_PC3silac_pro_3_3.9292.9433.3	3	13.18	13.1848	<0.1%	<0.1%	1	73.4		2592053		263	(R)LHFFmPGFAPLTSR(G)	m:Oxidized methionine	1.26284	0.9	546.284	1620.84	16.0028	4.8	50305.5	4.78	HUMAN	Q13885	Q13885|Q9BVA1|P04350|P68371|P07437|Q9BUF5|A6NNZ2|Q3ZCM7|A6NKZ8	Tubulin beta-2A chain
36	20111221_HMoon_PC3silac_pro_1_4.10165.10326.2	2	18.58	18.5805	<0.1%	<0.1%	1	78		9077806		234	(K)SYSPYDMLESIR(K)		1.26272	1	730.855	1460.67	0.0291	19.9	38831.6	7.7	HUMAN	P07355	P07355|A6NMY6	Annexin A2
1115	20111221_HMoon_PC3silac_pro_3_5.12312.12318.2	2	12.14	12.1432	<0.1%	<0.1%	1	65.4		1266830		30	(K)GLGTDEESILTLLTSR(S)		1.26189	0.99	852.961	1704.9	0.0133	7.8	35993.2	4.94	HUMAN	P08758	P08758	Annexin A5
1796	20111221_HMoon_PC3silac_pro_3_8.4774.4776.3	3	10.48	10.4814	0.03	0.005	1	64.7		156658		24	(K)TALIHDGLAR(G)		1.26189	1	356.206	1066.6	0.0025	2.3	14914.1	6.84	HUMAN	P25398	P25398	40S ribosomal protein S12
1987	20111221_HMoon_PC3silac_pro_3_1.6100.6204.2	2	10.08	10.0763	0.03	0.007	1	62.4		1472783		436	(K)VALSSETEVALAR(D)		1.26189	0.87	673.369	1345.73	-0.0024	-1.8	121516	5.32	HUMAN	P27816	P27816	Microtubule-associated protein 4
1235	20111221_HMoon_PC3silac_pro_1_2.10126.10133.2	2	11.51	11.5114	0.007	0.002	1	60.5		2761647		238	(K)IGFPWSEIR(N)		1.26176	0.98	552.803	1104.58	0.0147	13.3	69525.7	5.94	HUMAN	P15311	P15311|P26038|P35241	Ezrin
352	20111221_HMoon_PC3silac_pro_3_5.7255.7356.3	3	14.86	14.8585	<0.1%	<0.1%	1	81.4		1347148		80	(K)LIVALMKPSR(L)		1.26094	0.98	376.572	1127.7	0.0039	3.5	35993.2	4.94	HUMAN	P08758	P08758	Annexin A5
1341	20111221_HMoon_PC3silac_pro_1_4.13942.14033.4	4	11.25	11.2451	0.007	0.002	1	67.4		279596		331	(R)FGAQLAHIQALISGIEAQLGDVR(A)		1.2608	0.97	602.587	2407.31	0.0158	6.5	44105.2	5.04	HUMAN	P08727	P08727	Keratin, type I cytoskeletal 19
1099	20111221_HMoon_PC3silac_pro_3_7.10872.10936.4	4	12.17	12.1663	<0.1%	<0.1%	1	68.2		295229		25	(R)FHDFLGDSWGILFSHPR(D)		1.25998	0.99	508.505	2030.99	0.0106	5.2	25148.6	6	HUMAN	P30041	P30041	Peroxiredoxin-6
1327	20111221_HMoon_PC3silac_pro_3_1.9984.10061.3	3	11.54	11.536	0.01	<0.1%	1	70.4		1255670		803	(R)LHLSGIDANPNALFPPVEFPAPR(G)		1.25998	0.94	824.782	2472.3	0.0265	10.7	276046	6.01	HUMAN	P49327	P49327	Fatty acid synthase
2013	20111221_HMoon_PC3silac_pro_3_3.7620.7671.2	2	10.01	10.0128	0.07	0.008	1	61.7		1187493		393	(R)GSTAPVGGGAFPTIVER(E)		1.25998	0.95	808.428	1615.84	0.0051	3.1	48519.8	4.95	HUMAN	Q15084	Q15084	Protein disulfide-isomerase A6
1561	20111221_HMoon_PC3silac_pro_1_5.13702.13760.3	3	10.71	10.71	0.02	0.004	1	67.2		68159		227	(R)LGDPAEYAHLVQAIIENPFLNGEVIR(L)		1.25985	0.97	960.183	2878.51	0.0241	8.4	27150.8	7.95	HUMAN	Q99714	Q99714	3-hydroxyacyl-CoA dehydrogenase type-2
688	20111221_HMoon_PC3silac_pro_2_4.8312.8330.2	2	12.98	12.9802	<0.1%	<0.1%	1	74.3		1388556		326	(R)IAAAILNTPDLR(K)		1.25936	0.94	634.375	1267.74	0.0051	4	47916.2	9.44	HUMAN	P00505	P00505	Aspartate aminotransferase, mitochondrial
1811	20111221_HMoon_PC3silac_pro_2_5.10586.10616.2	2	10.11	10.1096	0.02	0.008	1	60.4		750952		146	(K)VLYSNMLGEENTYLWR(T)		1.25936	0.89	994.498	1987.96	0.0303	15.2	40550.6	9.76	HUMAN	Q00325	Q00325	Phosphate carrier protein, mitochondrial
734	20111221_HMoon_PC3silac_pro_3_6.12126.12177.3	3	13.19	13.1866	<0.1%	<0.1%	1	73.6		118156		152	(K)INVNEIFYDLVR(Q)	R:SILAC 2 (Arg 0-6Da Lys 0-4Da)-heavy	1.25904	0.98	500.945	1500.82	0.0049	3.3	21329.1	6.4	HUMAN	P62834	P62834|P61224|A6NIZ1	Ras-related protein Rap-1A
800	20111221_HMoon_PC3silac_pro_3_6.12113.12185.2	2	12.95	12.9516	<0.1%	<0.1%	1	67		843634		93	(K)EGGLGPLNIPLLADVTR(R)	R:SILAC 2 (Arg 0-6Da Lys 0-4Da)-heavy	1.25904	0.97	871.003	1740.99	0.0041	2.4	22062.7	5.66	HUMAN	P32119	P32119	Peroxiredoxin-2
1166	20111221_HMoon_PC3silac_pro_3_7.6380.6386.2	2	12.01	12.0099	<0.1%	<0.1%	1	72		2147706		67	(K)LITPAVVSER(L)		1.25904	0.98	542.822	1084.64	0.0004	0.4	13798.9	10.17	HUMAN	P62851	P62851	40S ribosomal protein S25
1362	20111221_HMoon_PC3silac_pro_1_5.8866.8969.2	2	11.2	11.1975	0.007	0.002	1	69.1		2591312		63	(K)LYTLVLTDPDAPSR(K)	R:SILAC 2 (Arg 0-6Da Lys 0-4Da)-heavy	1.25889	0.9	783.928	1566.85	0.0026	1.7	21170.5	7.02	HUMAN	P30086	P30086	Phosphatidylethanolamine-binding protein 1
300	20111221_HMoon_PC3silac_pro_2_7.7545.7644.2	2	14.64	14.6437	<0.1%	<0.1%	1	70.7		1202172		116	(K)LVVECVMNNVTCTR(I)	C:Carbamidomethylation<br>R:SILAC 2 (Arg 0-6Da Lys 0-4Da)-heavy	1.25826	0.98	850.931	1700.82	0.0331	19.5	15506.5	6.62	HUMAN	Q01469	Q01469	Fatty acid-binding protein, epidermal
154	20111221_HMoon_PC3silac_pro_3_7.8564.8571.2	2	16.4	16.4039	<0.1%	<0.1%	1	70.9		4635239		56	(R)IIPGFMCQGGDFTR(H)	C:Carbamidomethylation	1.25809	0.97	799.885	1598.74	0.0165	10.3	18409.7	9.66	HUMAN	Q9Y536	Q9Y536|P62937	Peptidylprolyl cis-trans isomerase A-like 4A/B/C
796	20111221_HMoon_PC3silac_pro_3_2.11948.11978.2	2	12.95	12.945	<0.1%	<0.1%	1	74		193336		255	(K)LQDFNVGDYIEAVLDR(N)		1.25809	0.91	933.973	1866.92	0.0151	8.1	97378.8	6.4	HUMAN	P11216	P11216	Glycogen phosphorylase, brain form
439	20111221_HMoon_PC3silac_pro_1_7.6897.6902.2	2	14.15	14.153	<0.1%	<0.1%	1	70.6		2632059		79	(K)LLCGLLAER(L)	C:Carbamidomethylation	1.25794	0.93	522.799	1044.59	0.0033	3.2	12647.2	8.07	HUMAN	P14174	P14174	Macrophage migration inhibitory factor
1641	20111221_HMoon_PC3silac_pro_2_5.2307.2350.2	2	10.5	10.5013	0.01	0.007	1	65.4		98596		14	(K)LAEQAER(Y)		1.25717	1	408.714	816.421	0.0003	0.4	28196	4.76	HUMAN	P31946	P31946|P62258|Q04917|P61981|P31947|P27348|P63104	14-3-3 protein beta/alpha
1072	20111221_HMoon_PC3silac_pro_3_7.11194.11198.2	2	12.23	12.2315	<0.1%	<0.1%	1	70		228328		50	(K)TTPDVIFVFGFR(T)		1.25714	0.99	699.876	1398.74	0.0039	2.8	15422.9	10.79	HUMAN	P62847	P62847	40S ribosomal protein S24
1934	20111221_HMoon_PC3silac_pro_3_4.12373.12470.3	3	10.19	10.1931	0.03	0.007	1	66.6		227168		230	(R)LISQIVSSITASLR(F)	R:SILAC 2 (Arg 0-6Da Lys 0-4Da)-heavy	1.25714	0.94	498.642	1493.9	0.0133	8.9	50835.4	4.94	HUMAN	P68363	P68363|Q9BQE3|P68366|Q9H853|Q9NY65	Tubulin alpha-1B chain
78	20111221_HMoon_PC3silac_pro_1_7.6735.6882.2	2	17.42	17.4247	<0.1%	<0.1%	1	76.3		3834432		79	(K)LLCGLLAER(L)	C:Carbamidomethylation	1.25699	0.94	522.798	1044.59	0.0023	2.2	12647.2	8.07	HUMAN	P14174	P14174	Macrophage migration inhibitory factor
821	20111221_HMoon_PC3silac_pro_1_4.3210.3340.2	2	12.62	12.6169	<0.1%	<0.1%	1	72.3		10232723		306	(K)VTLTSEEEAR(L)		1.25699	1	567.788	1134.56	0.0042	3.7	36973.3	8.77	HUMAN	P00338	P00338	L-lactate dehydrogenase A chain
1652	20111221_HMoon_PC3silac_pro_1_4.11427.11432.3	3	10.52	10.5184	0.02	0.006	1	67.3		515073		243	(K)GAEILEVLHSLPAVR(Q)		1.25699	0.99	535.314	1603.92	0.0123	7.7	45815.8	5.45	HUMAN	Q15008	Q15008	26S proteasome non-ATPase regulatory subunit 6
1019	20111221_HMoon_PC3silac_pro_2_1.12237.12301.3	3	11.97	11.9749	0.01	0.002	1	67		207021		2126	(R)DLVEAVAHILGIR(D)		1.25608	0.99	469.279	1405.82	0.0078	5.5	276046	6.01	HUMAN	P49327	P49327	Fatty acid synthase
1380	20111221_HMoon_PC3silac_pro_2_3.13773.13839.2	2	11.1	11.0993	0.01	0.005	1	67		200606		199	(R)DITYFIQQLLR(E)		1.25608	0.92	705.392	1409.78	-0.0018	-1.3	48120.3	5.61	HUMAN	Q9P1U1	Q9P1U1|Q9C0K3|P61158	Actin-related protein 3B
204	20111221_HMoon_PC3silac_pro_1_1.12748.12813.3	3	15.68	15.6794	<0.1%	<0.1%	1	76.7		350118		2483	(R)TLLEGSGLESIISIIHSSLAEPR(V)		1.25604	1	808.115	2422.32	0.0108	4.4	276046	6.01	HUMAN	P49327	P49327	Fatty acid synthase
1183	20111221_HMoon_PC3silac_pro_3_7.5950.5991.3	3	11.93	11.9346	<0.1%	<0.1%	1	74.5		916699		10	(K)LSHETVTIELK(N)		1.25526	0.98	423.908	1269.7	0.0049	3.8	13281.3	11.57	HUMAN	P62314	P62314	Small nuclear ribonucleoprotein Sm D1
638	20111221_HMoon_PC3silac_pro_1_3.12234.12371.3	3	13.26	13.2561	<0.1%	<0.1%	1	61.8		2344730		244	(R)FDGALNVDLTEFQTNLVPYPR(I)		1.25509	0.91	803.755	2409.21	0.0422	17.5	50819.4	4.94	HUMAN	Q71U36	Q71U36|P68363|Q9BQE3|Q13748|Q6PEY2|P68366|Q9NY65	Tubulin alpha-1A chain
1550	20111221_HMoon_PC3silac_pro_1_5.3937.4075.2	2	10.74	10.7414	0.02	0.004	1	65.3		1661041		223	(R)ICIVTK(E)	C:Carbamidomethylation	1.25509	1	367.217	733.428	-0.0009	-1.3	26717.1	8.65	HUMAN	P20618	P20618	Proteasome subunit beta type-1
816	20111221_HMoon_PC3silac_pro_3_6.5083.5087.2	2	12.91	12.911	<0.1%	<0.1%	1	77.8		1215679		210	(R)LAAIAESGVER(Q)		1.25431	0.97	558.306	1115.61	-0.0016	-1.4	25585.5	4.8	HUMAN	P28072	P28072	Proteasome subunit beta type-6
1606	20111221_HMoon_PC3silac_pro_2_4.3822.3828.2	2	10.58	10.5772	0.01	0.007	1	66.7		1770664		323	(K)IANPVEGSTDR(Q)	R:SILAC 2 (Arg 0-6Da Lys 0-4Da)-heavy	1.2539	0.98	582.803	1164.6	0.0027	2.3	38978.8	6.34	HUMAN	Q15366	Q15366	Poly(rC)-binding protein 2
244	20111221_HMoon_PC3silac_pro_3_6.11272.11347.3	3	15.64	15.6423	<0.1%	<0.1%	1	80.3		833640		117	(K)LPFTPLSYIQGLSHR(N)		1.25337	0.99	576.987	1728.94	0.0039	2.2	21402.8	10.03	HUMAN	Q9UM00	Q9UM00	Transmembrane and coiled-coil domain-containing protein 1
1379	20111221_HMoon_PC3silac_pro_2_2.9971.10066.2	2	11.1	11.1031	0.01	0.005	1	62.6		1209401		349	(R)AQFEGIVTDLIR(R)		1.25281	0.9	681.379	1361.74	0.0074	5.4	73964.5	5.87	HUMAN	P38646	P38646	Stress-70 protein, mitochondrial
1568	20111221_HMoon_PC3silac_pro_2_8.2953.3021.2	2	10.67	10.6694	0.01	0.007	1	62.5		146825		73	(K)FEETTADGR(K)		1.25281	0.99	513.231	1025.45	0.0019	1.8	15506.5	6.62	HUMAN	Q01469	Q01469	Fatty acid-binding protein, epidermal
144	20111221_HMoon_PC3silac_pro_3_6.9378.9460.2	2	16.47	16.4728	<0.1%	<0.1%	1	74.9		4075096		98	(K)LPFPIIDDR(N)		1.25243	0.99	543.306	1085.6	0.0056	5.1	25148.6	6	HUMAN	P30041	P30041	Peroxiredoxin-6
946	20111221_HMoon_PC3silac_pro_3_3.10980.11074.3	3	12.57	12.5654	<0.1%	<0.1%	1	65.9		3796468		104	(K)GHYTEGAELVDSVLDVVR(K)		1.25243	1	653.67	1958.98	0.0131	6.7	50305.5	4.78	HUMAN	Q13885	Q13885|Q9BVA1|Q13509|P68371|P07437	Tubulin beta-2A chain
1013	20111221_HMoon_PC3silac_pro_3_2.11790.11875.2	2	12.39	12.3872	<0.1%	<0.1%	1	67.9		379554		703	(K)LSFLYLITGNLEK(L)		1.25243	0.97	755.931	1510.85	0.0024	1.6	139884	8.06	HUMAN	P53621	P53621	Coatomer subunit alpha
1691	20111221_HMoon_PC3silac_pro_3_2.7953.8053.2	2	10.69	10.6856	0.03	0.003	1	70.5		6044947		331	(R)ALLFIPR(R)		1.25243	0.99	415.275	829.529	0.0141	17	83605	4.97	HUMAN	P08238	P08238	Heat shock protein HSP 90-beta
1713	20111221_HMoon_PC3silac_pro_3_2.8476.8576.2	2	10.66	10.6593	0.03	0.003	1	62.9		249613		145	(R)IPLNDLFR(C)		1.25243	0.89	494.288	987.562	0.0075	7.6	45530.4	5.35	HUMAN	P13473	P13473	Lysosome-associated membrane glycoprotein 2
83	20111221_HMoon_PC3silac_pro_3_5.7927.8034.2	2	17.25	17.2486	<0.1%	<0.1%	1	66		7439005		235	(R)VPTANVSVVDLTCR(L)	C:Carbamidomethylation	1.2515	1	765.905	1530.8	0.0087	5.7	36223.7	8.79	HUMAN	P04406	P04406	Glyceraldehyde-3-phosphate dehydrogenase
624	20111221_HMoon_PC3silac_pro_3_1.7219.7306.2	2	13.6	13.6046	<0.1%	<0.1%	1	72.6		1701778		1526	(R)IYPLPDDPSVPAPPR(Q)		1.2515	0.98	817.439	1633.86	0.0133	8.1	236245	5.84	HUMAN	Q9NZM1	Q9NZM1	Myoferlin
896	20111221_HMoon_PC3silac_pro_3_7.7654.7757.2	2	12.71	12.709	<0.1%	<0.1%	1	74		3193922		36	(K)NLYIISVK(G)		1.2515	1	475.293	949.572	0.0064	6.8	14979.3	10.77	HUMAN	P62829	P62829	60S ribosomal protein L23
1020	20111221_HMoon_PC3silac_pro_3_5.12178.12244.2	2	12.38	12.3809	<0.1%	<0.1%	1	60.8		1869795		30	(K)GLGTDEESILTLLTSR(S)		1.2515	0.99	852.96	1704.9	0.0107	6.3	35993.2	4.94	HUMAN	P08758	P08758	Annexin A5
1039	20111221_HMoon_PC3silac_pro_1_6.7661.7661.2	2	11.98	11.9808	0.006	<0.1%	1	60.3		267102		7	(R)LSAPGCWAACTNFSR(T)	C:Carbamidomethylation	1.25132	0.97	849.39	1697.75	0.0207	12.2	17032.7	6.82	HUMAN	Q04941	Q04941	Proteolipid protein 2
1025	20111221_HMoon_PC3silac_pro_3_5.10680.10680.2	2	12.37	12.368	<0.1%	<0.1%	1	66.1		833865		146	(K)VLYSNMLGEENTYLWR(T)		1.25056	0.92	994.498	1987.96	0.0309	15.5	40550.6	9.76	HUMAN	Q00325	Q00325	Phosphate carrier protein, mitochondrial
1502	20111221_HMoon_PC3silac_pro_3_7.6179.6290.2	2	11.14	11.1395	0.01	0.003	1	69.1		3602874		67	(K)LITPAVVSER(L)		1.25056	0.99	542.822	1084.64	-0.0002	-0.1	13798.9	10.17	HUMAN	P62851	P62851	40S ribosomal protein S25
1581	20111221_HMoon_PC3silac_pro_3_3.11514.11587.3	3	10.94	10.9391	0.01	0.002	1	69.2		441750		318	(K)VLPFFERPDFQLFTGNK(I)		1.25056	0.97	685.707	2055.07	0.036	17.5	55247.4	5.48	HUMAN	Q96HE7	Q96HE7	ERO1-like protein alpha
924	20111221_HMoon_PC3silac_pro_1_4.6040.6040.2	2	12.3	12.3045	0.006	0.001	1	72.5		7251032		91	(K)LVIITAGAR(Q)	R:SILAC 2 (Arg 0-6Da Lys 0-4Da)-heavy	1.25038	1	460.308	919.603	0.0055	5.9	36973.3	8.77	HUMAN	P00338	P00338	L-lactate dehydrogenase A chain
1615	20111221_HMoon_PC3silac_pro_2_5.6314.6420.2	2	10.57	10.5725	0.01	0.007	1	73.1		9695029		91	(K)LVIITAGAR(Q)		1.24957	1	457.297	913.583	0.0038	4.2	36973.3	8.77	HUMAN	P00338	P00338	L-lactate dehydrogenase A chain
1702	20111221_HMoon_PC3silac_pro_2_5.4370.4488.2	2	10.37	10.3688	0.02	0.008	1	67.5		8377218		156	(R)LNLVQR(N)		1.24957	0.99	371.733	742.457	0.0011	1.5	42398.6	9.3	HUMAN	Q9BYZ2	Q9BYZ2|P00338|P07195	L-lactate dehydrogenase A-like 6B
772	20111221_HMoon_PC3silac_pro_1_4.5797.5944.2	2	12.79	12.7929	<0.1%	<0.1%	1	77.8		15107654		91	(K)LVIITAGAR(Q)		1.24944	1	457.297	913.583	0.0044	4.8	36973.3	8.77	HUMAN	P00338	P00338	L-lactate dehydrogenase A chain
402	20111221_HMoon_PC3silac_pro_3_5.12679.12694.4	4	14.62	14.6221	<0.1%	<0.1%	1	82.8		231376		44	(R)GVQDIVVGEGTHFLIPWVQKPIIFDCR(S)	C:Carbamidomethylation	1.24869	0.93	781.679	3123.64	0.0509	16.3	29860.6	5.57	HUMAN	P35232	P35232	Prohibitin
968	20111221_HMoon_PC3silac_pro_3_5.8129.8135.2	2	12.5	12.5014	<0.1%	<0.1%	1	67.3		3721259		235	(R)VPTANVSVVDLTCR(L)	C:Carbamidomethylation	1.24869	1	765.905	1530.8	0.0091	5.9	36223.7	8.79	HUMAN	P04406	P04406	Glyceraldehyde-3-phosphate dehydrogenase
1386	20111221_HMoon_PC3silac_pro_3_4.8665.8766.2	2	11.37	11.3718	0.01	<0.1%	1	68.1		1708440		180	(R)AEDGSVIDYELIDQDAR(D)		1.24869	0.98	954.95	1908.88	0.0098	5.1	38831.6	7.7	HUMAN	P07355	P07355	Annexin A2
1432	20111221_HMoon_PC3silac_pro_3_7.7786.7786.2	2	11.28	11.2805	0.01	<0.1%	1	66.4		989309		5	(K)GPLQSVQVFGR(K)		1.24869	0.96	594.333	1187.65	0.005	4.2	16559.1	10.36	HUMAN	P62249	P62249	40S ribosomal protein S16
1637	20111221_HMoon_PC3silac_pro_3_5.4890.4938.2	2	10.82	10.8208	0.01	0.003	1	63.9		1888489		83	(K)VDVTEQPGLSGR(F)		1.24683	0.95	629.329	1257.64	0.008	6.3	32190	4.91	HUMAN	Q9H3N1	Q9H3N1	Thioredoxin-related transmembrane protein 1
1339	20111221_HMoon_PC3silac_pro_3_8.3638.3638.2	2	11.51	11.514	0.01	<0.1%	1	64.4		657248		48	(K)LQDAEIAR(L)		1.2459	1	458.249	915.489	0.0017	1.9	10236.6	5.32	HUMAN	P06703	P06703	Protein S100-A6
1769	20111221_HMoon_PC3silac_pro_3_5.6373.6479.2	2	10.53	10.5317	0.03	0.005	1	69.7		9624338		91	(K)LVIITAGAR(Q)	R:SILAC 2 (Arg 0-6Da Lys 0-4Da)-heavy	1.2459	1	460.308	919.603	0.0053	5.7	36973.3	8.77	HUMAN	P00338	P00338	L-lactate dehydrogenase A chain
799	20111221_HMoon_PC3silac_pro_2_4.7198.7325.3	3	12.58	12.5794	0.01	0.001	1	71.1		7143130		157	(K)LGDVYVNDAFGTAHR(A)	R:SILAC 2 (Arg 0-6Da Lys 0-4Da)-heavy	1.24527	0.97	547.62	1640.81	0.0326	19.9	45013.3	8.66	HUMAN	P00558	P00558|P07205	Phosphoglycerate kinase 1
542	20111221_HMoon_PC3silac_pro_1_7.7979.7987.2	2	13.66	13.6569	<0.1%	<0.1%	1	76.4		139439		76	(R)DSLLQDGEFSMDLR(T)		1.24476	0.99	813.383	1625.75	0.012	7.4	15225.1	8.86	HUMAN	P07737	P07737	Profilin-1
1052	20111221_HMoon_PC3silac_pro_3_5.12305.12310.2	2	12.28	12.2825	<0.1%	<0.1%	1	73.5		258737		86	(K)GLLPEELTPLILATQK(Q)		1.24405	0.92	868.511	1736.02	-0.0057	-3.3	35421.3	9.01	HUMAN	P13804	P13804	Electron transfer flavoprotein subunit alpha, mitochondrial
1326	20111221_HMoon_PC3silac_pro_3_1.6271.6275.2	2	11.54	11.5361	0.01	<0.1%	1	62		401685		1727	(R)LALHILR(T)	R:SILAC 2 (Arg 0-6Da Lys 0-4Da)-heavy	1.24405	0.99	421.286	841.571	-0.0056	-6.7	236245	5.84	HUMAN	Q9NZM1	Q9NZM1	Myoferlin
1020	20111221_HMoon_PC3silac_pro_1_5.10781.10876.2	2	12.02	12.0233	0.006	<0.1%	1	68.6		846951		134	(K)IIVLGLLPR(G)		1.24383	1	497.346	993.682	0.0024	2.4	25740	5.57	HUMAN	P68402	P68402	Platelet-activating factor acetylhydrolase IB subunit beta
1351	20111221_HMoon_PC3silac_pro_2_7.2722.2796.2	2	11.16	11.1649	0.01	0.006	1	64.1		396272		73	(K)FEETTADGR(K)		1.24313	1	513.232	1025.45	0.0037	3.6	15506.5	6.62	HUMAN	Q01469	Q01469	Fatty acid-binding protein, epidermal
1435	20111221_HMoon_PC3silac_pro_2_2.10435.10546.2	2	10.98	10.9754	0.01	0.006	1	72.2		1292267		522	(K)LLPLVSDEVFIR(D)		1.24313	0.91	700.916	1400.82	0.0093	6.7	97378.8	6.4	HUMAN	P11216	P11216	Glycogen phosphorylase, brain form
1484	20111221_HMoon_PC3silac_pro_3_4.6186.6191.2	2	11.18	11.1784	0.01	0.003	1	71.3		13721160		256	(K)IGGIGTVPVGR(V)		1.24312	1	513.312	1025.61	0.0061	6	50482.3	9.31	HUMAN	P68104	P68104|Q05639|Q5VTE0	Elongation factor 1-alpha 1
412	20111221_HMoon_PC3silac_pro_1_3.11693.11826.3	3	14.3	14.2973	<0.1%	<0.1%	1	80.1		2592925		463	(R)FLSQPFQVAEVFTGHMGK(L)		1.2429	0.88	675.02	2023.01	0.034	16.8	56558.9	5.26	HUMAN	P06576	P06576	ATP synthase subunit beta, mitochondrial
581	20111221_HMoon_PC3silac_pro_3_8.9831.9885.2	2	13.77	13.7667	<0.1%	<0.1%	1	74.3		59857		76	(K)FALITWIGENVSGLQR(A)		1.2422	0.96	902.489	1803.97	-0.0049	-2.7	16058.8	5.54	HUMAN	Q14019	Q14019	Coactosin-like protein
651	20111221_HMoon_PC3silac_pro_3_6.8938.9035.2	2	13.5	13.4967	<0.1%	<0.1%	1	83.5		1019772		241	(K)SYELPDGQVITIGNER(F)	R:SILAC 2 (Arg 0-6Da Lys 0-4Da)-heavy	1.2422	1	898.964	1796.91	0.0081	4.5	42407.6	5.24	HUMAN	P62736	P62736|Q562R1|Q9BYX7|P60709|P68032|P63261|P63267|P68133|Q6S8J3|A5A3E0	Actin, aortic smooth muscle
1375	20111221_HMoon_PC3silac_pro_3_5.10104.10116.2	2	11.4	11.3981	0.01	<0.1%	1	72		784269		207	(K)LANILFTQELAR(R)	R:SILAC 2 (Arg 0-6Da Lys 0-4Da)-heavy	1.2422	1	697.909	1394.81	0	0	35785	9.54	HUMAN	Q8TC12	Q8TC12	Retinol dehydrogenase 11
1965	20111221_HMoon_PC3silac_pro_3_6.10648.10648.3	3	10.14	10.1392	0.03	0.007	1	60.2		376676		81	(R)DYLHLPPEIVPATLR(R)		1.2422	0.95	578.663	1733.96	0.016	9.2	18897.4	10.15	HUMAN	P46783	P46783	40S ribosomal protein S10
487	20111221_HMoon_PC3silac_pro_2_1.12356.12361.3	3	13.67	13.671	<0.1%	<0.1%	1	68.5		123095		2126	(R)DLVEAVAHILGIR(D)		1.24206	0.99	469.279	1405.82	0.0051	3.6	276046	6.01	HUMAN	P49327	P49327	Fatty acid synthase
615	20111221_HMoon_PC3silac_pro_1_3.9507.9515.2	2	13.34	13.3428	<0.1%	<0.1%	1	81.8		69983		307	(K)FTASAGIQVVGDDLTVTNPK(R)		1.24197	0.94	1017.03	2033.06	-0.0008	-0.4	47510.4	7.04	HUMAN	P06733	P06733	Alpha-enolase
838	20111221_HMoon_PC3silac_pro_3_4.12441.12486.2	2	12.84	12.8434	<0.1%	<0.1%	1	63		273870		51	(K)STLINSLFLTDLYPER(V)		1.24128	0.95	941.508	1882	0.0121	6.4	41715	6.15	HUMAN	Q15019	Q15019	Septin-2
1945	20111221_HMoon_PC3silac_pro_3_3.10259.10360.2	2	10.16	10.158	0.03	0.007	1	67.3		5434648		65	(R)AVFVDLEPTVIDEVR(T)		1.24036	1	851.46	1701.91	0.0063	3.7	50819.4	4.94	HUMAN	Q71U36	Q71U36|P68363|Q9BQE3	Tubulin alpha-1A chain
466	20111221_HMoon_PC3silac_pro_2_3.14145.14145.2	2	13.77	13.7729	<0.1%	<0.1%	1	68.6		392882		295	(R)DQEGQDVLLFIDNIFR(F)		1.23887	0.98	961.492	1921.96	0.0115	6	56558.9	5.26	HUMAN	P06576	P06576	ATP synthase subunit beta, mitochondrial
1685	20111221_HMoon_PC3silac_pro_2_4.8845.8960.2	2	10.4	10.4025	0.02	0.007	1	66.4		2400572		180	(R)AEDGSVIDYELIDQDAR(D)		1.23887	0.97	954.957	1908.88	0.024	12.6	38831.6	7.7	HUMAN	P07355	P07355	Annexin A2
249	20111221_HMoon_PC3silac_pro_3_4.7631.7735.2	2	15.58	15.5773	<0.1%	<0.1%	1	66.4		12919562		235	(R)VPTANVSVVDLTCR(L)	C:Carbamidomethylation	1.23852	1	765.909	1530.8	0.0171	11.2	36223.7	8.79	HUMAN	P04406	P04406	Glyceraldehyde-3-phosphate dehydrogenase
1367	20111221_HMoon_PC3silac_pro_1_5.9282.9307.2	2	11.19	11.1871	0.007	0.002	1	63		376825		48	(R)EAPVDVLTQIGR(S)		1.23827	0.92	649.36	1297.71	0.0015	1.1	26209.5	10.48	HUMAN	Q9BVC6	Q9BVC6	Transmembrane protein 109
48	20111221_HMoon_PC3silac_pro_2_4.12649.12791.3	3	17.65	17.6505	<0.1%	<0.1%	1	83.5		1624103		220	(K)DGNASGTTLLEALDCILPPTRPTDKPLR(L)	C:Carbamidomethylation	1.23675	0.9	1007.87	3021.57	0.0377	12.5	50482.3	9.31	HUMAN	P68104	P68104|Q5VTE0	Elongation factor 1-alpha 1
975	20111221_HMoon_PC3silac_pro_3_4.4092.4234.2	2	12.48	12.4796	<0.1%	<0.1%	1	70.7		11784130		127	(K)GVPLYR(H)		1.23669	0.99	352.709	704.409	0.0015	2.2	47510.4	7.04	HUMAN	P06733	P06733|P13929	Alpha-enolase
1117	20111221_HMoon_PC3silac_pro_3_6.4248.4248.2	2	12.14	12.1444	<0.1%	<0.1%	1	69.6		323149		28	(K)SVTEQGAELSNEER(N)		1.23669	0.96	774.861	1548.71	0.0001	0.1	27915.8	4.73	HUMAN	P63104	P63104	14-3-3 protein zeta/delta
1824	20111221_HMoon_PC3silac_pro_3_5.8430.8532.2	2	10.42	10.4215	0.03	0.005	1	69.8		1263718		107	(K)DVLSVAFSSDNR(Q)		1.23669	0.91	655.33	1309.64	0.0141	10.7	35532.5	7.94	HUMAN	P63244	P63244	Guanine nucleotide-binding protein subunit beta-2-like 1
1543	20111221_HMoon_PC3silac_pro_1_5.4890.4909.2	2	10.76	10.7583	0.02	0.004	1	74.3		1620421		210	(R)LAAIAESGVER(Q)		1.23643	0.94	558.306	1115.61	-0.0012	-1.1	25585.5	4.8	HUMAN	P28072	P28072	Proteasome subunit beta type-6
915	20111221_HMoon_PC3silac_pro_2_6.9943.9984.2	2	12.28	12.2784	0.01	0.002	1	72.7		550119		166	(K)IFGVTTLDIVR(A)		1.2357	0.88	617.366	1233.72	0.0038	3.1	35959.1	9.38	HUMAN	P40926	P40926	Malate dehydrogenase, mitochondrial
1491	20111221_HMoon_PC3silac_pro_2_5.6783.6888.2	2	10.83	10.8337	0.01	0.006	1	62.1		5735658		109	(K)VLTEIIASR(T)		1.2357	0.98	501.307	1001.6	0.0086	8.5	35993.2	4.94	HUMAN	P08758	P08758	Annexin A5
1262	20111221_HMoon_PC3silac_pro_1_2.14283.14393.2	2	11.46	11.4594	0.007	0.002	1	73.9		108339		175	(K)LVLDAFALPLTNLFK(A)	K:SILAC 2 (Arg 0-6Da Lys 0-4Da)-heavy	1.23551	0.88	840.011	1679.01	0.0061	3.6	111213	5.52	HUMAN	P55060	P55060	Exportin-2
407	20111221_HMoon_PC3silac_pro_2_7.8423.8441.3	3	14	14.0043	<0.1%	<0.1%	1	64.2		496267		33	(R)IQYQLVDISQDNALRDEMR(A)	R:SILAC 2 (Arg 0-6Da Lys 0-4Da)-heavy	1.23464	0.96	773.737	2319.18	0.0179	7.7	10494.6	4.82	HUMAN	Q9H299	Q9H299	SH3 domain-binding glutamic acid-rich-like protein 3
767	20111221_HMoon_PC3silac_pro_1_5.3640.3646.2	2	12.8	12.7971	<0.1%	<0.1%	1	68.8		4664836		232	(K)SNVSDAVAQSTR(I)		1.2346	0.99	617.807	1234.6	0.0049	4	31075.7	5.65	HUMAN	P60174	P60174	Triosephosphate isomerase
[truncated: 3,159 more rows]
